# Supplementary material for: Diversity of spatiotemporal coding reveals specialized visual processing streams in the mouse cortex
Source: Nat Commun. 2022 Jun 6;13:3249. doi: 10.1038/s41467-022-29656-z (PMC9170684; doi:10.1038/s41467-022-29656-z)
Supplement: Supplementary file 7 — Source Data [file 41467_2022_29656_MOESM7_ESM.zip › source data/Figure S5D left_LM.txt]

lcTF
2.93514733544841
NaN
0.878548269069233
0.701731220283798
2.66818061197577
3.21256896779746
3.33356724970121
1.02171344198925
NaN
2.25427986720152
NaN
NaN
NaN
0.815883207984335
0.770967334283551
NaN
0.684604046676357
0.734410722839993
11.3137084987239
3.50799733189956
NaN
NaN
2.45287558238487
NaN
NaN
1.25862454799178
NaN
NaN
0.718342966591538
2.40232701514961
3.22962992344332
NaN
NaN
NaN
0.623515986675629
2.07649261874789
2.89942053148682
3.98056546771943
NaN
NaN
1.31624182676027
1.44613355338376
NaN
8.8083917936672
2.59312989948152
6.32233212807582
NaN
NaN
2.06892095257002
NaN
NaN
NaN
11.2905190245094
0.777846827740203
NaN
2.34193513393467
NaN
3.45172052210242
6.30680013563658
NaN
NaN
NaN
NaN
NaN
NaN
NaN
2.69833569070859
NaN
1.26173145876381
2.14351167837684
1.24537055062549
1.5285985730734
0.817830287041929
1.4474986085613
1.8055184845018
NaN
0.77118218295306
NaN
NaN
NaN
NaN
1.57298293460692
0.954307254834772
NaN
2.98001732962901
NaN
NaN
2.1941180157004
1.31019104326357
NaN
1.79017621711464
2.23635151280133
NaN
0.799281920045211
0.740581761423089
0.625805171415707
NaN
NaN
NaN
1.93510767936463
10.7541357433064
4.2082266241265
0.629108968139492
2.89828574810875
NaN
0.536213195875476
NaN
NaN
NaN
NaN
5.62094297751702
0.746668505174854
NaN
NaN
NaN
0.750273835357345
0.846496261917166
0.730771711368723
0.524055482630985
NaN
0.538988956008502
NaN
NaN
NaN
NaN
2.52340037891795
10.3444700476225
NaN
NaN
0.974750917090266
3.87221315960586
NaN
11.3137050020435
NaN
NaN
NaN
0.864928373239359
NaN
2.83797548259441
1.69714454782357
NaN
1.51288294943769
NaN
6.093185267357
NaN
NaN
3.72307835058528
11.0580105445778
11.3137083283205
NaN
NaN
NaN
2.68255467661282
10.640825825327
1.24699517196393
1.82815997194195
0.568256496305469
NaN
1.24680912745901
NaN
0.615884979578917
1.69334777178023
NaN
NaN
NaN
NaN
0.623274803569078
4.66763630509614
6.81063423402791
4.0464874687084
6.85456872871632
NaN
NaN
0.585491222746256
0.542492065446122
NaN
0.815149067061834
0.900399021142175
NaN
NaN
NaN
NaN
5.95921213236872
NaN
NaN
NaN
1.43784961051389
NaN
1.49735986367471
1.12386536426612
1.19362835860671
NaN
NaN
NaN
NaN
NaN
0.904180332588331
0.866165625697582
NaN
NaN
NaN
NaN
NaN
NaN
5.10226060114483
2.25250402741447
0.751692442661701
NaN
NaN
NaN
NaN
NaN
0.518673035870309
NaN
11.3137084701951
2.50892540462421
0.535828791169325
NaN
2.83497121447785
NaN
3.08658247819632
2.56327859775386
NaN
NaN
0.873959247954914
3.35333730400373
NaN
NaN
2.27868559219894
NaN
NaN
NaN
NaN
0.838271099204328
NaN
NaN
0.528187854390353
NaN
NaN
0.533455747345381
NaN
10.9313311382778
11.3137084962789
1.35736712961837
NaN
1.14087678869217
NaN
NaN
1.71310335375148
NaN
NaN
0.599782363931037
NaN
NaN
NaN
NaN
NaN
NaN
NaN
0.632863477255417
1.10124891710957
0.823769819914089
NaN
NaN
NaN
NaN
0.912282097797321
0.655446390315603
NaN
NaN
NaN
NaN
NaN
11.3137084989844
NaN
1.26515410358101
0.647659800740595
0.578004883113321
NaN
NaN
1.11150953067787
2.61428578431877
NaN
NaN
NaN
NaN
NaN
3.57952792713434
NaN
NaN
NaN
NaN
NaN
4.87959224260308
0.679458307107182
0.68604288142141
NaN
NaN
0.596399640507919
NaN
0.869037786032996
2.499469799093
NaN
2.17740952586211
1.26255169423668
NaN
NaN
1.78772366054815
NaN
3.17696465862529
2.25917859473708
3.10289580384197
NaN
0.509397754549107
NaN
0.590609370341288
3.25218622984695
NaN
NaN
NaN
NaN
2.28154677373225
1.3916809169275
3.34152509219031
NaN
NaN
NaN
1.08451848554202
0.934716290752749
1.39741779789097
8.67252965063704
0.511829975633211
2.22009536004358
NaN
NaN
NaN
2.2506530766381
NaN
0.81758183814015
NaN
NaN
NaN
NaN
NaN
1.43442655582999
NaN
0.529582203930134
1.471685057194
NaN
NaN
NaN
1.08323976702416
NaN
0.582793870388106
0.917670421632826
0.506296415704362
5.2868417373295
0.657602724805298
4.09142794682548
0.543850470594522
NaN
NaN
1.10772846545662
NaN
5.66433050436304
2.48715907607097
NaN
NaN
NaN
2.01968048086446
1.13908481764217
9.76386196543342
0.622368875354971
NaN
NaN
0.592900033156824
1.06835084350583
0.811179184876076
0.748646922980954
0.805288311139466
NaN
0.991512592754326
0.780902336957723
0.672966536252305
NaN
1.83192584748773
7.31934870789999
2.12304543316279
0.902828691543993
NaN
NaN
0.880525578743028
NaN
0.814580314543945
0.766801687001707
NaN
NaN
NaN
NaN
1.2912940927638
0.656373799459846
NaN
NaN
0.761315472080489
NaN
0.903072942401767
NaN
2.00453534407732
NaN
4.08352668192417
NaN
5.45971059134604
NaN
NaN
NaN
5.92814782702
NaN
0.981977697805097
NaN
0.795752536233492
5.28470826371993
1.28457970595287
0.895081361100856
NaN
NaN
NaN
0.924742186356188
NaN
NaN
NaN
NaN
NaN
3.5164343791243
0.503024888908881
NaN
2.47085725425129
1.88268311914219
NaN
NaN
NaN
NaN
0.913071616211637
1.21668791466527
NaN
2.37892412152699
NaN
NaN
NaN
NaN
4.91892259434357
2.49603023259528
0.53224756983931
NaN
6.46134820710975
1.04022975640102
2.30722863878993
NaN
NaN
3.48698915578761
NaN
0.812187382002517
5.59599362958954
0.873259412505242
NaN
0.952463608257136
5.74937992761062
1.59828967160776
3.17007823440764
0.51068884078085
NaN
3.88930698090248
NaN
NaN
2.43469489373079
0.874399827501158
NaN
NaN
NaN
NaN
NaN
3.89460527844
1.61355488332503
1.10227687813613
NaN
0.619519657964682
2.7230947801436
NaN
0.739326684345497
4.6161286840908
2.1330487915857
4.71315296700148
0.515287245477506
1.75666100449075
1.26170712313509
0.634362624057093
0.605394905400843
0.917496521759819
NaN
NaN
1.99702807522587
0.822270518000433
NaN
NaN
0.79092742987012
NaN
NaN
0.500000000042934
NaN
6.4483190357172
NaN
0.713286715137239
1.39289655691471
NaN
NaN
2.32489741106376
NaN
0.512242449769182
1.39292711830687
1.14898178927578
4.99642475338554
NaN
3.77445024962951
8.1921664989727
NaN
0.875675165640018
NaN
0.724253186893923
NaN
3.49009440871144
0.838123302136251
NaN
3.30322790502599
4.7677957076309
NaN
0.987302093575573
1.21378067001032
NaN
NaN
NaN
0.922663705718485
NaN
2.44086419682061
0.598597490736261
NaN
NaN
NaN
NaN
11.0446512685233
NaN
NaN
NaN
NaN
NaN
NaN
3.11348279412214
NaN
1.52246337265402
NaN
NaN
0.705091430692715
NaN
4.66692150520932
NaN
6.0174354345553
NaN
10.8641356144623
NaN
0.615448196424122
4.60156091330887
NaN
4.97368485379852
1.891056301761
NaN
2.07550434521486
NaN
0.791152928299976
NaN
1.26482325091233
NaN
4.17995555073763
0.60796538436663
NaN
NaN
NaN
NaN
NaN
NaN
NaN
NaN
NaN
NaN
2.62485075574818
NaN
NaN
4.0511723306705
0.531346738733212
NaN
0.985463650890734
NaN
NaN
NaN
NaN
NaN
NaN
NaN
NaN
0.880001980281966
1.45358728361545
1.2646555688203
NaN
0.598205232469082
NaN
2.21732355866469
NaN
NaN
4.44270432988111
NaN
1.42285744898062
NaN
2.67733561385049
0.93059406637265
NaN
NaN
NaN
NaN
NaN
NaN
NaN
1.10031226574648
1.2339612412003
NaN
0.984542865016764
NaN
NaN
1.28682129243354
0.864672695305876
NaN
1.45031308619102
NaN
NaN
NaN
NaN
NaN
NaN
NaN
6.49286890780015
NaN
2.510141185753
NaN
NaN
NaN
2.68874325193572
NaN
0.560071016927024
NaN
NaN
NaN
NaN
NaN
NaN
1.01044242213362
1.11751270363988
1.49376694922987
NaN
0.55077516553272
0.60528199197186
1.63115576485118
10.0237700883964
NaN
0.652053035251879
NaN
NaN
NaN
4.21758271767527
1.14788868057469
0.543403754326557
NaN
NaN
NaN
0.58619949424502
0.535625677088833
4.49728896650818
4.86223299292564
2.55319203922407
NaN
NaN
NaN
NaN
NaN
NaN
NaN
NaN
NaN
NaN
NaN
1.1759944507036
NaN
3.43202770920038
10.5462371185868
NaN
0.568554368856656
NaN
NaN
NaN
5.04631534833552
NaN
NaN
NaN
NaN
NaN
NaN
NaN
NaN
10.7712799898025
1.24344356823638
NaN
NaN
NaN
2.50221719275762
NaN
2.08111501615948
0.926560993359343
0.67114387422274
NaN
NaN
1.15790921526338
NaN
NaN
NaN
0.509162636591792
NaN
NaN
NaN
NaN
3.04352019006591
NaN
2.58492955286977
6.35322203027584
1.9173601778978
0.510725766445813
0.611660499219933
NaN
2.05003192346141
1.37155049046649
0.974572733927984
NaN
0.639534328588829
NaN
NaN
NaN
NaN
NaN
NaN
1.50763136570041
1.79568102342759
NaN
NaN
11.2396915290551
NaN
NaN
NaN
NaN
8.77430726438205
NaN
NaN
NaN
5.51495630881273
0.583232197413849
4.71441375309113
NaN
4.02747402695867
1.32419909273037
NaN
0.565390030124566
NaN
NaN
NaN
NaN
NaN
4.65555094401179
NaN
0.840982191237154
NaN
NaN
1.05009146353731
NaN
0.675588886388958
NaN
NaN
NaN
NaN
10.7905312236875
4.07767346471198
0.825057838777398
NaN
NaN
NaN
NaN
NaN
1.23372274255118
NaN
0.621484585983244
NaN
NaN
NaN
NaN
NaN
0.800602365749732
NaN
NaN
NaN
11.3137084988231
5.86538097537059
NaN
0.634389632844135
1.05707585128714
NaN
NaN
NaN
NaN
NaN
NaN
NaN
0.566774353539071
4.63102395365614
5.05300105086399
NaN
0.700253034638313
NaN
NaN
4.24212254985373
5.00030308953489
NaN
0.846802643951854
NaN
NaN
1.61448972031604
1.00654396040138
1.64971379172406
6.77583854276743
0.669257635825847
6.57219042131968
1.2697744023789
1.11993700075297
NaN
0.585391446022412
1.70474479780479
0.956237769540668
11.1499121041234
0.673658233141481
0.736901688791358
2.07150085426208
NaN
2.43916559884171
2.02899992223989
0.512944178874654
2.47755657635814
NaN
0.63506195987574
NaN
0.955720539629192
0.824087846629006
NaN
NaN
NaN
NaN
1.04549780449531
0.550818268679497
NaN
0.500173770553412
3.15860101062837
NaN
0.79825605054863
NaN
1.59035347898757
0.982992101518625
1.79015663245243
3.55756235960423
0.668862959403689
6.4711645659497
NaN
NaN
0.782968699975572
2.15984223828197
NaN
1.83608672946231
NaN
1.92779959481115
1.90108605074859
2.86564500071735
0.780682911814202
1.78676917106991
NaN
0.879655742563714
2.21846965520143
2.73193187725779
0.555269964766427
0.695690499111114
NaN
NaN
NaN
1.54983202123058
2.32075858593311
NaN
1.29793787822645
1.97011318233274
0.570694462992738
1.14647832805483
NaN
NaN
NaN
0.504364378210744
NaN
NaN
0.612756054710816
2.2656107625369
NaN
NaN
NaN
0.700484854959614
1.0111211960838
4.42223987106299
1.59541539436206
1.47739517874247
3.59701342406624
NaN
2.08245401576098
0.944190970724554
NaN
NaN
8.27638190773094
1.73246014891997
NaN
0.736298244034304
0.593750747135422
0.56800282620598
2.43403294465635
1.06375306132757
5.53124548650648
NaN
1.7911538219354
1.88648204747672
NaN
NaN
NaN
NaN
2.1023881262473
NaN
1.44201462557287
NaN
2.10302829156157
NaN
0.849674329988065
4.11146420805129
1.33566677803245
NaN
NaN
7.28037758941423
1.37240845311916
NaN
NaN
1.14523108866138
NaN
1.16004960366107
0.550832177282724
2.79882695259218
NaN
8.75741987502289
NaN
0.560225512752826
NaN
1.02148164609796
NaN
4.63830242269691
NaN
1.73199995412868
NaN
4.35505817113457
NaN
NaN
3.36097746272477
NaN
NaN
1.81086156379872
NaN
0.587564454417696
3.44830507577616
NaN
7.23566736526829
2.31741792447375
0.970270777443346
NaN
NaN
1.09993711258343
1.6752831889441
11.313694448281
1.44257194483936
NaN
1.33932263627296
0.923257329658949
0.741343936061256
NaN
0.553659255355656
0.706046104988772
0.536020815933413
0.851587205317605
2.54044705011577
0.764594525649491
1.18208822987971
0.550412597529778
0.517159305269885
NaN
0.686003774618368
2.44092068134946
NaN
NaN
2.14012151646898
7.20108981447837
NaN
0.544588721817073
NaN
0.689408491513003
0.633387863077378
2.29196854969149
NaN
NaN
NaN
6.97734442380881
1.58891821815633
0.811314121938969
NaN
3.16824579529385
NaN
NaN
2.3222115147418
0.698145891774066
NaN
11.105272354196
1.22712541678523
10.4777203749899
0.538373525195516
NaN
NaN
NaN
NaN
0.64018367238625
NaN
NaN
6.58831732345314
NaN
1.78417065929857
10.7216884241047
NaN
NaN
0.694793704007333
NaN
2.18752450306145
1.8835836032023
1.10448868455952
NaN
1.16305642918783
NaN
5.73734589021905
0.622112120982998
NaN
0.514914182916564
NaN
NaN
1.12321884655996
2.64973951049957
1.27241170986535
NaN
0.578187281131468
NaN
NaN
NaN
NaN
NaN
NaN
NaN
2.28695810637833
11.3137028500894
11.3137084239727
NaN
0.6908795087451
NaN
NaN
1.93933066735731
NaN
0.741646276968073
2.63754482918194
11.3136095356624
NaN
2.93716749910833
NaN
0.715375747623556
NaN
NaN
NaN
2.09384336446373
0.777820538503186
NaN
6.5629055906093
2.81396472832904
NaN
1.43297338076694
NaN
1.78290055997728
0.975270453305487
0.615250012138555
0.664804932092562
0.517182248963445
NaN
1.36820930147537
NaN
NaN
NaN
NaN
0.570418623424009
2.78591898300599
NaN
NaN
NaN
1.05751375137954
0.831148929218272
NaN
1.14060783614545
NaN
NaN
NaN
NaN
NaN
NaN
1.50382325420355
NaN
1.2062496705023
NaN
NaN
2.27993878061489
0.707045629797449
5.3887357228223
NaN
0.740982395757712
NaN
0.756752418115677
NaN
0.733656684567281
NaN
4.88244241263568
10.9610812339152
NaN
NaN
NaN
NaN
NaN
NaN
7.33327684095403
NaN
NaN
NaN
0.685589037669914
NaN
NaN
NaN
NaN
0.993563081182877
2.11482170372068
NaN
NaN
NaN
NaN
1.63919436241961
NaN
NaN
NaN
1.83277039878073
2.64932105815944
NaN
NaN
NaN
0.533527862103038
0.95718893643094
1.7778519084414
NaN
2.22182357359655
NaN
NaN
6.74024219973891
0.530063469041344
NaN
NaN
2.40906545496034
0.546614143610862
0.654539019976042
NaN
NaN
NaN
NaN
NaN
0.992469704015098
2.82905320889059
NaN
5.0180048795335
NaN
1.90417208967903
0.588418695335806
NaN
0.504998198964946
NaN
11.3137043547617
4.54175479730672
1.57777711243274
NaN
1.63671451468793
NaN
0.674393289288339
0.824380573440589
NaN
NaN
NaN
0.638171409598225
NaN
NaN
NaN
NaN
NaN
1.38182133791438
4.59701629203178
0.508826052276536
1.25454894343822
NaN
NaN
NaN
NaN
0.578161585556064
NaN
NaN
NaN
0.736008080000128
0.84595759123832
NaN
NaN
1.06916900559528
NaN
NaN
1.28169059004744
3.42881528210364
2.44358652094454
2.06762243450629
1.47423862356844
1.27770977650399
2.07918402206446
1.65991767638245
1.23399469997789
2.99808439847145
1.59690590795859
2.50418833799214
6.67221507912675
NaN
2.649795965599
NaN
0.717119440456847
NaN
3.60143292929124
0.859296604724407
NaN
2.61389309697684
NaN
0.601815336756612
2.68819566353115
NaN
3.46245453152877
3.67215767494471
1.09995436385967
10.6182604780323
1.72191870860223
NaN
0.687226549325706
NaN
NaN
1.21994201337389
0.616965517096011
0.747042432397036
0.991171384826827
0.670669120385919
NaN
4.09820660328227
3.39878649307262
2.75006272581475
NaN
2.11448855761359
3.73483756985573
NaN
NaN
1.22463472387364
4.33831665720441
2.8808870444525
NaN
NaN
0.506569971960848
NaN
2.03417571146015
NaN
0.607112742144661
1.47641841310392
1.07412070330447
0.515339745502601
NaN
2.74557957109389
NaN
0.773107159143577
5.08039780875813
NaN
7.20958851453399
3.1266794273431
1.75399371186495
0.894055393812025
NaN
1.05528424115386
NaN
NaN
NaN
3.01591507554798
0.56379794073963
NaN
NaN
1.91732773644827
0.867916543432747
NaN
NaN
NaN
4.56884204616826
0.62189300124365
NaN
0.757591928887886
NaN
NaN
4.51911748398629
NaN
4.2159759803777
4.49385518649403
NaN
0.567263052833826
0.561595326468044
0.505309803809818
NaN
10.4845635500548
0.936299948910111
3.39440495196136
1.10332118690643
NaN
NaN
NaN
NaN
2.04317131284739
1.74959113860748
NaN
NaN
NaN
0.592813385719211
2.66206509442331
3.38550674805799
NaN
3.30983678614946
1.31876983986771
NaN
NaN
NaN
NaN
3.45417652033242
11.3137084989846
1.16797963908143
NaN
NaN
2.3422824875803
NaN
NaN
0.734623686166516
NaN
1.23669247910002
1.12582091059921
1.78715022718446
0.697544326556069
2.76164804430106
NaN
2.27069852535052
1.01757776440221
4.35580993384258
NaN
0.78860546006486
0.500000000413844
4.34068227702923
2.04079016300116
NaN
6.99394045852689
NaN
3.7357704585673
2.66206547065417
0.67198658331465
1.3008022762161
1.83495867140009
NaN
NaN
NaN
0.661297591303326
NaN
0.731961736422011
NaN
1.46216547937846
NaN
NaN
1.11306984330523
10.8828940374168
0.588902974116691
1.75173648012447
10.5914252156458
NaN
1.73128335166538
4.2324028490445
1.80357293851059
NaN
NaN
NaN
NaN
5.23557977866982
NaN
NaN
NaN
3.52002888486403
1.08731443935909
NaN
2.21317607428032
NaN
NaN
3.89710325199357
NaN
NaN
NaN
NaN
NaN
NaN
NaN
0.679326262569741
0.786107745350413
NaN
NaN
NaN
2.29373337280067
NaN
NaN
NaN
2.54256908241075
4.83278092847389
NaN
NaN
NaN
10.7011124962504
NaN
NaN
0.623630052622851
1.63856246062108
3.3019154190103
3.08090488538709
1.22332086632389
7.95259860563503
2.16854337868803
NaN
NaN
3.3654148085138
NaN
5.14454829755863
5.26301924462072
11.3137073458932
6.81155399002653
3.87508353630604
NaN
NaN
NaN
NaN
NaN
NaN
1.54847227186828
0.897225551055144
NaN
1.15397054484077
3.05496790098921
0.784105254239077
NaN
1.58103268822725
8.70855897740336
4.92601524412778
0.861380958785258
NaN
NaN
NaN
0.633623637461522
NaN
2.66788632116774
0.851791928782423
3.06395738695473
0.586624935912149
NaN
NaN
NaN
NaN
NaN
NaN
0.568395066191643
1.76639632254095
NaN
6.46060451015622
0.881308575546745
1.67178196546383
1.10659555117354
0.524330555387964
NaN
2.09618327850206
1.03377771587933
NaN
2.93855995184907
1.65101529920729
NaN
NaN
NaN
NaN
NaN
8.18597342066598
2.6673909617089
3.52684810942465
11.3136810935203
1.38030536422291
3.5155281471848
3.49183792083368
4.30888726071111
1.19212166099798
NaN
NaN
8.72400239108084
NaN
0.563263883447134
0.723312435583098
1.35837323295248
1.15183130643578
0.85627330271213
NaN
NaN
0.868067491818261
1.97900156410946
4.6592493566689
NaN
1.8786838032068
0.592420224896888
2.80979860517407
1.27534668667994
2.48444336105328
NaN
7.0658208134144
0.849062386246872
1.29057162308876
3.68769732180933
NaN
0.519636211158774
NaN
0.670153198556266
1.35796889843609
1.90928330836093
2.987994686687
0.842522855804636
2.82668643454511
NaN
0.616885615034543
NaN
2.80732017326252
1.83030873056035
1.6309383287737
NaN
0.665186740540874
1.08779794671499
NaN
NaN
1.30228575823568
NaN
NaN
1.25330710523061
NaN
NaN
NaN
0.629915602994951
1.32225571387397
1.3175880594154
NaN
NaN
NaN
1.19967391152577
NaN
NaN
1.13612367634507
0.524507471173284
2.60380719249483
NaN
NaN
0.501342441943741
0.859377983083941
0.634125565013353
NaN
NaN
1.97152416531532
NaN
3.0613439986596
4.28789023526225
0.788053346017655
0.781023973277246
0.596824732034479
NaN
0.990820902162194
NaN
0.702096697584705
0.796712859190079
2.69897520683987
7.25265451072568
NaN
NaN
1.10815106444682
0.620287722869708
0.627368133759368
2.11506750218391
NaN
1.36239171777471
0.590808613073531
NaN
NaN
4.44528099091134
NaN
1.47385242477381
0.599061879343289
0.813664531535002
4.92203449064853
NaN
NaN
6.77433211861948
NaN
NaN
NaN
0.568835329734898
10.4078724311285
3.68603882715416
NaN
0.552415706994134
NaN
0.594235782690515
2.60696890169018
0.790571594171164
NaN
NaN
NaN
0.961601300225851
1.18870241631131
NaN
NaN
NaN
1.49750247295058
NaN
1.46202182297212
NaN
1.18733879343345
1.70855983721379
0.637614563712211
0.860263049834692
NaN
NaN
0.836488632870913
NaN
11.3137084862617
3.36797819493125
NaN
5.00800570431624
4.66566205323458
0.691816445026339
0.850807525826162
NaN
NaN
0.576119733744388
0.955736929956341
2.69801830916909
1.37466286248668
NaN
NaN
NaN
1.85384987526569
NaN
NaN
0.641353284150537
NaN
2.57685335959268
3.83518962842515
0.934931958481695
NaN
NaN
NaN
NaN
0.71198177521065
NaN
1.86542093953103
NaN
4.32979796877144
6.28307206853738
2.91246982958209
NaN
NaN
1.35951914723802
NaN
NaN
NaN
5.57948010567524
NaN
NaN
0.847659194752384
0.885264092357389
3.09496886370626
NaN
2.80348185922865
NaN
1.37936708491736
2.94343759084558
0.557853109552828
2.47634819215769
2.35836562750827
0.794192130938694
3.32673260667807
0.50604546896937
1.3375739007106
1.6453592473789
0.592724925604156
NaN
NaN
0.726853738832265
NaN
NaN
NaN
1.24741078903124
NaN
NaN
NaN
1.03413478328721
0.632276580382935
NaN
2.49838188883339
NaN
NaN
NaN
NaN
NaN
3.45373458601214
NaN
NaN
NaN
NaN
3.02057684381564
NaN
0.724095973833725
NaN
NaN
NaN
2.66390846514545
0.555463584887155
4.09762446004627
NaN
NaN
2.4109071823867
0.771610869643596
NaN
1.19309220347666
7.93070389582456
NaN
NaN
0.631039629925719
3.09173447922794
NaN
NaN
NaN
2.4578172699431
NaN
NaN
7.30903152527081
NaN
1.29230749891294
2.40485993018221
2.40485993018221
1.36961568629885
1.36961568629885
NaN
3.84587252762401
0.796861287305767
NaN
2.40208520932624
NaN
NaN
NaN
0.769068431339852
0.524016669082847
NaN
3.85303722694923
NaN
NaN
NaN
NaN
0.641007461246721
3.46028661487592
3.46028661487592
NaN
NaN
1.07537170622464
0.530512046179384
NaN
0.514830200236177
NaN
NaN
NaN
NaN
1.07551122500478
1.41999305128773
NaN
NaN
NaN
NaN
NaN
0.553852347342836
NaN
1.88377887506295
0.7648688082553
NaN
NaN
NaN
1.67503050461693
NaN
2.24802715912931
1.2700366779133
NaN
NaN
NaN
NaN
NaN
1.14719326464109
NaN
NaN
4.33899763066055
NaN
0.519153964865385
NaN
0.64304997362874
0.64304997362874
3.13262654721948
NaN
1.05008294971392
1.97695908455948
NaN
2.07887063687122
0.605455044750313
1.59715915513953
NaN
NaN
NaN
0.586635400429102
2.87496703112273
NaN
0.696204129472778
NaN
NaN
0.873425099504097
2.38105024662251
0.682787747489365
3.13463815232574
2.78037171240639
1.94650329312926
NaN
1.70279935472983
NaN
6.61208993120017
1.27694527451593
NaN
1.52217793124061
NaN
0.844569551617653
NaN
NaN
1.19358928909223
NaN
0.659963244153803
NaN
NaN
2.83764412137402
1.75890355406946
NaN
NaN
NaN
NaN
NaN
0.536693428905292
0.798711000266642
1.26397399475025
NaN
0.583777306138863
NaN
NaN
NaN
NaN
2.18555653105401
0.555309503994622
NaN
NaN
NaN
NaN
NaN
NaN
NaN
0.636494644587098
1.66100644833442
NaN
4.92284781702986
NaN
NaN
0.699176275874471
6.50328854230373
2.60208820672402
0.563238026088755
NaN
NaN
NaN
NaN
NaN
2.17317797392109
0.555590071012716
0.792844235073116
0.548396466323697
0.955986871599131
0.76194892439214
NaN
NaN
1.28928753822953
0.989573180566351
1.38262495483594
9.25770254121808
NaN
NaN
NaN
NaN
NaN
8.67372918003045
NaN
NaN
2.0070338329335
0.973862941336355
NaN
0.502464678595779
NaN
0.750644001381747
0.63666496097348
1.97324878412273
NaN
NaN
NaN
NaN
NaN
0.899094586685959
NaN
NaN
0.682571581237452
NaN
NaN
NaN
1.1426112468879
NaN
1.62500143527251
0.568454425799903
NaN
5.29676663919274
2.16795223133961
NaN
NaN
0.645672514533722
7.72488598063772
0.513313586977407
0.762024640149561
11.0319871126982
0.738726063886082
NaN
NaN
0.59653234460796
NaN
0.952998251195362
NaN
NaN
NaN
3.4167255090495
NaN
0.853538744662866
NaN
NaN
NaN
NaN
NaN
NaN
3.73772264020949
1.2786577120052
1.41426228535572
NaN
NaN
NaN
NaN
NaN
3.07845158516705
NaN
2.655097984846
NaN
NaN
0.60815195657014
1.73755680946152
0.615376268420293
1.06599585992583
NaN
NaN
1.54473262614597
NaN
NaN
2.01062501181813
0.500000001569863
0.798748266242732
4.64832115957542
1.21991403446107
NaN
NaN
1.24821286379136
NaN
0.762749354965667
NaN
2.51712675713769
2.63552942162174
0.913303831460975
5.46527468488176
NaN
NaN
NaN
NaN
NaN
NaN
NaN
3.26038603270542
NaN
NaN
NaN
0.652476758361284
5.7808438289353
2.98448542953013
0.544393362377571
NaN
NaN
NaN
0.925614920255948
NaN
NaN
NaN
NaN
NaN
NaN
1.23201830685862
NaN
0.537993147955281
NaN
NaN
NaN
0.542576806110256
NaN
NaN
NaN
NaN
3.17439658725929
7.59280898664073
NaN
NaN
2.03741929027067
1.58614588196267
0.514076752874099
NaN
2.27674999370524
NaN
NaN
3.54618432202373
2.81418481458296
10.3033700277176
NaN
NaN
3.50224977114926
11.3137084989761
1.63293949679571
9.06802485094914
NaN
2.43560276457366
NaN
0.976630668438501
NaN
NaN
NaN
3.07261582865124
NaN
NaN
NaN
0.652269887511773
1.03168454630771
8.53082470370883
NaN
0.55403904704049
NaN
NaN
NaN
NaN
0.512765112278563
NaN
NaN
NaN
NaN
2.64350425944692
NaN
NaN
NaN
0.630851224097368
0.715713250615743
NaN
1.96715084700205
NaN
NaN
0.506787684485487
NaN
NaN
0.902411289519829
1.01752350844213
0.712722103230382
NaN
NaN
NaN
NaN
NaN
NaN
NaN
NaN
NaN
NaN
NaN
NaN
0.639182335897296
NaN
NaN
NaN
3.00544865677872
NaN
NaN
NaN
NaN
NaN
2.04347993335735
8.6583190653487
0.531893675031926
NaN
NaN
0.911986835130951
NaN
6.84965981631744
3.02475903453103
NaN
0.97318199512072
NaN
NaN
NaN
1.39707075708093
2.230984855392
0.506563341940493
NaN
4.42599626264259
NaN
1.40537207325952
1.19950955677861
11.3137084989846
10.6254884000985
NaN
NaN
NaN
NaN
NaN
NaN
NaN
NaN
0.936924520336901
NaN
0.541012358085156
NaN
NaN
NaN
NaN
0.999665618731577
NaN
NaN
NaN
NaN
11.3137078678976
NaN
8.39264073735676
NaN
2.94519987179814
10.7607929285103
NaN
NaN
2.37182849651735
NaN
11.3137084982296
NaN
NaN
NaN
NaN
NaN
NaN
0.763564957459136
NaN
4.20961037590674
4.50351136123092
0.775197071522402
NaN
0.528539260946
2.19424708563989
1.17958748900483
NaN
NaN
0.750172410141073
0.719598290865457
NaN
NaN
2.71912117465595
NaN
1.56200326209255
NaN
NaN
5.05062600731161
1.0641106351656
NaN
NaN
3.85243125272902
0.889964754239956
NaN
1.41555098558899
NaN
NaN
NaN
1.90246643010669
NaN
NaN
NaN
NaN
NaN
0.60388554067291
NaN
NaN
NaN
NaN
NaN
0.707729699056049
NaN
0.980906775622546
1.43924815908557
11.313708498338
0.985569655633665
3.70180735485111
NaN
NaN
9.60672211848887
NaN
NaN
1.6457994898149
NaN
NaN
0.709977002336059
NaN
NaN
4.40117312651622
NaN
0.707090174821828
1.04160039985072
NaN
1.49514931655006
0.745196646918493
0.937211676775504
0.980923158643266
NaN
NaN
1.33003821597294
1.54362266327341
1.44008451408695
NaN
1.96011989524116
3.62830993960091
NaN
NaN
NaN
NaN
NaN
1.9155385481377
2.17620111886444
NaN
4.31327891655391
NaN
1.27224818014834
NaN
NaN
0.955905352780713
NaN
NaN
NaN
NaN
NaN
NaN
0.994399864817875
1.15538768950761
NaN
2.05801333351497
NaN
4.59511882071169
1.18587215186735
0.678868341732775
NaN
0.978755025890869
NaN
NaN
NaN
NaN
0.928584975343142
NaN
NaN
1.00460872976367
NaN
NaN
NaN
0.599627160342099
NaN
NaN
NaN
NaN
NaN
2.83423298532855
1.03172179263159
1.5981276685664
NaN
1.83649105942348
NaN
0.52931546748499
7.98935552281017
NaN
4.59283282150394
NaN
NaN
NaN
NaN
NaN
0.557342672667306
NaN
0.611841738415526
1.33775109128166
NaN
NaN
1.15516546107769
NaN
NaN
0.937274701063735
NaN
NaN
NaN
1.24606711599955
NaN
1.70800611729881
NaN
NaN
0.710628167178942
NaN
NaN
0.620758498881848
1.10633944639066
0.623104637876585
0.589954664636042
NaN
NaN
11.3137084976578
0.78894803332116
1.48491998087447
NaN
NaN
NaN
NaN
NaN
1.25195983455055
NaN
NaN
6.0267426948115
1.59540393415543
2.03105532408841
NaN
NaN
NaN
NaN
NaN
2.07128016438718
1.84082870687537
8.86655184648393
NaN
3.26274819706632
1.99090325585198
4.42689947926533
NaN
3.10737376024302
3.86733106892667
NaN
0.683588612871184
1.57109456916849
NaN
1.66635585252289
NaN
NaN
2.2133745782218
NaN
3.34412211760183
1.07449962754208
NaN
1.16266400357932
0.652542553841872
1.34167044417394
NaN
NaN
3.05486508130104
NaN
2.4062816250522
NaN
NaN
NaN
4.66423944402675
NaN
NaN
0.580591358949175
NaN
NaN
NaN
NaN
1.76964339614814
0.774653464356828
NaN
1.18279635830363
2.1532645896107
1.59710458904723
2.55106541051575
10.7964811042322
3.41369973117023
2.69394219641852
1.18147455651027
5.02934144359004
NaN
NaN
1.54770086822795
NaN
3.24066306016424
1.02204509295705
NaN
6.86534962124585
4.81213759619085
NaN
NaN
1.18210122029074
NaN
1.35283455477329
2.93557907849592
2.32803404623229
NaN
NaN
0.631991234775957
NaN
NaN
NaN
2.22009655409028
0.503422791605233
NaN
NaN
NaN
NaN
3.11353387884067
NaN
1.30263071691743
0.718149076829955
0.984983165658593
1.14626670487903
NaN
NaN
NaN
NaN
1.65367857409953
NaN
0.583821478381892
NaN
NaN
0.696287238647693
NaN
6.7123009392908
3.2857827662647
2.74595779364518
0.530596442370581
4.39486500310451
0.773627976126245
NaN
2.27346636462269
NaN
0.726906009561527
5.09980766942686
0.829643252376664
0.871214882161049
NaN
2.28918988510704
NaN
NaN
2.30541844709467
3.45172183306341
NaN
0.838249940051588
NaN
1.48648447888301
1.31250645235136
0.59280365053543
NaN
NaN
NaN
4.14511749409054
NaN
NaN
NaN
NaN
1.15994320537674
NaN
2.53513129893331
NaN
NaN
10.5021033098848
2.11506331969665
2.06359440255416
0.602900859509887
0.944601018364443
1.15747987613038
0.742448086632065
NaN
2.20830225947644
NaN
NaN
3.3542989446932
NaN
NaN
NaN
NaN
NaN
NaN
0.559759006321507
3.30882502523455
NaN
NaN
NaN
NaN
NaN
NaN
NaN
NaN
NaN
NaN
1.84481577517212
NaN
0.583586712856526
0.544121083899314
0.743361876507933
NaN
NaN
NaN
2.17788281498888
4.16472288313841
NaN
3.25618075597632
4.62827118148987
NaN
NaN
NaN
6.51508881130957
NaN
NaN
NaN
NaN
3.59729557849298
NaN
NaN
1.15842005309427
0.612098714580472
9.2313138234143
0.588552685021091
1.75913741421838
NaN
NaN
2.01092689249106
6.26874935189954
2.81727572554664
NaN
1.88695779172446
NaN
0.55257928569033
NaN
0.517608190744452
5.05342928983652
6.2908244687803
0.537904821236723
3.19948918032148
0.505890347473011
NaN
NaN
0.631690559989793
0.67931292376537
NaN
NaN
4.45932725651705
4.24029522871514
NaN
NaN
10.5211814641946
NaN
NaN
NaN
NaN
0.773174860423416
6.00035054903424
NaN
0.63548485844555
0.956976008403347
NaN
NaN
0.501250665692059
NaN
NaN
1.01192750799637
3.73788035124565
NaN
NaN
NaN
NaN
NaN
11.3137084989335
3.05086887316892
1.23778296347127
NaN
NaN
5.33725562802426
NaN
NaN
NaN
NaN
11.3137084592345
0.888299722432857
NaN
NaN
1.50755713089448
0.62536470569499
NaN
2.05995965688123
NaN
6.65919319440011
NaN
NaN
NaN
NaN
NaN
NaN
2.27430946095727
NaN
NaN
NaN
1.73576757373093
8.09426234347188
NaN
NaN
NaN
NaN
2.49849427193342
0.537364268375943
1.48093295261459
2.31969497844264
NaN
1.89971984698896
NaN
NaN
0.591045445930165
NaN
NaN
0.628414241688675
2.37257490204447
3.92748225560288
NaN
NaN
NaN
11.3137084989682
NaN
NaN
NaN
NaN
0.519387892559809
NaN
NaN
0.754421984933834
1.57365412190409
5.65192462654697
NaN
4.9950337190679
NaN
NaN
0.767619458559592
0.731772130644331
8.76218434639517
NaN
1.12629025171777
NaN
NaN
NaN
5.98905875043837
2.77147928753024
4.1185960431558
NaN
NaN
0.713319746951942
NaN
NaN
NaN
NaN
2.65136767900332
NaN
NaN
4.84361207371814
NaN
7.31142366948711
NaN
NaN
7.05640917873229
NaN
5.20010382557251
4.2751979818081
NaN
NaN
NaN
NaN
NaN
NaN
5.73128423702429
0.958146100668528
4.03005815234403
NaN
NaN
NaN
0.803781686854996
NaN
1.73380053395908
1.98609361183351
0.647670356059496
NaN
NaN
NaN
3.93926619726241
NaN
0.599284313999276
NaN
4.56007996914814
0.918115167978015
5.97696326526319
NaN
3.18376124818409
NaN
NaN
2.1131206425782
1.2076513280497
11.3137072710653
7.3234328842408
6.07861778512722
0.663285369574983
1.66417837070061
2.58284165090235
NaN
NaN
NaN
0.683236470051973
NaN
NaN
NaN
1.62244742400356
6.12583715634716
NaN
NaN
NaN
4.8396136637446
NaN
NaN
3.17236600344173
NaN
NaN
NaN
NaN
NaN
NaN
6.54367289573079
1.03740619782718
2.79510973455488
NaN
NaN
NaN
11.1989793630499
NaN
NaN
1.10702074442288
NaN
NaN
NaN
2.29953928515711
NaN
NaN
6.0196495543269
NaN
2.26388366380417
NaN
3.24185093557754
NaN
NaN
5.52437873645173
11.3137084989846
NaN
NaN
NaN
NaN
NaN
NaN
8.09774017027984
NaN
7.78930646723543
NaN
NaN
NaN
NaN
NaN
0.664560644567906
NaN
NaN
0.513618963814762
NaN
NaN
NaN
9.02155712079622
9.97545948887673
NaN
1.17530778496086
NaN
NaN
1.43830010447933
NaN
NaN
NaN
NaN
NaN
NaN
7.24322823553591
NaN
0.869555131221599
NaN
5.06070117933945
NaN
NaN
6.77252479125273
1.26762265505804
0.526722218442608
NaN
NaN
NaN
6.49735110647879
NaN
NaN
NaN
NaN
NaN
NaN
NaN
NaN
3.92847042949156
NaN
NaN
NaN
3.72377554604676
5.73854807808919
5.28199001460046
NaN
NaN
NaN
2.48007447279054
NaN
1.03723147279957
0.600953797235268
NaN
NaN
NaN
NaN
NaN
NaN
NaN
NaN
NaN
10.5617015438551
NaN
NaN
NaN
1.0839541762598
NaN
11.3137084968374
1.13608765985533
NaN
4.02024710737548
NaN
NaN
4.41328833876877
2.29563673699141
NaN
1.95881075901449
0.666634962088654
NaN
NaN
1.51562240840502
NaN
NaN
NaN
3.84875165796073
0.783481839276395
NaN
1.06323251065865
NaN
NaN
0.991835830421012
1.38216083381091
NaN
NaN
2.48812525836441
0.645896306111706
1.59161998680524
0.609063748928721
0.717497393695094
0.578511748317608
4.2987703690445
3.28264295505134
0.820424472918042
2.82118088038229
NaN
7.82142748389832
3.55473858936267
NaN
0.852013894760043
2.37032166239242
NaN
3.64326629704812
4.19155668809216
NaN
3.83512172757586
0.96523929552688
6.31928833658069
5.39775971542621
0.803494652947115
1.0901162300342
3.93305078528697
10.1081686681352
NaN
1.08833204135639
1.9428139121916
1.16509913170335
NaN
2.48501077338072
0.696599345006386
1.20471091691323
0.663733028678635
4.15768512927778
1.42156166715565
2.10579988286522
3.11749630658626
0.927149775433203
0.740270647819919
NaN
NaN
2.00835804942544
5.75122226446536
0.564523977182495
0.582771550927174
2.11254581704988
2.80589740263957
NaN
NaN
NaN
0.942582253228331
0.989912477216891
6.18823673296648
NaN
5.78236614036846
0.713627184324251
NaN
NaN
3.5453525409617
1.75754941316252
1.07474354011513
1.15178261038614
6.35605448096518
0.760210104450278
6.37912094301572
2.26956824315308
NaN
1.05378141340329
1.26797251715716
0.603391025559325
1.50441387992847
NaN
NaN
0.5510475418091
4.41663893055641
1.44673640940359
0.669791004032451
0.74303225498318
NaN
0.719860098397838
NaN
NaN
2.06968968454462
1.20863655074765
NaN
1.49799992937183
1.99538868970719
3.22277312412594
1.63799656107732
NaN
0.63686189705689
0.510194732759735
NaN
0.998777618764926
NaN
1.03491773009378
0.659712942361214
0.539044623965069
NaN
0.626953751299808
0.532721010409602
NaN
1.2346744951417
NaN
0.81099573630525
NaN
9.98440460970098
NaN
NaN
5.02556646914046
1.6894270504129
NaN
1.65212780421289
NaN
11.3137084989136
1.40107696864836
NaN
0.551599816679916
1.52751754235601
1.30837346084609
NaN
NaN
0.579916486435327
1.08271501665081
1.83932400170894
1.05998563374708
NaN
NaN
0.548933375838629
NaN
0.920711149323531
1.36135495957549
10.282568421134
NaN
NaN
NaN
NaN
10.7434841922056
NaN
1.18564761206736
NaN
NaN
1.1416412241579
1.72802105027727
NaN
NaN
5.89474702198518
NaN
NaN
NaN
3.67351035006503
NaN
0.790096055018592
0.679776094436035
1.64379019011487
1.35375958595287
0.728840336592602
0.712447770533104
2.24324201953416
NaN
NaN
1.67402489953785
0.854186204425954
1.11669900325493
NaN
8.85079576443025
1.81876638038232
NaN
0.729155708105416
NaN
NaN
NaN
NaN
NaN
0.999145554058255
NaN
0.833077858111972
3.12828471991874
1.29755609033079
1.76369517004024
NaN
0.512672283529222
1.44826440570231
1.05872529833141
11.245903658934
0.616929818258077
NaN
NaN
0.66080839051872
1.92499370076492
1.90453565069635
1.82106858626935
1.20883619444488
NaN
NaN
NaN
0.858820678626693
NaN
1.86312679544212
0.796586197816607
NaN
NaN
4.06015716530978
6.34880402566211
NaN
2.9990014575641
0.574607270226211
4.42923681326797
NaN
1.24899970644892
0.507076501567968
0.820185897332359
NaN
NaN
1.09247484100451
NaN
2.3654808778221
1.38772495827772
1.43285305476214
1.76222445234953
2.43202446674738
1.16232311984673
NaN
NaN
10.6179733939124
NaN
NaN
1.16327214417412
0.920562775486824
1.15020691558517
NaN
4.59069493909014
NaN
NaN
1.14085912981844
2.04339543822992
0.647720077650216
8.9924891218834
3.08850765405514
1.25173695825688
3.20642621358283
1.3310908147909
5.60312779304327
NaN
10.6984958020804
5.12810946449323
1.53118741089323
11.1418107180343
3.75916025148262
NaN
NaN
NaN
1.30270890679038
1.20673938919115
NaN
NaN
NaN
NaN
NaN
3.04992745843688
0.507635890253699
0.603450957638497
NaN
NaN
1.175092964654
3.65847839554393
NaN
NaN
0.810028710898173
NaN
2.94943529425528
1.06437598360236
NaN
NaN
NaN
NaN
NaN
0.900150953686389
NaN
3.10478978562786
2.53026762526965
NaN
1.20027527839148
NaN
0.924360332185324
3.79083918816769
NaN
1.66601333567499
NaN
NaN
NaN
1.72898031348288
7.7480223321669
NaN
0.92151308892689
NaN
NaN
0.549547313205329
NaN
NaN
3.1890971741526
NaN
NaN
0.711339310184153
NaN
1.26570446204365
0.749054603761144
NaN
1.00731018205095
1.36357900588575
2.45849930450724
NaN
4.97215244285087
NaN
0.683739116520107
NaN
10.7257161139795
NaN
NaN
NaN
0.97115640145987
NaN
NaN
0.96526295228066
NaN
NaN
0.591907158353986
0.745513148425382
NaN
NaN
NaN
NaN
1.53415852001235
NaN
0.715195331219833
0.999000622037051
1.15558371537491
NaN
0.892998594362168
NaN
NaN
NaN
1.14943663781697
0.931533223017011
NaN
2.80899247703841
NaN
NaN
4.46734758938245
NaN
0.550073140273593
0.859530756126511
3.73812176435783
NaN
NaN
NaN
NaN
0.566423380148503
1.36350708193114
NaN
NaN
0.899984188688192
NaN
0.740203262055886
0.665695687256385
NaN
5.04932594425859
1.2398398422018
4.86223437430183
NaN
0.694878559536901
NaN
0.907196238768184
8.60924752183797
NaN
0.505633025816173
NaN
NaN
NaN
0.63497008969238
NaN
NaN
NaN
0.618039973871971
11.2625053916552
NaN
2.74968053546694
NaN
3.94110240389734
0.713914912508032
0.985126099445063
NaN
NaN
0.862420406810901
NaN
NaN
NaN
0.559468901127049
NaN
10.4918453401309
9.57418957116268
0.760954124514645
0.870479750331013
NaN
NaN
1.30940830281724
NaN
9.2680440134607
0.69986746328614
NaN
NaN
4.08724392929933
0.802502086321058
NaN
1.4495007656019
NaN
NaN
NaN
NaN
NaN
NaN
1.35953575465668
1.29796888749774
NaN
2.19062568173001
NaN
1.18507496908955
NaN
NaN
NaN
0.653303455521572
1.44329869509706
NaN
NaN
1.25045628355556
3.08163822963185
NaN
NaN
NaN
0.932726541856721
NaN
5.15528274053959
NaN
1.04155561171586
NaN
NaN
0.972352118042412
NaN
NaN
NaN
NaN
NaN
NaN
3.014132903856
0.592416613204836
1.2660561134469
1.57061487178906
NaN
NaN
NaN
0.616816308251644
NaN
0.943541178321012
NaN
0.541719366350807
0.682284006586213
NaN
NaN
NaN
NaN
2.29865862527863
1.52432484358971
0.942601491935721
11.3137084989649
NaN
NaN
0.617282008780441
NaN
NaN
NaN
NaN
3.28723884432731
0.93256740883832
1.32237391346103
0.508431414152419
NaN
0.581702444354008
2.43254481921715
NaN
NaN
NaN
NaN
NaN
1.59395198446257
0.971803497928744
1.04800808324136
1.23714869778363
1.93643376447099
NaN
NaN
NaN
1.20706051834599
0.857602909545258
NaN
0.855097646471826
NaN
1.4358985092637
0.520355558012686
NaN
0.776900035529481
4.68122191490487
NaN
0.559628527526619
1.55227450386877
1.05854327628009
NaN
NaN
2.04778418149713
2.65193731060782
1.90795747418933
NaN
1.58096950915245
1.85906194764403
NaN
NaN
NaN
NaN
0.554843737417256
NaN
NaN
3.27656664391551
NaN
NaN
11.3137060292573
0.713404152925532
NaN
8.1547753081979
9.83925837671989
0.913655007619302
NaN
0.566781064560661
NaN
NaN
NaN
NaN
NaN
4.97358986466807
NaN
NaN
NaN
NaN
0.706870680208523
NaN
NaN
NaN
NaN
NaN
NaN
NaN
NaN
NaN
NaN
0.5018217837962
NaN
NaN
NaN
0.657915965494434
NaN
NaN
2.00610696612704
0.783645127348905
7.63717032732229
NaN
NaN
NaN
NaN
NaN
NaN
NaN
NaN
NaN
0.577288804125293
0.97626075992355
NaN
NaN
2.98925314066706
NaN
NaN
NaN
0.682748547313725
5.5209293464785
NaN
1.4391372674977
NaN
2.93735664214776
NaN
NaN
1.71915341217538
NaN
NaN
3.66599772377861
NaN
0.575993320431286
NaN
NaN
3.38101836243686
NaN
NaN
0.741035798713657
NaN
NaN
NaN
NaN
1.21388039341212
NaN
2.26252610215491
1.26812874106808
NaN
0.570624922439079
NaN
NaN
NaN
NaN
NaN
NaN
NaN
NaN
1.62751914266811
NaN
NaN
NaN
11.3137084981979
NaN
NaN
NaN
NaN
NaN
NaN
NaN
NaN
1.88255962388408
NaN
NaN
NaN
0.548624481075921
0.555641787288949
NaN
0.6124309138102
1.08128463223962
NaN
NaN
0.800085210627069
NaN
0.606105022883095
1.96595495520465
0.844871459329348
1.37550623792552
NaN
4.5583327126774
0.831582018587995
NaN
NaN
1.49854313262864
0.769500819723612
1.03296081287996
0.635547473650557
0.532341204329797
1.56466153419903
0.574481402830222
NaN
0.926179852468502
1.22694827621878
NaN
1.15396098086905
NaN
0.825242880637615
NaN
NaN
NaN
0.93932183495217
NaN
2.97712391852961
NaN
NaN
NaN
1.85051529590468
10.9154115310116
10.6340462440074
NaN
NaN
0.988854438368818
0.824197934118955
NaN
0.638649410430222
NaN
NaN
0.731900665774058
11.3137084989846
0.797181393366615
1.168268170781
11.0862674542354
10.5381250621957
3.65057205753875
NaN
0.830665824332074
NaN
11.3137084986296
NaN
NaN
0.712752489941529
0.745403423642298
1.97681117991808
NaN
0.800463073883057
0.719774132203154
NaN
1.06895236404155
0.933377798206231
0.507507931224594
NaN
NaN
NaN
0.545046677512835
NaN
0.924438714483308
NaN
NaN
NaN
1.09554882910394
NaN
1.52261898893422
NaN
0.645954640207053
NaN
NaN
NaN
NaN
NaN
NaN
NaN
NaN
1.45003123621529
NaN
NaN
0.790670202590453
0.928854260148788
NaN
NaN
NaN
1.02352557060522
NaN
NaN
3.16887969768198
NaN
2.25584686596604
3.24998827110189
1.019198886093
NaN
0.90518810154695
5.57404678219585
0.719736471908538
0.554736049219392
0.721393879250589
NaN
NaN
NaN
NaN
NaN
NaN
NaN
1.09550600473066
NaN
1.21309989282907
NaN
NaN
NaN
NaN
1.01806854735021
NaN
NaN
0.810474472731472
NaN
1.2089246424315
1.29269376745748
0.547054823107174
2.17227423004111
NaN
0.794763515940173
NaN
1.28601424467081
NaN
NaN
NaN
0.62285461912746
0.559677514232892
NaN
4.57140949432942
4.70725043724619
NaN
NaN
NaN
NaN
NaN
NaN
1.03262473558422
NaN
0.755465786522019
NaN
NaN
NaN
1.61548714048632
NaN
11.3137084989846
NaN
NaN
NaN
NaN
5.29134672748406
NaN
NaN
NaN
NaN
0.980574559669858
10.0958634740232
7.22888407812689
NaN
1.08241625748848
0.550310531308096
NaN
NaN
0.528468725182644
NaN
NaN
NaN
0.664933954961134
0.546413197932505
1.94446421479199
0.728772024008113
2.14904509296978
NaN
NaN
NaN
NaN
1.42425385671297
NaN
NaN
NaN
NaN
NaN
0.575599950606659
NaN
NaN
NaN
NaN
NaN
5.57903759694052
NaN
1.19054646332255
0.641531250943923
NaN
NaN
NaN
1.63157803533143
1.53953664186944
3.70520122037367
NaN
NaN
NaN
NaN
NaN
NaN
NaN
NaN
NaN
0.78984054142655
4.18201863887281
NaN
1.28744488365878
NaN
NaN
NaN
NaN
0.684313460757694
0.626276194347457
1.46623740434913
NaN
1.39812783244818
0.831061783336727
0.973570644516141
NaN
NaN
0.555097742868312
NaN
NaN
1.49722418897577
7.40862883555334
NaN
11.2932871897209
NaN
NaN
NaN
0.689220828603109
NaN
0.643721945683093
4.24574543297688
0.716769222428032
1.46327572464015
2.25601678816145
NaN
NaN
0.712242510566507
0.893656406968896
0.500000461245129
NaN
11.3137084929836
NaN
NaN
0.504936097374205
0.716500134800507
0.767675418364812
NaN
11.3137021559647
NaN
1.26167679617382
NaN
0.780620481203802
NaN
0.535841308839885
NaN
2.16308836129834
NaN
NaN
NaN
NaN
NaN
NaN
NaN
NaN
NaN
NaN
NaN
0.620446114929165
NaN
NaN
NaN
NaN
NaN
0.591815474509572
NaN
0.639859701444895
NaN
1.29391798357926
NaN
1.20912420435792
NaN
NaN
0.624071996895729
NaN
1.16952615116844
0.595574245122077
1.42485199064903
NaN
0.693475546558833
NaN
NaN
NaN
0.90866481167533
5.55380827260705
1.59108382411152
5.04494951584118
0.915139332962392
NaN
6.54712307554978
NaN
0.519789550041674
NaN
NaN
5.14666427164449
1.17083822164044
2.28344088844354
0.970751787891799
NaN
NaN
5.11893300743744
NaN
3.07151795955732
1.87681509156593
0.980476071511808
1.29244592685645
NaN
1.31140654693593
0.576387953462686
1.24586834805348
1.23057241185184
0.525281282507835
1.08391325726204
0.678620731580818
11.3137064828554
4.62873836832624
NaN
3.85990789320847
NaN
0.868714756364268
NaN
6.41735557323315
5.38477684425344
NaN
4.5225696907246
10.141059918337
0.785451606297649
NaN
0.516585197318064
4.77895736283045
1.33442409639473
5.03622044730182
0.566750285251637
0.629167223798181
NaN
0.990871025695331
1.93441254066524
11.3137015593429
0.993603531823134
1.88848957368614
2.20133165279491
NaN
0.541987990034179
1.35415312900484
4.25797342684708
0.867648557867019
NaN
NaN
2.07778106706539
5.03401651613892
1.8058347823254
NaN
1.344064083967
NaN
0.891271912792325
3.00217596308035
3.03647366579793
NaN
3.78689542458277
2.89374686273687
NaN
NaN
2.27886541783079
1.92170963058006
0.926285591074275
0.909026884267834
1.42122834077095
NaN
0.76068440088746
NaN
0.538248335353646
4.13760792135509
2.02367883894797
0.738194097463697
9.20131833461902
0.994029215119486
NaN
NaN
0.506771388815375
NaN
0.92441566052636
0.953222246298875
1.93721196113177
5.45354598605805
1.16760495052931
NaN
0.558519298384314
NaN
5.08633325301017
2.89722772917243
3.97030291691039
1.61649533356566
NaN
NaN
2.40094819423087
NaN
1.99762883729723
1.05296560251115
1.56514693937766
0.542732969978287
0.6956485366334
NaN
0.645223686875385
1.95402783031126
NaN
1.71475435305018
NaN
6.08180184884738
2.51175548570207
0.653800101177359
4.80288630623945
0.581821743387404
11.3137024737814
1.80876277622898
1.11718674861285
0.6620345662684
2.34853209008457
1.94067599780854
0.647422930883466
1.27893334842707
0.724664959863234
6.73779740034406
NaN
NaN
NaN
NaN
0.728623381119491
NaN
NaN
NaN
9.0306816345014
NaN
NaN
1.42374549213286
2.50737511987298
5.09657405984149
2.16544992959344
1.71177181941651
NaN
1.02029699575103
5.37106568733678
NaN
9.90040581912381
1.32989070591046
NaN
NaN
NaN
1.24798843074548
NaN
NaN
4.96730581701184
5.9741131515164
1.24067942307892
1.08882752835748
1.1766011567828
NaN
NaN
0.867508541451122
NaN
1.28661341234081
1.881138824942
1.034078635453
0.503860225739047
NaN
NaN
0.506426640530267
0.814505770356386
2.04207016657617
6.66282293220761
NaN
NaN
NaN
NaN
NaN
NaN
9.57405579153107
2.90761099869844
2.24665174575789
10.3933530362845
0.53461341095049
1.95182329850222
1.5118074057306
0.752565493158708
0.803961589123225
NaN
1.11143873104983
1.59873289866114
3.88585605343181
NaN
0.874449221416449
NaN
1.08183672996654
NaN
0.966896651822012
4.65988143632071
4.13735023885527
1.43359118389166
2.67225326049915
2.07076664153254
NaN
1.92075341797881
2.24117182051509
1.64639762816856
1.50694950427228
1.88099969791628
NaN
4.35204887830413
NaN
0.699534497446982
NaN
0.86365021757473
0.987784727470209
NaN
NaN
NaN
NaN
NaN
NaN
4.26547228376854
0.888218647604639
1.14764104673317
NaN
NaN
0.718936036718128
NaN
1.97526921774972
NaN
NaN
NaN
2.6194345413269
NaN
1.20978244335344
NaN
1.32402362830577
NaN
11.3136941737002
2.79146975791689
2.01368940782042
0.505434418735188
1.79207686308241
5.59210013757108
NaN
NaN
1.47083032222524
NaN
0.581211459788297
2.62458538752208
7.39804862855308
NaN
1.72702297747811
11.3137084989844
NaN
0.550683466331711
NaN
0.567783590205897
NaN
2.94754439901977
NaN
NaN
NaN
1.4355434589332
1.72988979749107
2.14537007252928
NaN
4.83279333836957
1.00817769003521
NaN
11.3137084987997
NaN
1.28854641531695
NaN
1.43778899383678
0.552778295532978
4.68850424688919
0.834301516024822
0.747338920557061
NaN
1.47342384314062
1.43960278580377
1.11784715789034
0.663976144293124
10.8336753981497
5.29110316576624
NaN
1.65110659733514
NaN
NaN
2.38404727560906
11.1559614310418
1.73880647522837
NaN
NaN
NaN
0.684136738019224
0.871517776161569
0.551643006885427
0.681290861493859
1.28133410487182
0.669186477774585
1.20792644800209
1.10265175989523
NaN
NaN
NaN
NaN
1.8275515900137
NaN
NaN
NaN
0.550898600391422
2.35079804037811
0.635435261776326
NaN
NaN
0.591562525456357
1.05877783510813
NaN
0.549414322575187
0.754451295990092
NaN
11.3137084989846
NaN
NaN
0.648006659369411
1.81305363700345
0.547616698571125
1.78781392847577
NaN
0.503297567378606
0.683863110843189
1.2914778867939
3.91435163041943
0.623198185028965
NaN
NaN
0.665103033686724
NaN
0.713222834797343
NaN
0.515623868261864
2.07446238886161
NaN
NaN
NaN
6.80147776008976
1.04365812420762
NaN
0.967058033091418
0.685572739934082
NaN
0.930599808864482
NaN
2.18174826580472
NaN
4.92281706825468
NaN
NaN
11.3137084987823
1.87081219874374
NaN
0.915303717577668
2.76317627547291
NaN
NaN
NaN
NaN
0.586288587612629
NaN
0.797566722758441
0.560591605268183
1.32164839421814
0.677223686406374
1.12386435136937
0.758645847735107
0.734413106080056
0.632550011743468
0.815118649235647
5.34355187626025
0.852286550481653
3.20403401155379
NaN
0.501057794241054
1.04601454579575
1.77824580966815
2.98963799513248
NaN
NaN
NaN
1.1956102068918
NaN
2.46738938837957
1.62294740795
NaN
0.51754699615554
6.13397163766782
1.58330277368905
NaN
2.47543530657501
NaN
1.26521272069234
1.20976167654273
0.632925293873154
0.511827869408589
NaN
1.8782637296374
1.41959561456418
0.734617101322062
NaN
1.0657141162109
0.632239607291246
NaN
NaN
2.66176572398336
NaN
0.669909393344434
0.870585475176546
0.744527627922356
NaN
NaN
NaN
NaN
2.31671273463748
0.637492147460675
0.728750629817438
9.64755122026175
NaN
NaN
0.871433329695203
NaN
NaN
0.619188302245264
9.53059205053785
0.936153751610687
1.66647159478702
0.532393413312089
0.517306236375333
10.7679406174228
2.12566610876422
NaN
1.89336243802725
NaN
1.44174932771349
NaN
NaN
NaN
5.32854792047627
0.503708148735886
NaN
11.3137084711689
NaN
NaN
3.62553291416398
NaN
1.44519947583726
0.964512262492451
NaN
0.73728565123064
0.747697255292996
6.0813921599489
NaN
1.59138795771092
NaN
3.30150470209492
NaN
NaN
NaN
NaN
NaN
1.41819303875363
NaN
0.572403116175087
NaN
NaN
NaN
0.832457530711318
1.63264262463039
0.755934910753255
0.729343082621622
1.27016756978263
2.97359739117431
NaN
NaN
1.06938457602295
0.503472997017247
NaN
1.26269083222355
0.633108560608072
9.91382905744387
0.949506372857884
NaN
1.68314985963714
NaN
NaN
2.00753648944944
NaN
NaN
NaN
1.83137446985369
0.790898039442496
0.973043025411091
0.655679635931662
1.04776869199525
NaN
NaN
0.532045852215669
NaN
0.702214144701241
0.544136431964078
NaN
NaN
0.68028595919031
4.28614967721959
4.67376960486712
NaN
NaN
NaN
NaN
0.718518697531118
10.4316461491435
NaN
7.2549293037972
NaN
NaN
11.3137084989846
1.37600790503597
0.796401708114024
NaN
2.31011403238411
0.594589436917262
1.2277705161341
3.66443409711852
NaN
0.966840744845316
NaN
NaN
NaN
2.19996139937049
0.906853430999236
1.40052069350194
NaN
NaN
0.989471462721913
NaN
2.71907089263789
2.21445465513726
NaN
NaN
NaN
2.74392029663134
NaN
NaN
10.9126508507467
NaN
NaN
NaN
0.877902820328393
NaN
NaN
NaN
NaN
0.770610673448657
NaN
1.76001996758627
NaN
NaN
NaN
0.764047402507546
NaN
NaN
NaN
NaN
0.515408562382706
5.31059153866178
1.04699853322176
0.629194929890103
0.552891855821311
0.566049249102032
NaN
NaN
NaN
0.92920023373851
0.944498109982499
1.6587893472387
4.40785241978086
NaN
NaN
NaN
2.60123430969558
NaN
0.742773568458015
0.594106014375225
NaN
NaN
NaN
8.11887861924182
0.723001695143707
NaN
NaN
NaN
NaN
NaN
NaN
NaN
0.769141872940193
NaN
NaN
1.76322994273933
NaN
2.56028024816638
NaN
NaN
NaN
NaN
NaN
0.739703459621248
NaN
0.547365885088409
NaN
NaN
2.82771899088701
NaN
0.738460181835416
2.40902354163106
NaN
NaN
NaN
1.36932911334353
11.1476983626546
NaN
NaN
0.709720300215395
NaN
NaN
1.28617327580351
11.3137084986814
1.7289179578396
NaN
NaN
NaN
1.9339347579267
NaN
0.638934979357357
NaN
1.46497630654348
NaN
NaN
0.505924682805342
NaN
NaN
0.924606581476369
NaN
NaN
NaN
9.76641539582463
NaN
10.3509947584348
11.3137084989846
NaN
NaN
NaN
NaN
2.16528677033697
NaN
1.58383033766657
0.736206921987061
3.54715551339793
NaN
NaN
NaN
NaN
NaN
NaN
5.03384625176069
NaN
NaN
2.90116152740189
3.44116673687487
0.760763879065153
1.03854778407437
2.49387157635583
NaN
NaN
NaN
0.966617695461194
11.3137084989846
0.999999923208226
NaN
1.38236747740541
11.313708496989
NaN
NaN
0.814063955055085
NaN
1.37066520011015
4.68464329964868
NaN
2.71124283766333
NaN
2.16503682758461
0.841709787145727
NaN
NaN
0.917730615122754
NaN
NaN
NaN
NaN
0.563205352135409
2.4537806560958
NaN
NaN
NaN
0.649889866521053
0.635656978682261
2.91467833622251
NaN
NaN
1.48200336405637
NaN
NaN
0.521590688877264
0.800841650020521
NaN
NaN
1.60010897407802
0.605736746739497
NaN
0.941284009421005
NaN
NaN
10.4786361714336
NaN
NaN
1.21284032912921
NaN
5.10753755187968
NaN
2.54303187660387
NaN
NaN
1.3556040356174
NaN
4.51679143009644
1.28396162369562
NaN
NaN
NaN
1.28158952478528
2.03040473470751
11.313708498891
NaN
NaN
NaN
NaN
NaN
0.86438602093819
1.04570140038037
NaN
2.74273111914663
NaN
3.473915220809
NaN
0.505124322750367
NaN
NaN
0.704678359975496
NaN
NaN
NaN
NaN
11.0013441987348
NaN
3.52957474681674
1.55539742632957
2.49552665747339
2.36495141580687
0.702782969277043
NaN
NaN
NaN
NaN
NaN
0.81588697716612
NaN
NaN
NaN
NaN
1.41359679760299
NaN
NaN
NaN
NaN
NaN
NaN
NaN
NaN
NaN
NaN
0.726114531856041
NaN
NaN
0.66192969837395
NaN
NaN
NaN
0.623885316552842
NaN
NaN
NaN
NaN
2.12615219816398
4.10084878807466
10.6349192897769
0.580750786010065
NaN
NaN
NaN
1.25417570457312
NaN
0.631486630175639
NaN
NaN
NaN
0.867085556615693
NaN
NaN
NaN
NaN
10.260789906518
0.582445027254305
NaN
1.37688934147983
0.524350914257656
NaN
NaN
0.666218609089213
0.659662281878488
1.83329632061007
0.602852993490677
NaN
0.929197741349533
0.665056446168914
NaN
0.853504738481
NaN
NaN
11.3137084973834
NaN
NaN
NaN
0.819482253665205
NaN
0.764460080545236
1.01628836701951
0.750200310609908
NaN
NaN
NaN
NaN
1.4362834842705
NaN
NaN
NaN
NaN
1.24031999970186
NaN
NaN
NaN
4.63672942420403
NaN
NaN
1.79299648048372
1.10439557816437
0.50041177068751
1.22320165402266
1.41112194417482
2.47781648383245
0.593412224123681
2.5027370409959
1.41396483113773
2.76584194977243
1.20541734122859
1.18626583791017
1.02261672302628
0.983001853059248
2.53248718930754
0.559496364063409
1.00940355966768
NaN
0.873951966342946
1.32928688428663
0.937911966208514
NaN
0.508281546519409
NaN
1.84475449977912
1.65915979290846
NaN
1.64544135977874
1.10303072104621
1.14743036622987
1.89138254904511
1.57895024829726
1.26901108160247
NaN
NaN
1.66537949602681
NaN
NaN
1.60685812357798
NaN
NaN
2.22357421904421
0.883873321620006
0.946643456015595
2.49155793342056
2.3237057002323
NaN
NaN
NaN
NaN
1.26876884370378
4.15161547950404
0.540699583145226
0.597134927001812
NaN
NaN
NaN
0.628772961486959
1.15933636307311
1.3910690072732
NaN
NaN
0.533737650357497
NaN
NaN
NaN
0.713255669089661
0.717997736250535
NaN
NaN
NaN
0.568566392750998
0.511331608727968
NaN
NaN
2.34943736268864
NaN
NaN
NaN
0.968353458138756
NaN
NaN
NaN
0.749953223927931
0.745584350590929
0.922908415728428
NaN
0.603066177175956
1.30532231851747
NaN
0.86128340189048
NaN
0.967141412409931
1.31465701571329
NaN
NaN
NaN
1.43067086545134
1.27963576065955
4.18288260850747
NaN
NaN
0.584465082083429
NaN
4.43890708245427
NaN
2.17064450983635
NaN
1.43465316456575
NaN
NaN
1.49520237942442
1.30722180107201
NaN
NaN
NaN
NaN
0.610936209362335
0.755057211826778
NaN
0.8475642006856
0.533560818280248
0.520138121430243
0.637414258325031
0.992703722848472
NaN
NaN
NaN
2.5276547004884
NaN
0.54715573666663
NaN
NaN
1.28879022465947
NaN
NaN
NaN
0.87903070364458
NaN
NaN
11.3137077106527
0.720683291090721
1.30804604497568
NaN
1.08668568722113
0.77075423898943
NaN
0.658965279572833
1.15404236996477
0.830913680431413
NaN
NaN
NaN
0.650353007142166
2.31973751586097
NaN
1.85064736880131
7.57512228054072
1.86589047939351
NaN
NaN
NaN
NaN
NaN
3.28732291163171
1.08560572958103
2.23175172535194
11.0822967908047
8.64467758262534
9.87285559363444
0.863951556760906
1.07344285354884
NaN
1.20473465392943
0.78964270087906
7.85210975941138
NaN
NaN
1.00485077002265
0.817117759968183
NaN
1.15273510842308
3.00847131683111
0.613619676814775
NaN
NaN
1.44272119671179
1.20224414132991
NaN
NaN
NaN
NaN
1.60496015948758
NaN
0.662073714918774
NaN
1.69625605131127
0.721011023428114
6.48753461215655
NaN
10.5690404451514
1.17747953902159
2.21473658867069
NaN
NaN
NaN
5.15501424898323
NaN
NaN
0.500000297604961
NaN
NaN
1.34021183562428
1.13243379243263
NaN
NaN
0.657547166262851
NaN
2.22269036380478
0.637212114772428
NaN
NaN
NaN
NaN
NaN
6.42908334273254
NaN
2.60125145231117
9.12638031331644
0.558894629508438
NaN
9.60218898496943
NaN
NaN
NaN
NaN
1.5525161273226
2.4029960087936
0.959840395310696
1.82284513110899
NaN
1.10108612245882
2.85742171777563
1.6707834583821
3.16141008503763
6.82487584592534
0.513721939416433
1.18758502536765
NaN
NaN
NaN
NaN
NaN
NaN
NaN
10.2772784912991
7.30196941760689
NaN
NaN
7.35580325143752
NaN
NaN
NaN
NaN
NaN
NaN
NaN
0.507297564605218
NaN
1.14776736153524
NaN
6.95163835868518
NaN
NaN
NaN
NaN
NaN
1.17555450647648
NaN
NaN
NaN
NaN
1.32699112416023
NaN
NaN
NaN
NaN
NaN
NaN
NaN
NaN
8.35039417078742
NaN
NaN
NaN
NaN
NaN
2.24515078373075
0.503402044599226
3.42728928904679
NaN
NaN
NaN
1.01342134080575
NaN
NaN
NaN
4.88632388364815
3.65805109166607
2.16606463050801
2.97059818248926
NaN
4.69173142433335
NaN
NaN
NaN
NaN
NaN
NaN
NaN
NaN
NaN
NaN
2.02208910527765
0.665244390891632
NaN
NaN
4.52346140242798
NaN
NaN
NaN
NaN
2.9763232324636
0.751127259935429
NaN
11.084353096577
NaN
NaN
NaN
0.608205017993525
NaN
0.848337475551228
NaN
NaN
9.13339195733801
NaN
NaN
NaN
NaN
1.17572308777959
5.44268663597913
NaN
NaN
NaN
NaN
NaN
NaN
NaN
3.87435492070109
NaN
0.590277685278839
NaN
1.77422852822612
NaN
NaN
NaN
NaN
NaN
NaN
NaN
0.639307978506333
0.951374057145444
NaN
NaN
NaN
7.25269654501043
NaN
NaN
3.24410483114555
NaN
3.0939740379104
NaN
9.02687096605748
NaN
NaN
0.974169863928504
NaN
NaN
2.90297697260358
NaN
1.37563316812497
0.581511076702333
NaN
NaN
NaN
NaN
NaN
NaN
1.70222161011075
NaN
NaN
3.13732889941653
NaN
NaN
0.934574661787201
NaN
0.930045891901226
2.61662051222192
NaN
6.51657020296325
NaN
0.585538000074773
NaN
NaN
NaN
NaN
10.6439156473148
NaN
0.795598067202838
NaN
NaN
NaN
0.656306443806019
NaN
NaN
NaN
3.4966633509186
NaN
10.3872370889108
NaN
NaN
NaN
0.51135879567107
NaN
NaN
1.74622161706228
NaN
0.680701964776506
8.59402901167454
6.31175343352973
11.3136717326549
0.673040640346816
NaN
NaN
NaN
NaN
7.60698756544292
1.62980260920434
NaN
NaN
3.99879232262236
0.99726253110458
0.771633285680001
NaN
NaN
NaN
2.29783598832807
NaN
0.78925422567491
NaN
1.00155968572015
6.76877655691225
11.3137009224003
0.565014575574727
1.59472558384497
2.78196909927433
NaN
NaN
NaN
NaN
1.22402120745892
NaN
NaN
4.19541817945277
2.45253375822067
NaN
NaN
NaN
NaN
1.42072179452638
1.51017295502825
5.963796693965
NaN
0.564816965888072
1.1293848249211
5.12977814312902
1.48259923885449
3.55599465608331
0.861662947966038
1.55709293428334
NaN
3.80753331668931
11.313508371125
0.939129635698446
0.638790026865215
4.27816638730333
7.62773155101504
1.97452013594259
3.84526248733865
3.87440579886517
NaN
6.00585185253662
NaN
0.686078297463206
0.696074781453819
NaN
4.86891746270111
4.16348281655856
0.927180314401752
0.670348360995158
NaN
NaN
0.883566376497891
1.36945859857651
NaN
11.2196697794577
1.4563808927556
0.841785574992309
NaN
5.84924295896565
NaN
NaN
1.02133527196899
0.886203833537453
3.09246490509717
NaN
1.96450127670212
0.651705348280716
0.710072730015874
NaN
NaN
NaN
NaN
1.51086125526133
0.528198479616908
0.635345531855362
0.872707201338936
7.90093449749096
0.906941206672246
0.677339606585748
NaN
3.15558217158869
0.589431482051757
NaN
0.986699744933929
NaN
4.57449241580953
NaN
0.559591614314887
0.803507526911222
5.25335024401379
NaN
0.855788233203158
NaN
NaN
NaN
2.45374959321203
1.21435980450577
0.566488733497159
5.17617013274072
2.30258862290922
0.854913253579925
NaN
0.977099441500231
1.37106744260818
NaN
NaN
NaN
NaN
NaN
4.1158837970474
NaN
0.60428044081511
2.15603253120288
2.1823690128654
0.656383724912898
0.735026521359485
NaN
0.636167850696441
NaN
0.870451443228348
NaN
0.529077748097783
NaN
NaN
0.573163231081637
0.939155865006305
1.24144256766603
0.500995181115493
0.645462768255295
NaN
NaN
11.3137055946991
1.17694820668005
10.2816974758144
0.607349172627286
0.726879320473713
NaN
NaN
NaN
2.12933110288393
2.9445053938485
0.882816128674053
NaN
NaN
7.31092164161311
NaN
0.75035323109926
0.76662168645241
8.40278663228593
NaN
2.88918611981873
0.785496328035378
NaN
NaN
0.813025374468556
NaN
NaN
2.70188173962987
2.88079520869113
NaN
0.573358375941074
NaN
NaN
NaN
0.780449496370288
NaN
3.96182228116079
NaN
0.605890084890672
NaN
5.22035640555688
NaN
NaN
NaN
NaN
NaN
0.725059882046443
3.06301828603177
0.653245664597338
NaN
1.20404115193893
1.39192391417367
8.8167068621715
1.16324909028361
NaN
NaN
NaN
NaN
NaN
5.85676451979614
NaN
1.03493400140917
6.17254980326039
NaN
2.62697764782
NaN
5.31177341940664
NaN
5.40513429183414
NaN
1.22266176814627
NaN
0.692719276791577
1.18240831898327
NaN
NaN
NaN
7.94232823210508
4.46950976789291
NaN
NaN
0.755391965051556
2.30324884271517
2.1967393278907
NaN
1.38275366189962
2.18194842467354
NaN
10.9199450667499
NaN
NaN
11.3137084853858
NaN
1.27733291643797
NaN
0.841987939185098
0.776981635155078
10.2746712183447
0.54452365850733
NaN
9.89640448770176
NaN
NaN
1.5579937122006
NaN
NaN
7.56839986194548
4.83140526760034
11.3137084880024
1.21215749440827
11.3137082319851
6.69443709559605
3.65136185114961
0.671163710244761
NaN
5.4804433407963
0.86640255664218
NaN
0.629613542057472
NaN
2.34855233865878
8.00032604985286
2.31594843620866
1.98073098204799
3.90603997081832
NaN
NaN
NaN
10.5455909078707
NaN
NaN
NaN
NaN
1.32332669328949
0.930374542471689
0.765841833726962
1.25661665489733
0.549529957121571
1.45495782534969
NaN
NaN
2.06884906603098
4.02575008307955
NaN
NaN
3.51423167403705
NaN
2.91285445036989
NaN
0.625830150237425
NaN
NaN
NaN
NaN
NaN
0.860074518906103
NaN
NaN
NaN
4.22477892198745
NaN
NaN
NaN
0.541880195339107
NaN
0.78222917654686
3.63699537695921
NaN
NaN
NaN
NaN
NaN
NaN
6.60341967174077
NaN
0.769441500820568
0.604279486033441
1.14424265311287
NaN
2.41508326470171
NaN
NaN
NaN
NaN
NaN
NaN
0.798381495838363
NaN
1.34123503784271
0.85330096148939
NaN
1.30010324020351
3.47336079206882
3.98789643324362
NaN
NaN
NaN
1.5024698963751
4.04292163093344
1.35099502207161
NaN
NaN
1.06355483084677
NaN
NaN
0.726095693660236
NaN
NaN
NaN
3.86869127680673
NaN
NaN
1.21811170252157
1.08008595358137
NaN
NaN
NaN
NaN
NaN
0.683902027520556
NaN
NaN
6.40860240338075
0.668405523212929
11.3137076024764
0.853057592058531
NaN
NaN
NaN
0.548014021569652
5.39004164415033
0.636816070651212
NaN
0.602820126460969
2.32314944691088
NaN
2.44999294655163
NaN
NaN
0.660443779979666
NaN
11.3137084612321
NaN
NaN
1.50617059875533
1.4389671056818
0.766847008532174
1.26574694166861
0.849217431368708
11.3137084989846
NaN
NaN
NaN
0.522054596390141
0.868290540176021
NaN
0.760471806059379
NaN
NaN
3.87020752353703
NaN
NaN
NaN
NaN
NaN
NaN
NaN
NaN
NaN
1.44625588749423
NaN
NaN
NaN
NaN
NaN
4.0680199985904
3.66468394948234
3.39339478650109
0.995570954961492
NaN
NaN
3.56249924256181
9.25141981665281
3.32934101445606
3.26262766797472
6.55083186189063
NaN
11.3137084972801
5.03681641736119
NaN
5.6946958124447
NaN
1.20911533286154
NaN
2.62064072502948
11.2127141501528
NaN
NaN
NaN
NaN
NaN
2.74402994990017
NaN
NaN
5.81491593053769
1.25241946675769
2.3497114424343
1.2110455079941
0.62054599862845
NaN
NaN
7.22645233664661
NaN
NaN
1.17868586975604
NaN
NaN
6.45428422298527
4.85724865267537
NaN
NaN
NaN
NaN
NaN
NaN
NaN
NaN
0.650447493562286
NaN
NaN
NaN
NaN
0.588812363012554
NaN
NaN
NaN
NaN
NaN
NaN
NaN
6.62096437529587
0.57034324378099
0.50773904472321
2.10703416232606
NaN
NaN
NaN
1.3179510723044
0.632774830531655
2.46819195734581
0.872141184716297
NaN
0.772199905987363
NaN
4.04135045584894
0.566773336474657
NaN
NaN
4.49564400727127
2.75379162928795
0.888731529068173
NaN
NaN
NaN
NaN
11.3137084921472
NaN
2.81925746935072
NaN
4.60532352565863
1.07328382270024
NaN
1.5128211697626
NaN
NaN
11.0415425798968
NaN
NaN
NaN
NaN
NaN
0.98880038195658
1.39099487270664
NaN
NaN
3.34751758105986
0.801802653487138
7.36391148238831
NaN
NaN
NaN
NaN
NaN
NaN
NaN
NaN
0.699060881291775
NaN
NaN
0.529268366066972
NaN
1.44449299879697
NaN
NaN
4.8602412688073
7.22723932198639
NaN
NaN
1.70117886932924
0.896967858824555
NaN
11.0318619501524
1.58336728483861
NaN
NaN
1.18812316135116
NaN
NaN
0.562859265270761
NaN
NaN
0.512522987074672
2.03725254396539
0.923748437785928
NaN
2.11651356052327
NaN
NaN
NaN
0.902099045053994
0.818051352910674
NaN
1.05274034786753
NaN
NaN
NaN
NaN
NaN
NaN
1.1046424857019
NaN
0.965591850340121
NaN
0.60490702133711
NaN
0.531308773373588
NaN
NaN
0.713498391493563
NaN
0.982816989805397
NaN
0.667886747338315
0.640024152969366
9.32894026520717
NaN
1.19812106797397
9.17554226569513
NaN
7.62625940733671
NaN
NaN
NaN
0.890453190957532
NaN
0.82647044953446
1.21588518478899
5.16464696641336
0.531056870146704
0.516392781513357
3.58307201797706
NaN
NaN
NaN
0.870634356065234
NaN
0.592603922763099
0.597862791107532
1.21139921181332
0.826076180187438
NaN
NaN
6.84724715695941
NaN
0.509695988952294
2.1522626568774
NaN
5.28594389315924
NaN
NaN
NaN
10.5587892069733
NaN
NaN
NaN
0.837346462561296
NaN
NaN
6.3387866826077
NaN
NaN
NaN
0.698043382392465
0.934161958107793
NaN
NaN
NaN
NaN
NaN
NaN
NaN
NaN
NaN
NaN
NaN
NaN
NaN
NaN
3.14680708859738
NaN
1.04363073373603
NaN
NaN
7.34878027520031
11.2356868630979
2.43797019225968
8.15361992404979
11.3137084541641
4.14461862817295
1.12138555495723
1.22423195405208
0.661711512366178
0.502757268481538
NaN
NaN
NaN
NaN
NaN
NaN
NaN
0.581487471277164
NaN
2.82596774134149
NaN
NaN
7.29602994417895
NaN
NaN
NaN
8.22185483584786
9.77351258558091
NaN
11.3131169705206
NaN
0.94409205122458
NaN
NaN
NaN
2.56434771452526
1.18429493030251
0.743911525510851
NaN
NaN
NaN
NaN
NaN
NaN
0.561868894524434
NaN
NaN
NaN
NaN
1.26905841959667
NaN
NaN
0.734864236218667
NaN
NaN
NaN
NaN
1.30540118002575
NaN
NaN
NaN
NaN
NaN
3.00280975169318
1.90397276475337
NaN
NaN
3.04109027334982
0.958730442883654
4.49346486315094
NaN
NaN
NaN
0.874983244061427
0.721440674836068
NaN
NaN
NaN
NaN
0.739819447734513
NaN
0.581452175755023
NaN
1.192776899282
NaN
0.573241513246339
NaN
NaN
NaN
NaN
0.520665387836578
NaN
NaN
0.818397003246839
NaN
NaN
1.09716547262388
3.77170448371737
1.69085131165176
NaN
0.581324181470645
0.60846777898633
NaN
NaN
NaN
1.1637558634323
NaN
1.77366452866812
4.94741062747922
NaN
NaN
2.66453717435753
NaN
0.861196964017358
NaN
NaN
NaN
9.79988143731169
NaN
NaN
NaN
NaN
NaN
1.19057165948362
NaN
10.4290534700531
NaN
0.868536861095023
NaN
1.00530253666318
NaN
NaN
9.05349851005462
NaN
NaN
NaN
NaN
NaN
NaN
NaN
NaN
NaN
NaN
0.655039085466085
NaN
NaN
6.70397433297622
0.682837940475195
NaN
NaN
1.4168281584172
NaN
NaN
0.555539931496321
NaN
NaN
NaN
NaN
NaN
11.3137084989825
NaN
NaN
NaN
NaN
NaN
1.0307605849364
NaN
0.508749624674913
NaN
NaN
NaN
NaN
2.22612890455181
NaN
2.98253882608275
1.2625254914808
4.57294033858879
1.62290548888417
NaN
2.24455643137845
1.67096538748764
2.27691465423782
2.58179895174508
4.73134059697444
NaN
0.5069399902212
2.7861011785589
NaN
2.6853854620284
4.46087319698965
NaN
NaN
0.695484870820734
1.53127898531066
1.58040318877805
NaN
5.55203416120048
2.66464010245249
NaN
1.51403544997031
1.25616576212083
1.49888169822064
0.693139879925693
1.60029588518357
5.66201078098074
NaN
NaN
4.12945879830965
0.868343388757511
2.44183756215026
0.887339861324082
2.13810184199244
1.33422170452197
1.52110125777081
3.45149768477476
NaN
NaN
5.93799503400016
7.00418358686894
1.53584036438146
1.57260595899115
NaN
1.6779327311543
1.93169596136444
2.62264589823379
1.02375817979562
4.76344839464958
1.13387178743942
1.50026381642501
2.97861999828734
0.55601191540865
3.07448799804719
0.822462789950251
0.93407370449144
NaN
NaN
2.58481844369804
1.65377312989499
1.99817602184701
0.676969346086688
NaN
0.754201318411062
0.520369986358688
2.60326555981587
0.942220395366361
NaN
0.863570119534325
0.718384739466314
NaN
3.36952424793594
2.88240686361761
NaN
NaN
1.13694966298403
1.04814180154394
NaN
2.70401197438113
2.93913382796634
1.14171781726122
1.14692596282607
0.845047819663276
3.07129407635205
0.520790272792505
NaN
2.93911875780378
NaN
NaN
3.28586801908371
0.933215561764486
1.32980548529976
NaN
NaN
NaN
NaN
0.798342438224365
NaN
6.63702330066494
8.01823593242667
1.30528319212679
2.47426132138947
1.06889245771802
0.850085673042209
1.91722515923375
NaN
0.855754067935146
NaN
3.00961127907903
NaN
0.750235126804583
1.69677273498081
1.28493808899372
NaN
1.42733785125093
2.45629557419327
3.00881867685528
1.33313375001212
2.19659676813741
1.73351808288553
0.639072354281596
1.67901761213309
NaN
NaN
NaN
1.47472235190438
1.13104082938957
3.2750584945588
5.83622778231235
2.8072581948545
2.85229308922185
4.59476110875984
3.84105836511746
1.21100529542846
0.787737495665855
9.91277988652367
1.17789550415025
1.79021370582007
1.07328472687969
2.01980593283749
4.09303632662399
NaN
1.76062032715016
NaN
2.11892324589713
0.930610066821127
NaN
5.57419782902239
1.04022055141719
2.06137408015401
NaN
1.29090072942008
1.2485840394791
NaN
2.23890823991155
2.93960333298608
NaN
1.06656804936742
5.20304499841076
0.918163835844549
1.0980411470497
0.511188213308705
0.917757830684499
1.11518083307523
3.16074247386295
1.01017968852402
2.79994038735203
0.970032729745188
0.953836603026212
1.47807925826592
NaN
0.523240944982934
NaN
NaN
2.57184408000025
NaN
0.646796475841555
1.73944521446793
0.921068027148568
NaN
1.80313678384106
3.30072296735699
NaN
NaN
0.983915533997853
1.5914894556429
1.61014237894067
5.57495395399565
1.02746780858459
NaN
NaN
2.4676689703526
1.61754834554661
NaN
1.56249798855256
NaN
0.990719228919032
1.93835079639885
1.68249644982997
0.643422313566564
1.50069995854439
2.61438835886634
NaN
NaN
0.590669704736412
0.534660134549633
NaN
4.17201508809306
2.75711953738084
0.924277906399949
0.923070664615482
2.84232071460937
NaN
1.3961542295688
0.635885888942194
NaN
10.3161467011039
0.558442593939529
1.58592108024316
NaN
1.00386920315254
0.674404866062196
NaN
1.07438907029971
NaN
NaN
2.88759744989236
NaN
0.986757598585701
NaN
0.972796521810416
NaN
1.30562699578264
NaN
0.697974990751645
1.20733924089746
4.70803125562223
1.410153975002
1.42626037528086
0.686870032726855
NaN
NaN
1.52967565815637
2.27170325573461
0.602361301113381
0.662581531074736
NaN
NaN
NaN
0.545956641438044
2.73387526800837
2.0871363840457
NaN
2.19793217587867
11.3137084989846
0.717562725587957
1.98427482560066
NaN
5.45663504863401
0.846883781713375
2.02502316886535
NaN
2.92955896590371
0.628906792569861
1.7865398423125
NaN
0.670455586037335
NaN
6.24235104859599
1.15044976148076
1.70026728070524
1.225737098206
1.36471326715386
NaN
1.79701428103774
NaN
NaN
1.1740771733695
1.25358657713496
0.529583643165722
0.602514242459818
0.605621773746489
3.46168902590433
1.44430358177089
1.09277321768855
1.28315027924668
NaN
NaN
1.72637418315431
NaN
NaN
NaN
NaN
NaN
NaN
1.19866994485145
NaN
NaN
NaN
1.6885917226589
NaN
NaN
NaN
NaN
0.556679093277226
1.16673965787458
NaN
1.48334701538319
NaN
NaN
NaN
NaN
2.3877114201825
NaN
2.48100036684138
NaN
0.639626471286548
1.39159595362432
1.32288861008878
1.73895659431529
NaN
NaN
0.548753742687589
NaN
0.579192586127659
0.733999366329795
2.35243815922246
NaN
NaN
NaN
NaN
0.664639606589762
NaN
0.534370639842236
NaN
1.57830266372185
NaN
1.67556529636103
NaN
NaN
0.750456919738629
NaN
NaN
NaN
2.66242849124511
NaN
1.05340620696217
3.31891649058404
1.51600428934293
NaN
NaN
NaN
1.3842812162039
NaN
1.91835384133769
0.925704133233249
8.92089461509514
NaN
1.02811296033113
NaN
1.07870458025763
NaN
NaN
NaN
0.560320196182347
NaN
NaN
1.29561481296986
0.596716273789139
1.68272121353156
8.72893156551043
0.547108564144739
NaN
NaN
2.26595933871561
1.12536656153333
1.25529844868697
NaN
1.00785726873714
1.81809104284321
0.503466031951444
0.736699413750275
NaN
0.742554596695407
1.96701148360058
NaN
0.69140743540021
NaN
NaN
NaN
1.19707256673928
NaN
5.93984245592799
NaN
2.7634261585725
7.59808906553228
NaN
1.19647955974279
2.06042286243288
NaN
NaN
NaN
NaN
NaN
NaN
NaN
NaN
0.858620591183819
NaN
1.40302514399135
2.84801789474846
NaN
NaN
NaN
0.988529144056572
NaN
0.624046437775917
0.524756102953344
NaN
4.20297537871637
0.612441391145361
1.34329674010181
NaN
NaN
NaN
0.586005022854285
NaN
0.909396791117358
0.851808671790953
NaN
NaN
NaN
NaN
1.35116209438063
NaN
1.05721712442384
NaN
1.2384160839436
0.719577909489979
1.10120982909408
0.915429161294767
0.57395716847773
2.28534139891878
0.699102434353315
NaN
NaN
1.37303756427727
0.636162707906335
0.856561764455828
0.620090108024767
0.533544106898612
NaN
NaN
0.977485543124189
0.509989507205996
NaN
NaN
0.994795352874851
1.32394925816952
NaN
NaN
NaN
NaN
0.859074802126313
NaN
NaN
NaN
NaN
NaN
NaN
NaN
NaN
NaN
NaN
NaN
NaN
NaN
2.22692826646673
NaN
NaN
NaN
0.79039275818914
NaN
0.552757330866205
NaN
NaN
NaN
0.506837323051581
NaN
NaN
NaN
NaN
NaN
NaN
NaN
0.509404041036201
0.529958046423086
NaN
0.656457188208116
