# Supplementary material for: Diversity of spatiotemporal coding reveals specialized visual processing streams in the mouse cortex
Source: Nat Commun. 2022 Jun 6;13:3249. doi: 10.1038/s41467-022-29656-z (PMC9170684; doi:10.1038/s41467-022-29656-z)
Supplement: Supplementary file 7 — Source Data [file 41467_2022_29656_MOESM7_ESM.zip › source data/Figure7D left_C1.txt]

Inf	60	30	15
1	0.757267045077011	0.645909938141534	0.725459034900941
1	0.694655241414607	0.207635531135985	0.306144969794315
1	0.734535284502131	0.697446886520226	0.953889326311501
0.847968660552172	0.533816229916222	0.637350160324816	1
0.887909522496593	1	0.795972966065518	0.480363493790459
1	0.507334739940555	0.477688972584967	0.149078032359388
1	0.243227253023092	0.111838551984999	0.380467920314335
1	0.996824654949258	0.630352881650284	0.382532974926359
0.985833445734514	0.868242183497078	0.847340931218344	1
0.786591573690629	1	0.621532241772674	0.533162270354525
0.298665056857188	0.310457020687186	1	0.954411730833259
0.867766257926325	1	0.208056106887575	0.197601476963583
0.45438846674099	0.517675265667693	0.859290166635418	1
1	0.981784667247257	0.972130299650276	0.742986140281472
1	0.418820235522423	0.164842428258495	0.0596512498476595
0.837371996884656	0.87767441618405	0.95610509850224	1
0.84489784065446	1	0.311565378753966	0.355406390761222
0.560676437498337	0.832499510168535	0.804710519263516	1
1	0.85872639645789	0.229468836335549	0.250142825085662
0.737167818894646	0.683820641839686	0.585026410091652	1
1	0.677196147557471	0.75575397393864	0.728402183739294
1	0.632281600796907	0.714261129652536	0.41020524342299
1	0.32497307207016	0.0134272668594602	0.290603909462382
0.510866121270764	1	0.228935269382842	0.206380101706938
1	0.225213993260615	0.124247183314413	0.44276095678532
1	0.576276563188673	0.2429631234256	0.305906593350389
1	0.209997231616961	0.0717787318562522	0.299417369836097
1	0.0474776420382367	0.00412444217107975	0.211083915145296
1	0.610434220223846	0.836444726849202	0.316227367154545
0.853218957977586	0.990544782373278	1	0.71875811248186
0.964016238013529	1	0.979303962655468	0.827579781558501
0.400655609875908	1	0.415915595799639	0.406240225473604
0.332706863528306	1	0.757210540387358	0.951536124011931
1	0.807763753016621	0.123304567473529	0.120497543783642
1	0.654653500480511	0.317856984544995	0.428688841625436
1	0.640702962098718	0.312818317203613	0.809763207498612
1	0.921864131438278	0.4738255117058	0.448188943692993
0.830787866073119	0.372433749852067	1	0.382829018901814
0.803449940121121	1	0.805482775292284	0.616105574291421
0.931034271248425	1	0.457360699261537	0.429050977946821
1	0.731872178159037	0.473307183663012	0.568489085891235
0.750139341451621	1	0.804261048046107	0.614432139425435
1	0.819794052520751	0.670617369342395	0.556544865648909
0.726256455558947	1	0.724072361845941	0.552381905750778
0.989198499718893	0.957124673292632	1	0.815187622666918
1	0.761344815064947	0.631380115250136	0.47981430307891
0.994914336351831	1	0.737164709394284	0.802251759446465
1	0.865121151256236	0.604040807910842	0.316154494320662
1	0.437638513898914	0.183891726075198	0.0907614979394934
1	0.872298001623084	0.877485777582723	0.821545002673003
0	0	1	0.388686760046831
0.993507495280193	1	0.804677697291185	0.667253129966449
0.352875971967985	0.748345330838508	1	0.760003091426985
0.817167101912642	0.507179553207089	1	0.763020414349813
1	0.692614167290167	0.865582053071633	0.767003156750591
0.373058083907925	0.451026630855801	1	0.583417210402894
1	0.433315646075143	0.796425045650196	0.325834924327151
1	0.420337414966583	0.288558422600116	0.559205030317364
0.561993456316653	1	0.759981570839158	0.984133205840145
0.656209949233975	0.498143795189302	1	0.871280848896398
1	0.291432531204501	0.0555211746961939	0.0644312044985354
0.32978680920247	0.470303783185299	1	0.612486730896211
1	0.67739052345853	0.381126849837274	0.724150199127436
1	0.940281171216353	0.760803790325848	0.545695330224234
1	0.843174211390435	0.806584819449913	0.527661514643428
0.206561109146102	0.302144179242063	0.438591106599117	1
1	0.786972625950421	0.703896382412253	0.597206188869786
1	0.809178057150519	0.442817423744367	0.520127086069429
0.231913103954018	0.448441726286462	1	0.344033001098722
1	0.156448604944821	0.183755046885381	0.0279577110473982
1	0.620439493941218	0.590421618692636	0.315716181443556
0.741042354345749	1	0.531101678527415	0.542589813099097
1	0.62389918873801	0.45574720012488	0.528491944185061
0.301592248967015	1	0.776094801816506	0.247806322901718
1	0.970232265653764	0.664144452898086	0.687767952808476
1	0.740581136482793	0.364001372709665	0.32571006909179
1	0.574551805015149	0.453032148855199	0.580970458245585
0.924909733079613	1	0.807656330603266	0.965668382133152
1	0.837174208385607	0.887909672461921	0.679039926072315
0.928790568783344	1	0.682699369956316	0.720698793734859
0.974283850326427	1	0.739388750302949	0.869424185015112
0.425728281794504	0.876457448593345	1	0.892202375714472
1	0.681319065213359	0.524477892435254	0.510774298854992
0.60455380687602	1	0.412774691836341	0.26954941925637
1	0.627981564093716	0.291448617812206	0.575021885372522
0.456893288841738	1	0.729111976073389	0.769951302935912
1	0.990492966967134	0.501502329369701	0.597779614467647
1	0.611409840587657	0.067900610136553	0.223176417847145
0.980704404982188	1	0.627503722777907	0.827471121730815
0.916896908428871	1	0.54560529018776	0.649501846648676
1	0.749648579820398	0.439592611266927	0.499161322182526
0.762536969700077	0.583884151386435	0.477081428204987	1
1	0.780115708805457	0.732566191198444	0.621783221819725
1	0.605804137057183	0.277882167519528	0.303791075444469
0.797550446177026	1	0.549956207360583	0.700385776208213
0.859982467061327	1	0.752949531796808	0.664034879743568
0.399082990705388	0.6585585472955	0.931816193082346	1
0.934423871298873	0.766847746450008	0.73682851749356	1
1	0.591456342252047	0.505932315901665	0.786064718232371
0.921321736031698	1	0.254408745007169	0.185827682318145
1	0.894221977732344	0.535227501623661	0.506219117871754
0.304010646175835	1	0.987412644910095	0.739068100019058
0.907639381583401	1	0.75953893502269	0.912590728791162
1	0.798410627808963	0.799853081382842	0.538471305901312
1	0.571478793682385	0.301787525395598	0.425363661187062
1	0.394102274392566	0.135065287714985	0.113535943307531
1	0.162658436584676	0.0500722788172293	0.0535500904227795
1	0.476422026609397	0.383113321717619	0.578163884084666
0.324491042584592	0.854919220552108	1	0.858149559840978
1	0.573834262139491	0.183094013336125	0.196354319770041
1	0.909903629699765	0.217076648670102	0.35259085953595
1	0.794027628400806	0.381559513986066	0.220545248203241
1	0.719532686287573	0.743271386829067	0.440477881451347
0.933776342508654	1	0.769669755805085	0.80048210820717
1	0.667896920038403	0.667676420940945	0.495805475100577
0.747410206869944	0.729274849846398	0.842377317847881	1
1	0.867909550202666	0.264066016351371	0.234599468553997
0.86680234249231	1	0.401062324726693	0.501551656080576
1	0.773156471679298	0.379952486596815	0.470623088817979
1	0.245811169295825	0.109090743239441	0.22389985706647
1	0.648464378081191	0.584443764265776	0.552159284900868
0.727208032614844	0.0885012001774597	1	0.375611838992362
1	0.525965630397502	0.271114366958904	0.197146573421196
0.321503198020644	0.848470008717529	1	0.356926517927923
1	0	0.157939723895307	0.0474089742219519
1	0.399512957603647	0.36791318394043	0.376890751525891
0.301285921043643	0.557736455587007	0.307022249300335	1
1	0.310494319029165	0.173295454435459	0.0911380935690396
1	0.776548907041106	0.750297006522728	0.557844948514188
0.330398928770453	0.495382785487845	1	0.581672078349047
1	0.600768690158549	0.413152056196516	0.415285742745328
1	0.414306559906519	0.201495710423581	0.291179955789801
1	0.349669337299178	0.218571595108368	0.271592167062547
1	0.552375177487321	0.557264663177127	0.589763769121346
1	0.911608914079709	0.910146471384168	0.733258620861693
0.848737119733081	1	0.592073852537404	0.690242648050194
1	0.960797941682497	0.90962324752096	0.895638283212258
0.801213552164839	0.886793742666568	1	0.713718719082597
0.594505973595368	0.771018125699724	1	0.712281168199954
1	0.70302695987377	0.210824308010596	0.571600789902754
0.882800270873769	0.979082334748275	1	0.970186659441799
1	0.682920382885303	0.540473697127288	0.451575936384536
1	0.85207286265011	0.594717999320785	0.370655823117883
0.899337876986075	0.902153255116824	1	0.718668945516042
1	0.686942489795465	0.73373544182917	0.660291285381227
1	0.887189530264681	0.637316290564722	0.397629541615187
1	0.895905549807479	0.681367643988024	0.437258704739237
0.950899867209612	0.865774240721559	1	0.959679340240671
0.756745774832548	1	0.92680172157176	0.617573547594895
0.618586084541032	0.689505376375378	1	0.64144882585352
0.928323868062315	1	0.99363926455536	0.726904205345089
1	0.775495560866518	0.701779530609207	0.965441684395839
0.965053132395836	1	0.795938582036805	0.966005504560307
1	0.880544873575741	0.88301407874614	0.743826059466587
0.018452128714389	0.0313293378782982	0.344408364722497	1
0.970170987430333	0.889017412796226	1	0.712091151001817
0.659291210136673	0.246681872141038	0.665174847943618	1
0.156476756402512	1	0.967966884470881	0.584453152281875
0	0.13336164333225	0.25759533793241	1
0.304366269337715	0.443674504361843	1	0.81995519766207
1	0.608108634096656	0.276214513008848	0.146087712717956
1	0.751893811677331	0.688313928079194	0.838438966740074
1	0.740336135998641	0.634138042241787	0.484919759079794
0.929527510896168	1	0.960859076508113	0.661597821295836
1	0.809244913534051	0.259793668467037	0.379815412470662
1	0.249510345399802	0.411776344200875	0.428710320166316
0.818259260886393	0.865985324410344	1	0.903024865099727
0.483646144306849	0.557570023123222	1	0.861597936938522
0.0117807441513072	0.425477696414123	1	0.213302769498474
0.650136923526939	0.366140367650017	1	0.163878284607418
1	0.582642065651029	0.673555791072549	0.445256951259186
1	0.828721582833035	0.862923267912729	0.753135088643182
1	0.754288977862897	0.923958224053742	0.799190209671748
0.796616509722787	1	0.85459992614987	0.891507587749433
1	0.463953067014941	0.367079519662882	0.0493493547238378
0.605178820265855	0.84732857144018	1	0.528389263542082
1	0.402216649966267	0.292859427156096	0.232585931394149
1	0.944473227162873	0.902873611323866	0.801711438737133
0.980545366174415	0.924614825878587	1	0.661105502463465
1	0.941232948714242	0.797000675058394	0.745537064137868
1	0.915250849564865	0.982487784201455	0.718802712955732
1	0.770199897338427	0.780917862550767	0.731989719906899
1	0.716991288862255	0.680199463657933	0.894553878458424
1	0.575291311663426	0.712325993297023	0.845234063370574
0.187198036544287	0.406885389710658	0.571268740714185	1
0.521813613921411	0.770787289020452	1	0.914264070040034
1	0.907894099796719	0.808090258384307	0.788732211772654
0.416300788461592	0.883450522608066	0.75387393867118	1
1	0.447412490710901	0.197594496726115	0.832422308984428
0.431702542683964	0.532029945272949	0.89476166030448	1
1	0.118754298627226	0.153992846651376	0
0.657604027787448	0.630814421382919	0.799314657022177	1
0.548681246086954	0.754815084164793	1	0.944723200876128
0.477604107859473	0.597365341921812	0.716087938807225	1
1	0.746592465580284	0.876123461855132	0.968277487115383
1	0.81042675847585	0.495866062534598	0.517330841171596
1	0.490830335041987	0.531378116265739	0.118058876211462
1	0.75446771772825	0.614146863026775	0.776751318273541
0.228383240468963	0.621874861868626	0.473506760522804	1
0	0.364077087838513	0.822142355630065	1
0.599392031299312	0.732623911095332	0.87300957294404	1
0.726823907307912	0.781952541661407	1	0.997933536568673
1	0.669402155540771	0.348722708216957	0.242191232612067
1	0.795603708919071	0.600159247416168	0.340602188046644
1	0.655271372483211	0.270357016434883	0.101211715395411
1	0.702108007755821	0.307340942474785	0.856731759064947
1	0.562177292205288	0.364338101449797	0.183875632580926
1	0.87157659552463	0.611101601787281	0.689021762222193
1	0.615242665626392	0.549071776675732	0.42767682663236
1	0.748757011768297	0.727675292136142	0.540882909244783
0.997606893571371	1	0.86531681913607	0.744605202029224
1	0.132061300228287	0.134339819375185	0
1	0.731098043475867	0.573460588502718	0.441221895647851
1	0.646751201429165	0.448558221292622	0.107432295095315
1	0.887273390843839	0.666739492627748	0.354951629467613
1	0.872468746394769	0.844874943234785	0.615372550722889
1	0.738743452083158	0.565711631516213	0.429928204149379
0.628207603258048	0.797679320493619	1	0.644160980442742
0.423982004431074	0.671258609717345	0.732219457008467	1
0.587877288546493	0.735227642723248	0.690115934864369	1
0.795932523585621	0.824049863298651	0.901693890613863	1
0.53388693141139	0.786206896478935	1	0.756873549190294
1	0.700969055987897	0.572696828703586	0.478450654361609
1	0.462126322654534	0.584828072889804	0.552441237600958
1	0.461867719898069	0.692030132968957	0.680713358622816
0.598309582155169	0.331768267383693	0.558327144634541	1
0.523591068755407	0.513821640448234	1	0.803161646266613
0.894850488650647	0.692366139895956	0.714031275866358	1
0.929543057785861	0.936774126394956	0.870314367501263	1
0.393893023160405	0.959858691860163	0.991149391718513	1
0.770738690311645	0.886205234517759	0.503183245818046	1
1	0.184033021063939	0.0291684899045571	0.0419288842858021
0.767653488913293	0.940456636977163	1	0.943536004956885
0.708394455525447	0.757301511481774	1	0.770513322221025
0.550923310787212	1	0.716122062365186	0.756662383542281
0.749884861676693	1	0.643290792980998	0.502703185168212
0.63107954513763	1	0.484984765475357	0.514927883723562
0.0494855715230014	0.354443530554123	1	0.615941272143637
0.167592764593319	0.368561693818735	1	0.675513183882973
0.930912911183586	1	0.999251341042145	0.496844903061897
0.857012118990196	0.980815808497213	1	0.367957414133739
0.953468895871349	0.557823857652058	0.894488050132604	1
1	0.991249040881764	0.837291976743912	0.387217743127823
0.81197948024933	0.598609542395901	0.965741324296178	1
0.954355413447995	0.618881955883159	0.831348039078417	1
1	0.613473875217496	0.537068401061314	0.487414543710177
1	0.539736967436228	0.349426055852868	0.2255064281711
1	0.537421968835442	0.626719588797474	0.609013026362842
0.937794369434454	1	0.452065410601463	0.557627802487346
0.900402589471763	1	0.919232309743309	0.659058049109931
1	0.648610643983891	0.135267470557506	0.750180028745584
1	0.243303024823197	0.125615863849267	0.15696072384594
0.373218294124889	0.401124896061614	1	0.63392359003867
1	0.373385379884923	0.258886038434465	0.318470153943136
0.150549532444031	0.511122716326633	0.581094926976384	1
1	0.380258862258163	0.0989855899935375	0.107741562795165
1	0.580675846462897	0.599119924565425	0.377610124796563
0.147711630462243	0.497544464899533	1	0.509587903019022
0.328868044687948	0.981898082488205	1	0.987104531466945
1	0.376590060115673	0.0773769175699625	0.0763283061080171
0.253833337739907	0.156415206015598	0.886762126556682	1
0.703627646375212	1	0.562474237805965	0.519316180081371
1	0.729298544822539	0.545227227440614	0.448332373894394
1	0.705206924399153	0.40856000651543	0.191834259279458
0.670243719422634	0.942448676415699	1	0.6069231930256
0.462792404560446	1	0.895999065421026	0.814630999074833
1	0.673079511739619	0.525147281983296	0.580463711701812
1	0.883233022727681	0.332708896564536	0.313903546917135
1	0.321716211579456	0.402782611226448	0.543522630380635
0.734584828060579	0.748693830700896	1	0.542060423307151
1	0.812402766690867	0.59193992791126	0.741125008788822
1	0.874719600280191	0.796361179195422	0.732866496529679
1	0.461033728605707	0.385214600465151	0.1906922316397
1	0.709214536083011	0.752159073511312	0.659744816930649
1	0.588385084756711	0.690771726601474	0.756729506666933
0.430663271155126	0.509453068447084	1	0.659388880037431
1	0.883097987214077	0.990099453275361	0.843606073613522
1	0.769547136171946	0.844912507922754	0.653472987716818
1	0.618740669799676	0.821608321297989	0.687715889201325
0.175690340927392	0.860896891717774	0.947972540243026	1
0.353751820223611	0.514096965571858	1	0.783520073347559
0.419493908697071	1	0.472738453049555	0.512933034435418
0.264326503872658	0.50416158337467	1	0.758949887089292
1	0.76393252046009	0.515007268269611	0.705135950004094
1	0.674688248718113	0.55166860411655	0.555451640261301
1	0.816118439343075	0.685722139879629	0.836596926487691
1	0.815680651111513	0.662072174321811	0.551425490121142
0.357667558465832	0.308387724091821	1	0.22781154426747
1	0.683911837638231	0.393890154519629	0.858941039215992
1	0.107223961714024	0.0840259569619272	0.104441336486692
0.797987775205295	0.630862100530805	0.922923622727794	1
0.63814149716767	0.578693951704747	0.817650940758695	1
1	0.510378463088126	0.824599754550893	0.66822101704802
0.873169814679515	1	0.917807692611662	0.806410838261976
1	0.832198009418314	0.742221212593082	0.447347398077578
1	0.560646499557975	0.732755119438424	0.349770465479185
0.633664715867797	0.785087071935099	1	0.574658569271412
1	0.713973955920667	0.523748250662174	0.398262693007177
1	0.908326342266725	0.843638808447414	0.890289246657525
1	0.972698683230197	0.681745379332095	0.448586536881013
0.519597701698276	0.731090919735975	1	0.690023639675136
0.830144647493207	0.53045788313465	0.926573848183771	1
1	0.210271296703275	0.140230331497597	0.152340708477197
0.919368878108598	0.909623158843235	0.902935463745719	1
1	0.765215542649415	0.986121345480363	0.888172067652692
0.804709021426764	0.631008122081333	1	0.983769963286407
1	0.28655759209407	0.297702247493694	0.303253995652669
1	0.891651081467338	0.415475806168583	0.664281831454029
1	0.944848793770956	0.67514036403852	0.225208692048552
1	0.617673652988107	0.737508997841003	0.585131276395427
0.582227492970193	1	0.120977117676601	0.72929100050144
0.539573950591787	0.648985443546039	0.743195114097564	1
0.71967021195346	1	0.790656524917152	0.769034425751935
1	0.603196611154107	0.471332634687067	0.54288386787093
0.644861553634549	0.917805349814204	1	0.999933904950397
0.0738149742615832	0.0706218050576422	1	0.181947654352399
0.726078350067903	1	0.910956741672534	0.949508038498678
0.463314603790945	0.592558824294365	1	0.811035432754542
1	0.645272444066782	0.469814852463508	0.0788375971058867
1	0.237349037340429	0.753921657654911	0.679575206431683
1	0.360877052281772	0.708720298084255	0.357108623946402
0.759287402046539	0.458204619642363	1	0.527949305440224
1	0.278310214715413	0.0679561171953729	0.125220483386585
1	0.697664621539539	0.32073654101855	0.410290882333625
0.345714854349691	0.221893847204396	1	0.437554221673812
0.403860259073708	0.160977618149937	0.426957727468345	1
1	0.274457875016435	0.200566802742908	0.206797927420832
1	0.600768992270742	0.520373756074327	0.398351660856502
0.376728427864754	0.508444350188454	1	0.558912885694939
1	0.751544171626691	0.861282950688351	0.195213080992032
0.953384270579375	0.706602865150951	1	0.75266557032571
0.467856106292933	1	0.372227471198306	0.321047902649739
1	0.82855398317622	0.626867854353864	0.403539953915224
0.247355912386101	1	0.8238285485558	0.78048786483113
0.823080862171714	0.452634189558472	0.811118076630075	1
0.112624952917055	0.132694138701697	0.254582080487707	1
0.795030908716742	0.559491671689766	1	0.804877631377275
1	0.569972103926488	0.189864441921631	0.0681202213908562
0.427578135492297	0.820356550698654	1	0.0536018845230401
0.27268106728131	0.42793990414281	1	0.534536218745992
1	0.441657085194609	0.258284793093661	0.183420391007013
0.931727306089895	0.626206785947921	1	0.671366417662685
0.257070694428587	1	0.975468516795612	0.670232621802998
0.755268160582785	1	0.262500849012314	0.352886721283041
1	0.117067248011962	0.128159636744086	0.166753470156414
1	0.450136437986242	0.600078686074961	0.303194456490651
1	0.62112039026709	0.668801863245834	0.95282708543136
0.912455418771638	0.69160729654127	0.750828776778271	1
0.803652246186431	0.811020559902594	1	0.444436167765289
1	0.54493371372354	0.236921344699775	0.38314027798467
0.511125555333479	0.450315361044499	1	0.821984697082622
1	0.275761646751906	0.206919300178148	0.569140343906259
0.284279855643544	1	0.514601253358993	0.255180246345377
0.769713900497374	0.670685729799826	1	0.774106178135337
0.805077616190092	1	0.297016928385897	0.347909093713574
0.66097065735524	0.675034141367529	1	0.859478557573873
0.98409009894829	0.706703239311432	1	0.433849694665883
0.721299595940043	1	0.340969779036523	0.362634774398339
0.703948744441948	0.638837908501387	0.711869642474275	1
0.51930233510601	0.448538022870346	1	0.473741434486389
0.0845033970906114	0.109701175202637	1	0.128582694060181
0.580643667275238	1	0.507311967216501	0.616682432237305
0.643654304156192	0.682399368100404	0.800233016457542	1
1	0.36171358987405	0.269400114662814	0.162389876815353
1	0.196767211729545	0.201298823795085	0.434623985735348
1	0.549975549833148	0.686730404186834	0.936024994661441
0.988744309966391	0.752039084355994	0.823352533921759	1
1	0.655660007745417	0.798699226514069	0.662971130446457
1	0.595321443058761	0.789027874343791	0.55516413778774
1	0.763203508741679	0.374564087624812	0.40165420384003
1	0.62414668242609	0.482303978442295	0.504555275763675
1	0.620613033387242	0.677379829894539	0.43674354718369
1	0.9311104263232	0.802595429070112	0.623425985185075
1	0.781815080690935	0.227348323600135	0.20021120907316
1	0.741133505367712	0.408212085919221	0.297076315355712
1	0.854950924301606	0.715112516459027	0.561905070192556
0.998774120973434	1	0.919219486871519	0.910451303328134
1	0.268303151895516	0.205766461682968	0.220546828686058
1	0.908767813606045	0.401357468388927	0.426154160512085
1	0.800176509305185	0.841153134974538	0.637244610219525
1	0.665747789561599	0.462448757769104	0.342291655095914
0.996419660374852	0.63500162045593	0.932984152515639	1
1	0.647265618472273	0.625090351673259	0.255095628350319
1	0.843431991218629	0.572108642384029	0.385379378091534
1	0.214577261363037	0.156050953137963	0.186992330112252
1	0.638304431462159	0.841970920458717	0.317482665570909
1	0.562582418670446	0.818756316104088	0.561239080850213
1	0.465592721543949	0.670613094736768	0.376881768954491
0.625985190866051	1	0.118676864823847	0.153705900500519
1	0.870977825126695	0.659409709597585	0.533332597293519
1	0.727990565119107	0.625205527083439	0.216145440685915
0.890815791495423	0.568296607922866	1	0.47382025439852
1	0.605660669187551	0.884870936417004	0.559151795676794
1	0.587432717737709	0.305117485784926	0.50104207404471
1	0.733093152490909	0.564744912695661	0.522507255581854
0.749516990477514	0.932011579551571	1	0.788803301184079
1	0.645301705171162	0.571521978658336	0.536745215162728
1	0.643234143988883	0.407610204826443	0.35717667928021
1	0.742858987318514	0.653834400200525	0.438198275902845
1	0.734758241238798	0.311975835290988	0.418912662767773
1	0.672747578074012	0.338262035931332	0.517377198562416
0.659953186906104	1	0.644401562357808	0.637291139954125
0.732190796714366	0.568955153859694	1	0.737292445216895
1	0.835755706182926	0.665303632209437	0.164136062018303
1	0.658936821134517	0.478543773473865	0.148932538146886
0.744687340231817	1	0.866116036537384	0.610063871976292
1	0.516331442480817	0.323152718159416	0.207487323583333
0.974356800714495	1	0.81294142159994	0.730445852640568
0.0787536679995801	0.0427842876641936	1	0.111265655094559
1	0.678458680198314	0.399987239679329	0.302456025913926
1	0.649439295160271	0.594338569480873	0.423891377639178
1	0.569900677014158	0.503590958638134	0.548360587879999
1	0.98895885388548	0.925849031428408	0.566838123978704
1	0.996784404759998	0.595011402400729	0.955232849628075
1	0.920154056359385	0.809965312100539	0.785969369060788
1	0.78258453773077	0.499339729607163	0.263766582752135
0.959850087436374	1	0.739953415130476	0.694411979657841
1	0.795683053306836	0.302848883027881	0.40725532703396
1	0.70094535866951	0.18915917029146	0.213448035396398
1	0.313232178572328	0.526397503793158	0.43172260498635
1	0.831046918259777	0.316875257429153	0.549954226270453
1	0.644296704954873	0.483289866107695	0.420548699336168
0.716976561024132	0.2190657693337	1	0.813778893715364
0.609234291008056	0.330319177377481	1	0.610639317769809
1	0.582688992430058	0.301243819973944	0.301736437009935
0.382171119309229	0.28853199772425	1	0.280129770000216
1	0.513549450128666	0.212577082990267	0.232467703637041
1	0.879676021075445	0.685690569805752	0.696795352656849
0.718807363175437	0.604373929642539	1	0.585556798231592
0.894471541315285	0.603460846339881	1	0.542213574416261
0.726555155961699	1	0.771207854204194	0.75864714187527
1	0.582315719475487	0.257047908906341	0.466015587514483
1	0.509983004118467	0.302882394339121	0.710602024851646
1	0.672416263481501	0.684130077877952	0.510964646573231
0.8450560035833	0.669706844048006	1	0.641753648804654
1	0.78325816253533	0.953086490655265	0.478215762139816
1	0.372761281619432	0.450022346109495	0.112425161547433
0.387580310882995	0.349826837036025	1	0.461976519435901
1	0.60007732635505	0.76686420267776	0.614905898657293
0.808351574443334	1	0.528847668448297	0.598798138145847
1	0.319151759706081	0.434410563995836	0.371541262316706
0.953415148200554	0.426841156397294	1	0.338221132559008
1	0.572486133535326	0.828692759466697	0.561576483728992
1	0.824325590381654	0.723448589233825	0.703979956985697
0.401910714518374	0.316884555752692	1	0.488262887337893
0.98986926560116	1	0.990835245996703	0.572599369942889
1	0.273390992773663	0.277214742069087	0.120589729216436
1	0.732037787679174	0.392919002213807	0.283921063296502
1	0.711104441889214	0.188424975092794	0.220271615637978
1	0.0494698795489247	0	0.0565617458771243
0.805164315942663	1	0.559549940118337	0.224663349371676
1	0.82048252058306	0.704522026797517	0.64175806100374
0.85899933114408	1	0.561050382607949	0.231073106899641
