# Supplementary material for: Diversity of spatiotemporal coding reveals specialized visual processing streams in the mouse cortex
Source: Nat Commun. 2022 Jun 6;13:3249. doi: 10.1038/s41467-022-29656-z (PMC9170684; doi:10.1038/s41467-022-29656-z)
Supplement: Supplementary file 7 — Source Data [file 41467_2022_29656_MOESM7_ESM.zip › source data/Figure7D right_C11.txt]

OSI
0.256783399107497
0.621760694578075
0.677588516267161
0.455962573866305
0.348232249205114
0.295428615703482
0.620316184403771
0.389104817705849
0.196433368625401
0.186190862757359
0.0565109216067357
0.198672405384863
0.176256429227316
0.469175834014104
0.424012276250684
0.121895951086559
0.533069352567076
0.235353446849201
0.158998959795252
0.439842893161141
0.176060481971462
0.212668444339214
0.311808257555942
0.11033238225527
0.436073903558704
0.380866337688069
0.697853779403216
0.453562351718209
0.515884811841963
0.538349209864888
0.623479614096855
0.644389440100285
0.570539314195033
0.430555364078317
0.226208196391048
0.527480172502107
0.667890324204431
0.566049059528569
0.179651489897104
0.615466134978964
0.54371433128212
0.642011886615001
0.427629093717445
0.388490442039464
0.658695441730854
0.742644671173585
0.31790512994882
0.491149056502771
0.483277430638668
0.241568818284275
0.651365221754893
0.664774704286416
0.758315618164276
0.562646742071826
0.362139812645002
0.523743746910668
0.211652553942189
0.452652467585599
0.513617620480921
0.672420537669708
0.621395017044995
0.0959411464698449
0.519060702675398
0.573986506984939
0.173833981575107
0.188270428459262
0.500640964005774
0.184584424399006
0.598715347443533
0.291574988381562
0.433861666129807
0.52830767585805
0.665625402196283
0.684764917749841
0.50974230449762
0.368774974178249
0.527577514989008
0.429760423598801
0.169168990958683
0.547400235677588
0.520925735213521
0.644841944180312
0.324851671802889
0.401137368179577
0.196745741502271
0.506680355847484
0.260112720605924
0.525879336237755
0.389417786274496
0.412255910925928
0.431876963829534
0.336782590242866
0.428322784159632
0.475609969823509
0.194762789527793
0.553301781215658
0.639685120989531
0.307583359060522
0.420208277599749
0.628903913362687
0.473119671530808
0.674200065276158
0.386151821366083
0.49671935435492
0.369779111037565
0.366821671752601
0.527099613436186
0.600549302959808
0.113147418063693
0.313045418064018
0.254883002659374
0.292812402280526
0.445352379760425
0.364209998190643
0.314957840460834
0.680054323505829
0.662986830347792
0.399436736186227
0.441779175054245
0.627625651878427
0.529200698773633
0.557227989353869
0.404935829788837
0.580475500508628
0.499037904009608
0.601110102115278
0.636903342994117
0.534236300926477
0.321859538307811
0.596311991189628
0.265211909254312
0.501293736178114
0.629298245807965
0.60394282224289
0.615456828915275
0.391459444749043
0.347971399994659
0.0987736117379443
0.546313963867336
0.560564646062115
0.612877793287502
0.573306590036024
0.564863890158592
0.623147077690051
0.518144678646974
0.661425909793698
0.325553277546732
0.316276419454535
0.642789564701034
0.0283951107156585
0.151477151633423
0.426263509261909
0.242451147720906
0.214127249398784
0.491763011886932
0.686896068788027
0.378060205447631
0.6613256224556
0.0779173308594409
0.480467136408561
0.241665139481004
0.482846492197121
0.356118771501414
0.683404603672412
0.56935358304655
0.355934546433094
0.567287232687988
0.591269807185379
0.505842539173036
0.323330009669474
0.492085517501106
0.100118881684853
0.285799394879098
0.513925663231913
0.285056670061428
0.544718236933178
0.60694948943898
0.629358157794043
0.645588799521653
0.331071052385086
0.725694456906114
0.451538095149528
0.725406491781741
0.587631514872947
0.711799972361237
0.452733887233986
0.682614034574105
0.702960319900707
0.507842605855968
0.43891268937047
0.3698619586721
0.434937023516093
0.221217706487002
0.401347998534544
0.285437376778591
0.234722922854999
0.161009995637714
0.323248804905689
0.182486477251554
0.146390679437982
0.0250002044611187
0.533593588119782
0.446031103113405
0.0926891973774829
0.185080131316458
0.556598511683094
0.553837955797653
0.284655581356843
0.532274033638162
0.238026099395786
0.283650979203625
0.580956770584007
0.118989388220502
0.521771890405899
0.521771890405899
0.521771890405899
0.239959451673873
0.115636460395746
0.0545184887542275
0.157397225100176
0.318379941392301
0.507222602925502
0.202268210207562
0.25807013432518
0.561978940412594
0.299910263961254
0.182185295638025
0.538709099787929
0.649226074043976
0.370633590342895
0.52007164427358
0.174832455786057
0.522001041914888
0.181513979880233
0.417803847448473
0.502086732497048
0.542850939409125
0.409642229996841
0.112248101304951
0.307408449909717
0.58282608458928
0.716319012004615
0.391299347077101
0.522005887487896
0.679457543498795
0.258538789884484
0.232759499481263
0.357411056410312
0.109847656138244
0.136923180559119
0.399961055166946
0.452181749497026
0.642302862511059
0.736043671016944
0.483243699568517
0.521289567160886
0.358323438011415
0.654588425399778
0.589051371373907
0.473535350008209
0.368172708177418
0.51793508285014
0.561369510337188
0.579363717526472
0.579687251969368
0.366295740755896
0.631860911904533
0.652253147700343
0.189794144856421
0.308753535925092
0.395456242037986
0.6582544328579
0.589408000932201
0.58683322139193
0.633428317426233
0.633489354677596
0.376580141184546
0.166550539846022
0.583083770284656
0.70335763934584
0.409384127818744
0.534433646345869
0.686767857694094
0.366710844263849
0.691932532393067
0.712852062123957
0.72249038374672
0.527158807105342
0.251944483374164
0.267544516230034
0.407679731502059
0.679345952162463
0.115914337639757
0.339396170019175
0.265858805665175
0.235645877568209
0.46290026658122
0.243498183193096
0.520390598347797
0.423887306668234
0.340441772278558
0.647335698517984
0.307870320717338
0.594044316870282
0.740380365872935
0.526467946235993
0.234135208645209
0.348037004398241
0.501039154662865
0.328887415512906
0.620205334787337
0.599510193875064
0.401560565932243
0.558245925497112
0.151021368197251
0.309356468757017
0.151297968437241
0.626600186518216
0.24130099328812
0.473138983382475
0.343909309630712
0.458926871473322
0.183948603481441
0.0840297249706193
0.292793131877748
0.23764172102283
0.728199548098512
0.300221794857423
0.106100310989415
0.25823030328207
0.502684129268966
0.519157956804373
0.420043396487715
0.627430019331225
0.242967240299818
0.557286665549769
0.200320709074247
0.12951640828588
0.384330357003735
0.423525403482569
0.614024729344746
0.57489695433575
0.328623448735692
0.546151276137237
0.22942703543282
0.443661140723899
0.185579875740223
0.578347916072746
0.10420113899268
0.31005270851539
0.550712885353481
0.187962807880119
0.207173875265251
0.435160337724845
0.568082042093392
0.400318639384809
0.336206791332179
0.358770917575562
0.436885013517828
0.369772307915674
0.660908121897127
0.445235234533271
0.612694462111326
0.505272962295056
0.756343399324699
0.67262332289378
0.566883082282742
0.532224623409773
0.510013495210637
0.281045443126725
0.361401889343553
0.402401091273761
0.18968921266235
0.52681415559879
0.360775098745758
0.269853815972815
0.479473692820503
0.544307781521964
0.717058052912541
0.670792489242754
0.405823955200166
0.556035854936302
0.405443691808569
0.465366226257657
0.699031651641194
0.431878266481854
0.538737126345945
0.533178861860539
0.595600033930432
0.242838518195329
0.103130033315952
0.642065799635484
0.211856259458748
0.567857270805872
0.616243680822207
0.245122436218522
0.216846659408748
0.294307610673745
0.593561576426265
0.463429338773446
0.244652783512128
0.619184016353297
0.2504733646173
0.23364701000952
0.470266080874422
0.435154536088289
0.349867091537077
0.124885108123828
0.721350636136166
0.611993707501066
0.455720223027709
0.301874186216976
0.280693756365994
0.382742134071777
0.445499864995361
0.134646614423832
0.261161053103107
0.302223523345729
0.178164644144324
0.343748923599427
0.455476763369473
0.554910846324835
0.489426498789033
0.585396864606931
0.579665607094155
0.658250159281415
0.434614579517196
0.330751667732645
0.0491392483102099
0.418065938908787
0.419148136810966
0.359280838239037
0.234600952975988
0.567395996556688
0.547327872977203
0.293280661510555
0.074228973930931
0.409517236465576
0.627686228763763
0.25354145610571
0.0397863435161792
0.568479357594089
0.39955679454667
0.622707377736685
0.350069306735496
0.518862530849993
0.173730331860291
0.343098183166889
0.615201222578349
0.105980349452935
0.584665673066867
0.366737726309514
0.675056040048916
0.543600686598116
0.533793606036383
0.50501715498292
0.624749010195483
0.563660751242081
0.298631963313735
0.314057214394842
0.722608344390209
0.347804806751592
0.256530941064879
0.204693125523251
0.594256389071001
0.199980355446023
0.210206648252242
0.366338664918211
0.547487280830992
0.485624557310478
0.27590556922528
0.172548471856789
0.673683471063645
0.666162923477958
0.279498405446944
0.535853991302191
0.433604284160658
0.255165965919564
0.0908406134331894
0.100132605246564
0.605161495381835
0.487236271373074
0.525169895023812
0.238448123365176
0.101425589492343
0.419339123796856
0.471629684053403
0.22847836942783
0.531355630824559
0.304357100975289
0.354908280293533
0.217014102344386
0.438771687201553
0.482549581031097
0.38661071487311
0.208614086784036
0.291511383510487
0.509909433614827
0.145883311157113
0.550411720898088
0.0543632879616296
0.261511343512543
0.178507949225097
0.579876479131769
0.570514725376802
0.545770425834011
0.179986206161716
0.442547543387005
0.591058977797792
0.525746792783657
0.643127663927301
0.318554071550841
0.613531739690292
0.618396616175691
0.323968260767612
0.168753410641146
0.185343986076316
0.15382571925137
0.59589735146825
0.306561955091637
0.467276422804658
0.282576955088314
0.274204837057106
0.43311054749404
0.3803208403327
0.464249901974191
0.148506628365942
0.639161518085166
0.608456638892975
0.280755868559759
0.609827779602732
0.199884335787822
0.247940580909618
0.229806908906375
0.621575205900943
0.275888182416751
0.541829645281057
0.488104905070439
0.364199722709489
0.378669660042688
0.420966105955026
0.460339205727532
0.321898138229863
0.471151668718467
0.252348785054462
0.437956913770846
0.393438263073988
0.299863875147722
0.470725900776675
0.60656174529722
0.0601177629548819
0.397395865763485
0.0850367466623959
0.468621742859399
0.371713211724756
0.203829456539713
0.392880868020546
0.601458072503037
0.404241121413954
0.272258238349864
0.464196723473279
0.498361136129361
0.146679278653653
0.108434057665947
0.27376279338259
0.444071528297695
0.106355177290544
0.153323338006076
0.328025115482596
0.388943396816302
0.254999867953081
0.463994064239818
0.396100485293943
0.079037320043899
0.492297128864179
0.360499633707393
0.598172121611823
0.696751281267595
0.215241301914643
0.350283077376602
0.571860843842343
0.565687771178759
0.503529507680474
0.0549354898402981
0.636620304966577
0.468026101320023
0.555264948738253
0.413430526753958
0.35022251462342
0.609704317988899
0.552443254261035
0.526760505712981
0.395412670688208
0.165332859924698
0.524001398251316
0.488058144196775
0.517007594184163
0.699109719266394
0.698365073499191
0.678737458213574
0.64628699554364
0.461436905374975
0.463855631878117
0.600537438763912
0.618534054192444
0.0813834405218563
0.457362235970526
0.106369304774745
0.0467202916614791
0.615958690495669
0.185098165697165
0.330456611784078
0.450975895371232
0.327405475975694
0.239218338400227
0.300867107968796
0.529322491417143
0.497592347747176
0.377048535713281
0.366146195203929
0.611696472618827
0.266727001621921
0.621695983971806
0.672853366186335
0.64994683599456
0.411009831477115
0.337868631479172
0.604116666982007
0.423615647614869
0.605898253487463
0.594231292348052
0.34634482791117
0.367977382868016
0.623259516316585
0.433599948721334
0.396090711145843
0.656049694610219
0.514085957395877
0.612764342761792
0.572181981403035
0.381277870624242
0.454267230946373
0.500033645393524
0.476651014085995
0.625862618361725
0.596442171317488
0.58232297096268
0.37762803417111
0.418686165084418
0.55223347608058
0.388100868606123
0.145854269601116
0.28324176338286
0.60598871856427
0.202276159061656
0.152997844443287
0.182798380338287
0.291747814693902
0.444674962288788
0.436978117010496
0.299414551405249
0.23069309865953
0.574137329334677
0.0866765977632475
0.378294719677611
0.484544992227486
0.0576896646055903
0.6428252335578
0.313009161439815
0.375923623401436
0.169175454588854
0.267499847231245
0.299049306862463
0.660848635356876
0.288766744615223
0.315424245653032
0.145944996104774
0.658057461700944
0.47336480149909
0.563115279126637
0.311657123716592
0.27337951464099
0.586050522641952
0.365097178472284
0.631787495583926
0.482534982332814
0.42290935088901
0.648344492020538
0.489126672191054
0.36444083656159
0.67238578436377
0.320922393994768
0.113907027485966
0.173158705820027
0.439210504146538
0.617936849898042
0.596386839319199
0.608781213665912
0.44334791689639
0.601422445040244
0.304106077184574
0.641300492297004
0.634148612646682
0.429392241994053
0.440727091420096
0.467362546778101
0.454985285269629
0.572176835804476
0.0527913787179015
0.518782395959479
0.282633857512276
0.623321572173128
0.525445973917447
0.415746279044944
0.504177885370133
0.277256028748549
0.389336590210183
0.448423961003963
0.275233283919482
0.35511936388188
0.40971411652951
0.251844854024371
0.286543466502731
0.398993564218663
0.194108818449976
0.318068740098137
0.304025266504289
0.383516558998467
0.428027274720318
0.490148131432885
0.654402853058255
0.328646111023906
0.332777435040205
0.348192377460609
0.473428971113498
0.560173361642795
0.637956843069562
0.128003933036775
0.363341861853959
0.298380507119209
0.564678770079837
0.249115879840653
0.642949083716569
0.460809079135966
0.581449327436583
0.166131947509789
0.250720505485933
0.21518612869002
0.186700839198924
0.312791094150711
0.60286006304099
0.319788802395758
0.477521177821433
0.397142128606461
0.255154782411702
0.414216960997939
0.598566768192174
0.57488833186648
0.56835461848223
0.558208387992935
0.288422285126693
0.538798072757138
0.609569158944778
0.689728481245723
0.554744456043203
0.233404956380873
0.584763994839103
0.542378560352496
0.600489251751388
0.56623590520831
0.612669689197658
0.115861902795543
0.396650663476776
0.629706847524009
0.516868339921517
0.634067031896411
0.408331197275944
0.1820835113324
0.270841688034955
0.231005836970491
0.392863899213531
0.56770055590765
0.510473796909731
0.437946283218249
0.533967867150784
0.577694593813045
0.182498660113229
0.477437692702622
0.0861370436620464
0.551193858363415
0.433392844034113
0.549081767100079
0.45733643110175
0.559368964251682
0.605770255679765
0.513558269531247
0.341232582237807
0.44910252535674
0.255961621869032
0.379345647199347
0.273267763546415
0.540476351023522
0.542271879351799
0.585119373323146
0.636650890883859
0.590705438543424
0.614094075562228
0.644739890242885
0.137797439847918
0.484446580568678
