# Supplementary material for: Diversity of spatiotemporal coding reveals specialized visual processing streams in the mouse cortex
Source: Nat Commun. 2022 Jun 6;13:3249. doi: 10.1038/s41467-022-29656-z (PMC9170684; doi:10.1038/s41467-022-29656-z)
Supplement: Supplementary file 7 — Source Data [file 41467_2022_29656_MOESM7_ESM.zip › source data/Figure4B_LI.txt]

Row	sf12	sf23	sf34	sf45
tf12	0.112233665904517	0.776526559955039	0.380792598617198	0.0845726488590926
tf23	0.0893590687408731	0.353307953208345	0.955041075228482	0.356846161557331
tf34	0.0130092026637073	0.436814783113177	0.000264760650757899	0.0767840753011342
tf45	0.000215629088174644	0.0132515151844779	0.000572890951850113	0.522308614314274
tf56	0.156788341426867	0.0361427811534539	0.258391095467314	0.242171104878911
