# Supplementary material for: Diversity of spatiotemporal coding reveals specialized visual processing streams in the mouse cortex
Source: Nat Commun. 2022 Jun 6;13:3249. doi: 10.1038/s41467-022-29656-z (PMC9170684; doi:10.1038/s41467-022-29656-z)
Supplement: Supplementary file 7 — Source Data [file 41467_2022_29656_MOESM7_ESM.zip › source data/Figure7C_C8.txt]

speedIdx
0.635009205380214
0.209337221601229
0.863923037130412
1.03952027301725
0.96746783428734
0.48265220471387
-0.830780880880935
0.247464701038599
0.991790615745051
0.249597188533307
1.07044823812261
-0.695142845825734
-1.32648981343431
0.472369848160206
-0.812423253620506
1.33290454400938
1.04056024123082
1.12974348515536
-0.0512035806795297
-0.914177584811013
-0.978819644100248
-1.15358578177238
-0.217366142087327
-0.91799250946703
-0.459378597529028
-1.08386135988666
-0.289178167910246
-0.592431173552133
-1.24507788388816
-1.49999999999998
0.625853664473968
0.54027574962726
1.4999999494507
-1.00639211403087
-0.00489900521514386
1.48785836811494
-0.0707862507768527
1.18877906269918
0.602310769130413
0.28603020763458
-1.12947334752032
0.734979547315231
-0.369000837160582
-0.220849721451569
-0.811619282778466
0.6051908195389
-1.4999999826659
-0.0674444626467222
0.419902980176192
0.664817513282768
-0.470084035490527
-0.24252050370515
-0.908461762120609
-0.800472186122675
1.4999998897167
0.800288317617511
1.25807873946522
-0.215947459146167
1.49999999999998
-0.971159428599395
0.437105119500463
0.605510125074236
1.2988354759615
-0.102782734032591
-1.37913293888413
-0.236792688515466
0.815552367337644
0.496566161161265
1.39267149298926
1.49999999889439
1.22619221331775
1.12585178547503
0.737334589147663
-0.999512422427731
0.024311098983075
-0.242612633357105
-1.32812877719525
-0.53924982510757
-0.0148336082691904
-0.531564542258454
0.205374467450818
-0.229753480009019
-0.228505749663882
-0.72211625311644
-0.52405442561267
-1.49999999999998
-1.49998188006801
0.797817168877506
0.342512038890205
-1.04248262439244
0.122873532301722
1.49999986577305
0.470648013496035
-0.363024575203007
0.416045085819422
0.252206273938182
-0.286217542452425
-0.165698599283034
0.0985282836555288
1.49998821004883
-0.440384747996881
-0.325042086572128
0.31387285549451
-0.842981535122347
0.384872128365406
-1.10769412983241
0.66523513789094
1.49999999999998
1.49999987605763
-0.144155790184187
1.17667524715127
1.39445822795953
0.19070229218537
-1.4027495360948
1.05863627253786
1.12054985084792
1.1286599381664
-1.49999988538667
0.303811221855461
1.49999998265707
-0.851383501845684
-0.654232984314051
-0.922678948436413
-0.0227071735199402
0.69622368766833
0.768311432186502
1.49999999998117
1.4309853220927
-0.392211519254996
-0.582730491376729
-0.0978043585586015
0.403528395096312
-1.49999951428753
-1.49999999650433
-0.503327739374496
0.575856673774824
0.28442809985014
1.11034904340567
0.404651663167038
0.131301027746906
0.294278056984709
0.00216316851398371
-1.08029675892813
1.49999999734151
-0.205549733541547
-1.49999547568822
-1.49999955710289
-1.28277872858718
-0.751064015244375
-1.2872308825895
-0.732249464874635
-0.471936200518713
1.49999999999998
0.901593475324287
1.49999999997117
1.02845778120512
0.120850835861809
0.138020487571111
-0.32922654102799
0.311926802335024
-0.354841361132371
0.168225494056128
-0.350673857723586
-1.49614545606132
-0.733709046298743
0.423745746393276
0.235070217909778
0.333502262237138
-0.440103101712711
0.0829801028168859
-0.0786210875360583
0.332614025630817
0.0821521596962867
-0.413195721373487
-0.428219002565808
0.882786877129156
1.49999946951821
0.661949692948808
0.734866633504471
-1.49917011299947
-0.713372584133065
-0.72184905420913
1.49999999999998
-0.875917869516122
0.416076325446356
0.391705544931855
0.130240412220827
-0.119889774411139
-0.583651350107628
0.627786465395133
0.878307623054569
0.0616433808674795
0.210332367226779
-0.510591381201954
-1.13571195688062
0.744914558453372
-0.369228242891803
-0.926097368189596
1.16528818706754
0.37857123028664
0.074678331774516
-0.170849067266038
-1.10293535735618
-1.49999997935226
0.64489639715079
0.566888470683821
-0.253816831737336
0.0327331312854137
1.49999999999483
-0.758702179590859
1.45447377360537
0.152346204679079
0.471845115643318
-0.772498345803638
1.49999999999998
-1.26896257605639
-0.948756684412252
-0.487759004264996
-0.727446407728397
1.03295656907668
1.39100371933028
1.31246668422512
-0.332812769653712
-1.19492387635571
-0.399400391366092
-1.49999999999998
-0.197304546776173
0.106411529544452
-1.49999999995606
-0.953353751539912
1.49999999998174
-0.308306051362548
-0.439573164953061
-0.487308961283274
-0.186195866748768
-0.465226261842096
-0.293780382845326
-0.45542579201953
0.604774665415036
0.114095765855912
-0.238276926525277
-0.242168083975205
-0.420445079328473
-0.361124028601958
-0.514749784351715
-1.06958230325446
0.637378909766947
0.944775283613855
0.0927561315947898
1.49999998289045
1.38066498160658
0.0991268056741001
0.67161811112607
-0.990847241611174
1.21150383330686
0.994113295572729
0.77185702202627
1.10513418666889
-0.0392763856742845
0.352196836275643
-1.16925979577502
0.470944619513616
0.785814569880724
0.964841814107352
-1.11326227109695
-1.49999885148887
1.36382828981094
1.25153618873895
1.00075995764106
-0.561314490265422
-0.152109425128043
1.22809956310319
0.120626729711748
0.502131094806465
0.719988615745789
0.718090493185434
0.607263053308178
0.512113417885011
-1.34299308040849
0.341473102010055
0.915598590715458
-0.106610317803618
0.00208640775220276
0.146106573994416
-0.896509474327558
0.656037500604639
-0.297492664800142
0.0999956130311592
0.780017485877645
-0.317616452414528
-1.37302662510626
-0.191185457631138
0.18717746504053
0.318541696836248
-0.961462079292704
-0.80776596207263
0.824070570846835
0.490147418687751
0.018784977795647
0.876391377059786
-1.1210768671202
-1.49999999999989
-0.229415582449165
-0.883113708480355
-1.49999995468512
0.13180495524386
0.93516900406338
-0.0325811022196748
0.414343944970135
1.49999984727749
-0.406978925075712
-0.541559834514095
0.467778237854648
-0.356574544869437
0.897538364836285
0.708931240099718
0.607102542771995
-1.49999999999993
