# Supplementary material for: Diversity of spatiotemporal coding reveals specialized visual processing streams in the mouse cortex
Source: Nat Commun. 2022 Jun 6;13:3249. doi: 10.1038/s41467-022-29656-z (PMC9170684; doi:10.1038/s41467-022-29656-z)
Supplement: Supplementary file 7 — Source Data [file 41467_2022_29656_MOESM7_ESM.zip › source data/FigureS8A and C_AM.txt]

Row	s1t1	s2t1	s3t1	s4t1	s5t1	s1t2	s2t2	s3t2	s4t2	s5t2	s1t3	s2t3	s3t3	s4t3	s5t3	s1t4	s2t4	s3t4	s4t4	s5t4	s1t5	s2t5	s3t5	s4t5	s5t5	s1t6	s2t6	s3t6	s4t6	s5t6
s1t1	0.5	0.646625	0.86625	0.934625	0.94925	0.574625	0.748875	0.920125	0.916875	0.949375	0.577375	0.793625	0.9485	0.883625	0.894875	0.644	0.80225	0.94	0.952125	0.887	0.77025	0.8425	0.923125	0.927625	0.920375	0.810875	0.837	0.832125	0.817625	0.904
s2t1	0.646625	0.5	0.829875	0.927625	0.95825	0.75525	0.606625	0.863375	0.929375	0.931	0.78275	0.779375	0.944125	0.820125	0.949125	0.830625	0.843	0.926	0.92225	0.948	0.943125	0.85825	0.931375	0.90525	0.963875	0.890625	0.8515	0.85275	0.828	0.919875
s3t1	0.86625	0.829875	0.5	0.858625	0.9045	0.93925	0.855625	0.68525	0.702625	0.864125	0.935125	0.899875	0.934375	0.5965	0.841125	0.926125	0.93775	0.959375	0.761625	0.858875	0.914375	0.94075	0.93375	0.80075	0.858125	0.96025	0.935	0.882125	0.778125	0.829
s4t1	0.934625	0.927625	0.858625	0.5	0.577125	0.939	0.976	0.9445	0.612125	0.63575	0.958125	0.969625	0.96675	0.7175	0.607	0.95275	0.980375	0.989875	0.882375	0.635125	0.95075	0.943375	0.977875	0.910625	0.705875	0.940125	0.952	0.957	0.836125	0.60475
s5t1	0.94925	0.95825	0.9045	0.577125	0.5	0.924875	0.934375	0.960625	0.6665	0.532375	0.955875	0.960625	0.983125	0.79675	0.515875	0.9285	0.962125	0.98725	0.954375	0.552125	0.946625	0.956875	0.98175	0.939	0.6165	0.938125	0.943375	0.940625	0.873625	0.565
s1t2	0.574625	0.75525	0.93925	0.939	0.924875	0.5	0.804	0.92625	0.93225	0.9365	0.52025	0.82375	0.971125	0.901375	0.914375	0.59925	0.81825	0.963375	0.945125	0.919375	0.77875	0.81975	0.93425	0.919125	0.9515	0.815875	0.803875	0.87125	0.909	0.9235
s2t2	0.748875	0.606625	0.855625	0.976	0.934375	0.804	0.5	0.861	0.91425	0.969125	0.756	0.629875	0.89025	0.86825	0.928	0.826375	0.77925	0.92925	0.92875	0.9445	0.87825	0.798	0.866375	0.9155	0.956125	0.908125	0.813625	0.80675	0.900625	0.901
s3t2	0.920125	0.863375	0.68525	0.9445	0.960625	0.92625	0.861	0.5	0.8795	0.952	0.925125	0.885	0.679625	0.74625	0.902	0.927125	0.945625	0.8955	0.77675	0.913375	0.95675	0.91	0.9395	0.732125	0.961125	0.94325	0.93725	0.8745	0.868	0.885625
s4t2	0.916875	0.929375	0.702625	0.612125	0.6665	0.93225	0.91425	0.8795	0.5	0.72525	0.954	0.9485	0.94	0.62125	0.728125	0.931	0.957625	0.97775	0.840125	0.769375	0.963875	0.955375	0.9725	0.889625	0.786625	0.943625	0.958375	0.940625	0.737625	0.7275
s5t2	0.949375	0.931	0.864125	0.63575	0.532375	0.9365	0.969125	0.952	0.72525	0.5	0.939	0.95925	0.97375	0.835125	0.5	0.93325	0.976	0.985875	0.908375	0.592375	0.96625	0.976375	0.9825	0.937375	0.6945	0.95525	0.9735	0.94225	0.851625	0.5855
s1t3	0.577375	0.78275	0.935125	0.958125	0.955875	0.52025	0.756	0.925125	0.954	0.939	0.5	0.72025	0.957375	0.884	0.919625	0.51	0.709125	0.975375	0.943375	0.889	0.762125	0.75075	0.9425	0.9565	0.942625	0.787375	0.810375	0.84325	0.896625	0.9255
s2t3	0.793625	0.779375	0.899875	0.969625	0.960625	0.82375	0.629875	0.885	0.9485	0.95925	0.72025	0.5	0.866375	0.911	0.971875	0.76075	0.6375	0.9195	0.90875	0.939125	0.876625	0.662875	0.82125	0.881125	0.96075	0.860375	0.74	0.7295	0.908875	0.95675
s3t3	0.9485	0.944125	0.934375	0.96675	0.983125	0.971125	0.89025	0.679625	0.94	0.97375	0.957375	0.866375	0.5	0.9165	0.95375	0.95625	0.95875	0.798375	0.856625	0.981125	0.952875	0.922125	0.836125	0.85925	0.966	0.96875	0.923875	0.882125	0.9235	0.9845
s4t3	0.883625	0.820125	0.5965	0.7175	0.79675	0.901375	0.86825	0.74625	0.62125	0.835125	0.884	0.911	0.9165	0.5	0.729875	0.8965	0.929625	0.96175	0.7115	0.73775	0.955	0.91925	0.940125	0.714375	0.778125	0.9205	0.9455	0.890125	0.683375	0.72625
s5t3	0.894875	0.949125	0.841125	0.607	0.515875	0.914375	0.928	0.902	0.728125	0.5	0.919625	0.971875	0.95375	0.729875	0.5	0.8815	0.936625	0.973375	0.873875	0.5	0.93475	0.95225	0.967	0.886375	0.555	0.895125	0.92275	0.929375	0.796875	0.533875
s1t4	0.644	0.830625	0.926125	0.95275	0.9285	0.59925	0.826375	0.927125	0.931	0.93325	0.51	0.76075	0.95625	0.8965	0.8815	0.5	0.661875	0.94425	0.949375	0.931125	0.565875	0.749875	0.9065	0.940875	0.91225	0.5575	0.67875	0.792125	0.892125	0.901
s2t4	0.80225	0.843	0.93775	0.980375	0.962125	0.81825	0.77925	0.945625	0.957625	0.976	0.709125	0.6375	0.95875	0.929625	0.936625	0.661875	0.5	0.95075	0.9625	0.972125	0.80275	0.5	0.8025	0.924125	0.986625	0.792375	0.6095	0.74375	0.917375	0.94125
s3t4	0.94	0.926	0.959375	0.989875	0.98725	0.963375	0.92925	0.8955	0.97775	0.985875	0.975375	0.9195	0.798375	0.96175	0.973375	0.94425	0.95075	0.5	0.956375	0.988625	0.971125	0.914875	0.671	0.918625	0.984125	0.93775	0.925	0.89075	0.9485	0.986125
s4t4	0.952125	0.92225	0.761625	0.882375	0.954375	0.945125	0.92875	0.77675	0.840125	0.908375	0.943375	0.90875	0.856625	0.7115	0.873875	0.949375	0.9625	0.956375	0.5	0.906875	0.956375	0.929875	0.927875	0.659875	0.93175	0.971875	0.934625	0.917	0.839625	0.876875
s5t4	0.887	0.948	0.858875	0.635125	0.552125	0.919375	0.9445	0.913375	0.769375	0.592375	0.889	0.939125	0.981125	0.73775	0.5	0.931125	0.972125	0.988625	0.906875	0.5	0.920125	0.967625	0.98075	0.871625	0.541625	0.914625	0.953875	0.948875	0.793	0.50275
s1t5	0.77025	0.943125	0.914375	0.95075	0.946625	0.77875	0.87825	0.95675	0.963875	0.96625	0.762125	0.876625	0.952875	0.955	0.93475	0.565875	0.80275	0.971125	0.956375	0.920125	0.5	0.770125	0.944	0.9725	0.935875	0.525375	0.73775	0.835625	0.911875	0.93475
s2t5	0.8425	0.85825	0.94075	0.943375	0.956875	0.81975	0.798	0.91	0.955375	0.976375	0.75075	0.662875	0.922125	0.91925	0.95225	0.749875	0.5	0.914875	0.929875	0.967625	0.770125	0.5	0.783375	0.94175	0.95475	0.69625	0.5	0.635	0.895375	0.953625
s3t5	0.923125	0.931375	0.93375	0.977875	0.98175	0.93425	0.866375	0.9395	0.9725	0.9825	0.9425	0.82125	0.836125	0.940125	0.967	0.9065	0.8025	0.671	0.927875	0.98075	0.944	0.783375	0.5	0.9315	0.962375	0.906875	0.858375	0.67275	0.9195	0.985625
s4t5	0.927625	0.90525	0.80075	0.910625	0.939	0.919125	0.9155	0.732125	0.889625	0.937375	0.9565	0.881125	0.85925	0.714375	0.886375	0.940875	0.924125	0.918625	0.659875	0.871625	0.9725	0.94175	0.9315	0.5	0.913625	0.94725	0.911	0.8415	0.768875	0.854
s5t5	0.920375	0.963875	0.858125	0.705875	0.6165	0.9515	0.956125	0.961125	0.786625	0.6945	0.942625	0.96075	0.966	0.778125	0.555	0.91225	0.986625	0.984125	0.93175	0.541625	0.935875	0.95475	0.962375	0.913625	0.5	0.93125	0.944125	0.927125	0.797875	0.527125
s1t6	0.810875	0.890625	0.96025	0.940125	0.938125	0.815875	0.908125	0.94325	0.943625	0.95525	0.787375	0.860375	0.96875	0.9205	0.895125	0.5575	0.792375	0.93775	0.971875	0.914625	0.525375	0.69625	0.906875	0.94725	0.93125	0.5	0.66825	0.799375	0.901875	0.907125
s2t6	0.837	0.8515	0.935	0.952	0.943375	0.803875	0.813625	0.93725	0.958375	0.9735	0.810375	0.74	0.923875	0.9455	0.92275	0.67875	0.6095	0.925	0.934625	0.953875	0.73775	0.5	0.858375	0.911	0.944125	0.66825	0.5	0.6375	0.906375	0.939
s3t6	0.832125	0.85275	0.882125	0.957	0.940625	0.87125	0.80675	0.8745	0.940625	0.94225	0.84325	0.7295	0.882125	0.890125	0.929375	0.792125	0.74375	0.89075	0.917	0.948875	0.835625	0.635	0.67275	0.8415	0.927125	0.799375	0.6375	0.5	0.87225	0.90925
s4t6	0.817625	0.828	0.778125	0.836125	0.873625	0.909	0.900625	0.868	0.737625	0.851625	0.896625	0.908875	0.9235	0.683375	0.796875	0.892125	0.917375	0.9485	0.839625	0.793	0.911875	0.895375	0.9195	0.768875	0.797875	0.901875	0.906375	0.87225	0.5	0.749375
s5t6	0.904	0.919875	0.829	0.60475	0.565	0.9235	0.901	0.885625	0.7275	0.5855	0.9255	0.95675	0.9845	0.72625	0.533875	0.901	0.94125	0.986125	0.876875	0.50275	0.93475	0.953625	0.985625	0.854	0.527125	0.907125	0.939	0.90925	0.749375	0.5
