# Supplementary material for: Diversity of spatiotemporal coding reveals specialized visual processing streams in the mouse cortex
Source: Nat Commun. 2022 Jun 6;13:3249. doi: 10.1038/s41467-022-29656-z (PMC9170684; doi:10.1038/s41467-022-29656-z)
Supplement: Supplementary file 7 — Source Data [file 41467_2022_29656_MOESM7_ESM.zip › source data/FigureS8B_RL.txt]

Row	sf12	sf23	sf34	sf45
tf12	0.229042399800902	0.332703090741554	0.8007110674129	5.52788348846029e-05
tf23	0.315316260348684	0.420127254850201	0.175948671140913	0.00161125956677429
tf34	0.115637056693608	0.0274853421580444	8.33138686201517e-05	0.307367114583811
tf45	0.00763958166568382	0.483300256736311	5.28713881964604e-07	0.649246985292853
tf56	0.0725762024859259	0.205897428932434	0.990323889264674	0.00111289172336273
