# Supplementary material for: Diversity of spatiotemporal coding reveals specialized visual processing streams in the mouse cortex
Source: Nat Commun. 2022 Jun 6;13:3249. doi: 10.1038/s41467-022-29656-z (PMC9170684; doi:10.1038/s41467-022-29656-z)
Supplement: Supplementary file 7 — Source Data [file 41467_2022_29656_MOESM7_ESM.zip › source data/FigureS6A_top_PM.txt]

Han 2022	Marshel 2011	Andermann 2011
0.0200000000000222	0.02	0.02
0.0200000000000222	0.02	0.0202242757814098
0.0200000000000222	0.02	0.0202285557142479
0.0200000000000222	0.02	0.0202984464614832
0.0200000000000222	0.02	0.02030331490981
0.0200000000000222	0.02	0.0203152045563753
0.0200000000000222	0.02	0.0203334106269538
0.0200000000000222	0.02	0.0203743261820136
0.0200000000000222	0.02	0.020494242499502
0.0200000000000222	0.02	0.0206094853461914
0.0200000000000222	0.02	0.0222673138755112
0.0200000000000222	0.02	0.0237076105930459
0.0200000000000222	0.02	0.0248734598727851
0.0200000000000222	0.02	0.0250689645522913
0.0200000000000222	0.02	0.0258380252408614
0.0200000000000222	0.02	0.0277188570725445
0.0200000000000222	0.02	0.0278356271357783
0.0200000000000222	0.02	0.0295630222691409
0.0200000000000222	0.02	0.0306655043248112
0.0200000000000222	0.02	0.0325345326088192
0.0200000000000222	0.02	0.0331801816891042
0.0200000000000222	0.02	0.0386633073283476
0.0200000000000222	0.02	0.0393858305118742
0.0200000000000222	0.02	0.039403613911179
0.0200000000000222	0.02	0.0400328116285968
0.0200000000000222	0.02	0.0401221388918616
0.0200000000000222	0.02	0.0404514759798888
0.0200000000000222	0.02	0.0415254464878595
0.0200000000000222	0.02	0.0433654691868559
0.0200000000000222	0.02	0.0453362429919801
0.0200000000000222	0.02	0.0479250328350262
0.0200000000000222	0.02	0.0484129149447492
0.0200000000000222	0.02	0.0485438764083435
0.0200000000000222	0.0219630171951712	0.0508356107554523
0.0200000000000222	0.0260820539625712	0.0533170805647919
0.0200000000000222	0.0267513411311566	0.057483739127763
0.0200000000000222	0.0272044347684886	0.0616498969030576
0.0200000000000222	0.0327080081588868	0.0670384015817266
0.0200000000000222	0.0355832782344078	0.0671301966438241
0.0200000000000222	0.036276107717829	0.0739147565705802
0.0200000000000222	0.0369824270402116	0.0760545185825533
0.0200000000000222	0.0377024988574608	0.0779405839984262
0.0200000000000222	0.0384365909395626	0.0804858952092014
0.0200000000000222	0.0391849762701582	0.0818074397154886
0.0200000000000222	0.0399479331480569	0.0818172496143815
0.0200000000000222	0.0407257452907266	0.0827323967915714
0.0200000000000222	0.0415187019397976	0.0827522396105522
0.0200000000000222	0.0420553674004624	0.0829058905267938
0.0200000000000222	0.0422450297572628	0.0846884377844308
0.0200000000000222	0.0424355474581443	0.086159774720349
0.0200000000000222	0.0426269243605593	0.0869951552799583
0.0200000000000222	0.0428191643393566	0.0893426438704142
0.0200000000000222	0.0430122712868597	0.0955464866925937
0.0200000000000222	0.0432062491129459	0.10285359077689
0.0200000000000222	0.0434011017451257	0.112220427788414
0.0200000000000222	0.0435968331286214	0.119175242525664
0.0200000000000222	0.0441376311395944	0.121135467428294
0.0200000000000222	0.0451370874005855	0.123710312048287
0.0200000000000222	0.0461591754338726	0.125517397129269
0.0200000000000222	0.047204407715226	0.132277276216578
0.0200000000000223	0.0482733083249607	0.133339541734792
0.0200000000000223	0.0492186535718454	0.133586178813027
0.0200000000000223	0.0496946349222961	0.135604460836733
0.0200000000000223	0.0501752193699373	0.136169953179176
0.0200000000000223	0.0506604514301764	0.138068443548218
0.0200000000000223	0.0511503760489184	0.144366477985013
0.0200000000000223	0.0516450386067287	0.148211894425649
0.0200000000000223	0.0521444849230369	0.15012571634561
0.0200000000000223	0.0526487612603811	0.152109305385738
0.0200000000000223	0.0531579143286928	0.159971506915675
0.0200000000000223	0.0536719912896235	0.175939229501072
0.0200000000000223	0.0541910397609134	0.221155347853494
0.0200000000000223	0.054715107820802	0.230834386626857
0.0200000000000223	0.0552442440124816	0.237305829587602
0.0200000000000223	0.0557784973485934	0.267163406562754
0.0200000000000223	0.0563179173157679	0.287700751793016
0.0200000000000223	0.0568625538792082	0.313903762840544
0.0200000000000223	0.0574124574873188	0.315550916653563
0.0200000000000223	0.0579676790763779	0.31807151780278
0.0200000000000224	0.0585282700752558	0.318401479899606
0.0200000000000224	0.0590942824101788	0.318540750196736
0.0200000000000224	0.0596657685095386	0.319053429603196
0.0200000000000224	0.0602427813087488	0.319183979646141
0.0200000000000224	0.0608253742551485	0.319359631173678
0.0200000000000224	0.0614136013129524	0.319769860743716
0.0200000000000224	0.0631150605614896	0.319808205789273
0.0200000000000224	0.0653905872208572	0.32
0.0200000000000224	0.0677481548627007	NaN
0.0200000000000224	0.0691776028173644	NaN
0.0200000000000224	0.0698336378339093	NaN
0.0200000000000224	0.0704958942563052	NaN
0.0200000000000224	0.0711644310842852	NaN
0.0200000000000224	0.0718393078770968	NaN
0.0200000000000224	0.0725333471846078	NaN
0.0200000000000225	0.0739049502426173	NaN
0.0200000000000225	0.0753024902664742	NaN
0.0200000000000225	0.0767264577232958	NaN
0.0200000000000225	0.0781773523549147	NaN
0.0200000000000225	0.0796556833532646	NaN
0.0200000000000225	0.0811619695390805	NaN
0.0200000000000225	0.0826967395439796	NaN
0.0200000000000225	0.0842605319959843	NaN
0.0200000000000225	0.0858498320303501	NaN
0.0200000000000225	0.0866353276050836	NaN
0.0200000000000225	0.0874280101862833	NaN
0.0200000000000226	0.0882279455325144	NaN
0.0200000000000226	0.0890352000040096	NaN
0.0200000000000226	0.0898498405681744	NaN
0.0200000000000226	0.0906719348051422	NaN
0.0200000000000226	0.0915015509133809	NaN
0.0200000000000226	0.0923387577153499	NaN
0.0200000000000227	0.0931836246632101	NaN
0.0200000000000227	0.0940362218445849	NaN
0.0200000000000227	0.0948966199883746	NaN
0.0200000000000227	0.0957648904706241	NaN
0.0200000000000227	0.0963029223089037	NaN
0.0200000000000228	0.0967999453688365	NaN
0.0200000000000228	0.0972995335837635	NaN
0.0200000000000228	0.0978017001925473	NaN
0.0200000000000228	0.0982802466061944	NaN
0.0200000000000228	0.0987192076922507	NaN
0.0200000000000228	0.0991601293638949	NaN
0.0200000000000229	0.0996030203779302	NaN
0.0200000000000229	0.100047889530271	NaN
0.020000000000023	0.10049474565612	NaN
0.020000000000023	0.100943597630138	NaN
0.020000000000023	0.101394454366626	NaN
0.020000000000023	0.101847324819701	NaN
0.020000000000023	0.102302217983471	NaN
0.020000000000023	0.102759178538042	NaN
0.0200000000000233	0.103228686590828	NaN
0.0200000000000233	0.103700339832149	NaN
0.0200000000000233	0.104174148063399	NaN
0.0200000000000233	0.104650121130757	NaN
0.0200000000000233	0.105128268925387	NaN
0.0200000000000233	0.105608601383647	NaN
0.0200000000000234	0.106091128487294	NaN
0.0200000000000239	0.106575860263692	NaN
0.020000000000024	0.10706280678602	NaN
0.0200000000000241	0.107551978173482	NaN
0.0200000000000241	0.108043384591516	NaN
0.0200000000000241	0.112754874817166	NaN
0.0200000000000242	0.120929500283357	NaN
0.0200000000000243	0.129696778631483	NaN
0.0200000000000243	0.139099676654323	NaN
0.0200000000000244	0.149184276197901	NaN
0.0200000000000248	0.16	NaN
0.0200000000000252	NaN	NaN
0.0200000000000255	NaN	NaN
0.0200000000000256	NaN	NaN
0.0200000000000259	NaN	NaN
0.0200000000000261	NaN	NaN
0.0200000000000261	NaN	NaN
0.0200000000000262	NaN	NaN
0.0200000000000271	NaN	NaN
0.0200000000000272	NaN	NaN
0.02000000000003	NaN	NaN
0.0200000000000302	NaN	NaN
0.0200000000000304	NaN	NaN
0.0200000000000312	NaN	NaN
0.0200000000000312	NaN	NaN
0.0200000000000327	NaN	NaN
0.020000000000033	NaN	NaN
0.0200000000000352	NaN	NaN
0.0200000000000355	NaN	NaN
0.0200000000000367	NaN	NaN
0.0200000000000369	NaN	NaN
0.0200000000000381	NaN	NaN
0.020000000000039	NaN	NaN
0.0200000000000398	NaN	NaN
0.0200000000000442	NaN	NaN
0.0200000000000443	NaN	NaN
0.020000000000074	NaN	NaN
0.0200000000001531	NaN	NaN
0.0200000000002052	NaN	NaN
0.0200000000025014	NaN	NaN
0.020000000003581	NaN	NaN
0.0200000000042157	NaN	NaN
0.0200000000043172	NaN	NaN
0.0200000000044437	NaN	NaN
0.0200000000106433	NaN	NaN
0.0200000000482922	NaN	NaN
0.0200000000673384	NaN	NaN
0.0200000000720367	NaN	NaN
0.0200000000813039	NaN	NaN
0.0200000001168552	NaN	NaN
0.0200000001495489	NaN	NaN
0.020000000229497	NaN	NaN
0.0200000002488217	NaN	NaN
0.0200000013253602	NaN	NaN
0.0200000013269872	NaN	NaN
0.0200000050590486	NaN	NaN
0.0200000077772234	NaN	NaN
0.0200000093643849	NaN	NaN
0.0200000162918484	NaN	NaN
0.0200001354454442	NaN	NaN
0.0200001389702827	NaN	NaN
0.020000284225061	NaN	NaN
0.0200003139362174	NaN	NaN
0.0200007606275357	NaN	NaN
0.0200010007802723	NaN	NaN
0.0200025147946659	NaN	NaN
0.0200072110443548	NaN	NaN
0.020007700277293	NaN	NaN
0.0200080027154286	NaN	NaN
0.0200119581365232	NaN	NaN
0.0200134538476487	NaN	NaN
0.0200151439996659	NaN	NaN
0.0200152556837123	NaN	NaN
0.0200157513553994	NaN	NaN
0.0200161273884958	NaN	NaN
0.0200164234020411	NaN	NaN
0.0200184440132098	NaN	NaN
0.020018646902288	NaN	NaN
0.0200220263753905	NaN	NaN
0.0200233559333808	NaN	NaN
0.0200505362235003	NaN	NaN
0.0200560609666831	NaN	NaN
0.0200733958284637	NaN	NaN
0.0202243588813543	NaN	NaN
0.0202325544697774	NaN	NaN
0.020322028957799	NaN	NaN
0.0206797651099263	NaN	NaN
0.0206871828913042	NaN	NaN
0.0207185125160732	NaN	NaN
0.0208816862022699	NaN	NaN
0.0208885370915781	NaN	NaN
0.0210243893833121	NaN	NaN
0.0213014247618189	NaN	NaN
0.02130634529353	NaN	NaN
0.0213350649045369	NaN	NaN
0.0213385007601844	NaN	NaN
0.02134971553528	NaN	NaN
0.0214483008871006	NaN	NaN
0.021486943439238	NaN	NaN
0.021542839069151	NaN	NaN
0.0215649429154552	NaN	NaN
0.0217336464851972	NaN	NaN
0.0219245102579332	NaN	NaN
0.0219499270785933	NaN	NaN
0.0222056306902931	NaN	NaN
0.022209158213931	NaN	NaN
0.0225152959175956	NaN	NaN
0.0225418905529825	NaN	NaN
0.0226066536395957	NaN	NaN
0.0228245212780605	NaN	NaN
0.0228642803794647	NaN	NaN
0.0228844265309922	NaN	NaN
0.0229207046777814	NaN	NaN
0.0230009851868657	NaN	NaN
0.0230603632119382	NaN	NaN
0.0230620458033396	NaN	NaN
0.0232823191854293	NaN	NaN
0.0232912662289057	NaN	NaN
0.0232995584522974	NaN	NaN
0.0234188393133495	NaN	NaN
0.0236175017115689	NaN	NaN
0.0238303018329813	NaN	NaN
0.0238312372975253	NaN	NaN
0.0238326237353246	NaN	NaN
0.0238485293266048	NaN	NaN
0.0238644658318865	NaN	NaN
0.0239106064492076	NaN	NaN
0.0240734488706759	NaN	NaN
0.0240812074693281	NaN	NaN
0.024135800746211	NaN	NaN
0.0241396093526211	NaN	NaN
0.0241792360859484	NaN	NaN
0.0242126625119552	NaN	NaN
0.0243124932215322	NaN	NaN
0.0244336774823673	NaN	NaN
0.0244779198352388	NaN	NaN
0.0246486862478599	NaN	NaN
0.0246890856873119	NaN	NaN
0.0247879630892401	NaN	NaN
0.0247906934537309	NaN	NaN
0.0247920111240106	NaN	NaN
0.0248026200283803	NaN	NaN
0.0248217784677734	NaN	NaN
0.0248333993992138	NaN	NaN
0.0248689404413682	NaN	NaN
0.0249321477079264	NaN	NaN
0.0249794261019912	NaN	NaN
0.0250053621082755	NaN	NaN
0.0250114810146043	NaN	NaN
0.0250288001200332	NaN	NaN
0.0250870682137675	NaN	NaN
0.0251505829634835	NaN	NaN
0.025204689602783	NaN	NaN
0.0254472944160017	NaN	NaN
0.0254947615832741	NaN	NaN
0.0255878225691352	NaN	NaN
0.0256337935146508	NaN	NaN
0.0256412962255681	NaN	NaN
0.0256849602691582	NaN	NaN
0.0256870495384319	NaN	NaN
0.0256933475398736	NaN	NaN
0.0257003196341994	NaN	NaN
0.0257978706631504	NaN	NaN
0.0258877320692165	NaN	NaN
0.0259815884854386	NaN	NaN
0.0261678598231948	NaN	NaN
0.0261802498261932	NaN	NaN
0.0262916641732851	NaN	NaN
0.0263922410396682	NaN	NaN
0.0265058574639903	NaN	NaN
0.026628927468578	NaN	NaN
0.0266825839615338	NaN	NaN
0.026738904897467	NaN	NaN
0.0267576618989858	NaN	NaN
0.0267964127837866	NaN	NaN
0.0268079608302997	NaN	NaN
0.0268487379480873	NaN	NaN
0.0269399935583117	NaN	NaN
0.0269475624503172	NaN	NaN
0.0270085344744488	NaN	NaN
0.0270573321242869	NaN	NaN
0.0270981008958861	NaN	NaN
0.0271594281489831	NaN	NaN
0.0272638641958925	NaN	NaN
0.0273554620071996	NaN	NaN
0.0273854329108922	NaN	NaN
0.0276001415683048	NaN	NaN
0.0276045479081211	NaN	NaN
0.0277185764854036	NaN	NaN
0.027977296718244	NaN	NaN
0.0281225708713047	NaN	NaN
0.0281936579259683	NaN	NaN
0.0282777718258559	NaN	NaN
0.0284305471149797	NaN	NaN
0.0284367171059435	NaN	NaN
0.0285026077336931	NaN	NaN
0.0287052177025717	NaN	NaN
0.0287400658277514	NaN	NaN
0.0288868719517511	NaN	NaN
0.0289537202437829	NaN	NaN
0.028959036147584	NaN	NaN
0.0289754308230516	NaN	NaN
0.0289826483804574	NaN	NaN
0.0290095251198006	NaN	NaN
0.0291273007144362	NaN	NaN
0.0291906043710723	NaN	NaN
0.0292687877647836	NaN	NaN
0.0293985847403347	NaN	NaN
0.0294158765424223	NaN	NaN
0.0294246047455491	NaN	NaN
0.0295287662367025	NaN	NaN
0.029626370665174	NaN	NaN
0.029849577436085	NaN	NaN
0.0300514412900711	NaN	NaN
0.030075063655329	NaN	NaN
0.0300886592598705	NaN	NaN
0.0302705013814148	NaN	NaN
0.0302832109676449	NaN	NaN
0.0304169020506169	NaN	NaN
0.0304242702381625	NaN	NaN
0.0307015644381286	NaN	NaN
0.0307554417357176	NaN	NaN
0.0308301569678103	NaN	NaN
0.0308498787616435	NaN	NaN
0.031105213430462	NaN	NaN
0.0311254378284596	NaN	NaN
0.0311432199555268	NaN	NaN
0.031325188037322	NaN	NaN
0.0314093825347242	NaN	NaN
0.0314478343394253	NaN	NaN
0.0315155029817386	NaN	NaN
0.0315770160092287	NaN	NaN
0.0316640318785798	NaN	NaN
0.0317252581819697	NaN	NaN
0.0317624511877506	NaN	NaN
0.0317756192205813	NaN	NaN
0.0318574461809337	NaN	NaN
0.0319786043278465	NaN	NaN
0.0322220434967178	NaN	NaN
0.0324803536002259	NaN	NaN
0.0328724003401844	NaN	NaN
0.0333948869951094	NaN	NaN
0.0336846613418037	NaN	NaN
0.0337088407937937	NaN	NaN
0.0337511716919703	NaN	NaN
0.0340002324144568	NaN	NaN
0.034211056799632	NaN	NaN
0.0342794430440609	NaN	NaN
0.0343675923001283	NaN	NaN
0.0344293025982143	NaN	NaN
0.0344561487285986	NaN	NaN
0.0344863875373815	NaN	NaN
0.0346286667820557	NaN	NaN
0.0347060957146785	NaN	NaN
0.0347130558099782	NaN	NaN
0.0348170249602407	NaN	NaN
0.0349280394356634	NaN	NaN
0.0349342581224593	NaN	NaN
0.034959031444776	NaN	NaN
0.0350143117461931	NaN	NaN
0.0353027711954716	NaN	NaN
0.0353314716768193	NaN	NaN
0.0354924306872862	NaN	NaN
0.035667609123438	NaN	NaN
0.035671976359896	NaN	NaN
0.035688090989037	NaN	NaN
0.0360389132319751	NaN	NaN
0.0365331002079495	NaN	NaN
0.0366554369734745	NaN	NaN
0.0367352634842094	NaN	NaN
0.0367523864467748	NaN	NaN
0.0369754721476978	NaN	NaN
0.0370363588785928	NaN	NaN
0.0370518203917352	NaN	NaN
0.0371251006280693	NaN	NaN
0.0371450058689359	NaN	NaN
0.0371471837024575	NaN	NaN
0.037180617447308	NaN	NaN
0.0372784335394423	NaN	NaN
0.0373080965416585	NaN	NaN
0.0373343590019005	NaN	NaN
0.0373808356499264	NaN	NaN
0.0374604631655331	NaN	NaN
0.0375856179379459	NaN	NaN
0.0375916756430176	NaN	NaN
0.0376516302888334	NaN	NaN
0.0376649661000813	NaN	NaN
0.0378137905992071	NaN	NaN
0.0378396685595873	NaN	NaN
0.0380294745113881	NaN	NaN
0.0382012538041705	NaN	NaN
0.0385400885990089	NaN	NaN
0.0388669879306853	NaN	NaN
0.0391103024688529	NaN	NaN
0.0392306056241888	NaN	NaN
0.0392899897577021	NaN	NaN
0.0394079429598904	NaN	NaN
0.0395553381403377	NaN	NaN
0.0399446071397074	NaN	NaN
0.0400002639082297	NaN	NaN
0.0400136942745047	NaN	NaN
0.040270434642648	NaN	NaN
0.0403767418304622	NaN	NaN
0.0404664354130802	NaN	NaN
0.0405817369836996	NaN	NaN
0.0406525786586494	NaN	NaN
0.0406944431375447	NaN	NaN
0.0407984301826287	NaN	NaN
0.040842027569188	NaN	NaN
0.0408493849483474	NaN	NaN
0.0409043556428598	NaN	NaN
0.0410855710378387	NaN	NaN
0.041103747706485	NaN	NaN
0.0412091443401054	NaN	NaN
0.0413266729652255	NaN	NaN
0.0418201768289352	NaN	NaN
0.0418873466320356	NaN	NaN
0.0420682240104273	NaN	NaN
0.0421003349178716	NaN	NaN
0.0424051216441336	NaN	NaN
0.0425192278581053	NaN	NaN
0.042655982713718	NaN	NaN
0.0430637304741323	NaN	NaN
0.0431024979443788	NaN	NaN
0.043254070638935	NaN	NaN
0.0433133965804014	NaN	NaN
0.0433509797672012	NaN	NaN
0.0433595034531903	NaN	NaN
0.04348715089289	NaN	NaN
0.0435118709432661	NaN	NaN
0.0435498505336427	NaN	NaN
0.0435700313783636	NaN	NaN
0.0436673887274947	NaN	NaN
0.0436896095979082	NaN	NaN
0.0437423951197195	NaN	NaN
0.0438423443759512	NaN	NaN
0.0438477128698625	NaN	NaN
0.044197181095115	NaN	NaN
0.0442547960834475	NaN	NaN
0.0445344471718938	NaN	NaN
0.0446784358563913	NaN	NaN
0.0447072280248358	NaN	NaN
0.0447680862047366	NaN	NaN
0.0449946596924218	NaN	NaN
0.045367679277461	NaN	NaN
0.0460056738417951	NaN	NaN
0.0466144310362	NaN	NaN
0.0472047643292259	NaN	NaN
0.047638537279166	NaN	NaN
0.0477478778455265	NaN	NaN
0.0477893450396694	NaN	NaN
0.0480751691200542	NaN	NaN
0.0488687678805277	NaN	NaN
0.0491100624331912	NaN	NaN
0.0492274340998772	NaN	NaN
0.0493049979404239	NaN	NaN
0.0493244787476544	NaN	NaN
0.0495192090316831	NaN	NaN
0.0497587013410456	NaN	NaN
0.0500102218473674	NaN	NaN
0.0503701225947686	NaN	NaN
0.0503705344760599	NaN	NaN
0.0504064695623119	NaN	NaN
0.0505414082158338	NaN	NaN
0.050677468649362	NaN	NaN
0.0506847325747523	NaN	NaN
0.0509704264968847	NaN	NaN
0.0514663283840517	NaN	NaN
0.0515383953784248	NaN	NaN
0.0515576665607469	NaN	NaN
0.051885178008444	NaN	NaN
0.0522647488360163	NaN	NaN
0.0528740153738682	NaN	NaN
0.0529071187149028	NaN	NaN
0.0529996771394008	NaN	NaN
0.0533978778646745	NaN	NaN
0.0534097937833091	NaN	NaN
0.0535930486451291	NaN	NaN
0.0537134947137138	NaN	NaN
0.0537443100956762	NaN	NaN
0.0538404901054283	NaN	NaN
0.0539248637517844	NaN	NaN
0.0542097662112721	NaN	NaN
0.0543001830546885	NaN	NaN
0.0543041037377808	NaN	NaN
0.0544010389524866	NaN	NaN
0.0547010486211568	NaN	NaN
0.0551513135277287	NaN	NaN
0.0552864901517433	NaN	NaN
0.0556811014435126	NaN	NaN
0.0557822891375809	NaN	NaN
0.055808221520537	NaN	NaN
0.0558616454666025	NaN	NaN
0.0559961435698679	NaN	NaN
0.0562070073194301	NaN	NaN
0.0562783714159744	NaN	NaN
0.0562786958223441	NaN	NaN
0.056348109491123	NaN	NaN
0.0567822757363192	NaN	NaN
0.05719879405726	NaN	NaN
0.0573664842220556	NaN	NaN
0.0573795011135218	NaN	NaN
0.0579306931080951	NaN	NaN
0.0580953951765272	NaN	NaN
0.0584936999523362	NaN	NaN
0.0586847931649631	NaN	NaN
0.0587386331964442	NaN	NaN
0.0587947520737356	NaN	NaN
0.0590145826100287	NaN	NaN
0.0590500806604316	NaN	NaN
0.0591735211699631	NaN	NaN
0.0596640202863078	NaN	NaN
0.0601431133529475	NaN	NaN
0.0604228958846787	NaN	NaN
0.0604314832102572	NaN	NaN
0.0605085285115465	NaN	NaN
0.0605155390284776	NaN	NaN
0.0606614112000237	NaN	NaN
0.0609499780110695	NaN	NaN
0.0611473925728508	NaN	NaN
0.0611891456065821	NaN	NaN
0.0613400604073346	NaN	NaN
0.0614474824084683	NaN	NaN
0.0616107421661743	NaN	NaN
0.0616551875988018	NaN	NaN
0.0616706850265061	NaN	NaN
0.0616828704493015	NaN	NaN
0.0617097704429087	NaN	NaN
0.0619541191217803	NaN	NaN
0.0620177212999256	NaN	NaN
0.0623701672575091	NaN	NaN
0.0624253013428361	NaN	NaN
0.0626626640952404	NaN	NaN
0.0627233147805201	NaN	NaN
0.062820238665378	NaN	NaN
0.0628465543535963	NaN	NaN
0.0631848525413646	NaN	NaN
0.063291391008733	NaN	NaN
0.0635650383661025	NaN	NaN
0.0635855149094383	NaN	NaN
0.0637778567982168	NaN	NaN
0.063792071510858	NaN	NaN
0.0638542114347753	NaN	NaN
0.0642598627402235	NaN	NaN
0.0643604914643836	NaN	NaN
0.0646430145931535	NaN	NaN
0.0647986362362718	NaN	NaN
0.0648224319031314	NaN	NaN
0.0649357089959769	NaN	NaN
0.0653530225709494	NaN	NaN
0.0654766656060991	NaN	NaN
0.0658244754828458	NaN	NaN
0.0662352501817692	NaN	NaN
0.0664755662472648	NaN	NaN
0.066491874698089	NaN	NaN
0.0667222556247928	NaN	NaN
0.0669856793364569	NaN	NaN
0.0672042019667455	NaN	NaN
0.0672060445726422	NaN	NaN
0.0672240134672711	NaN	NaN
0.0674132902016661	NaN	NaN
0.0676491956653092	NaN	NaN
0.0677089223887501	NaN	NaN
0.0678748455288411	NaN	NaN
0.0678759352175411	NaN	NaN
0.0678966500170762	NaN	NaN
0.0679730980160205	NaN	NaN
0.0681351211626602	NaN	NaN
0.0681845741503701	NaN	NaN
0.0682910263401905	NaN	NaN
0.06857449534514	NaN	NaN
0.0689677755633855	NaN	NaN
0.0689742388180672	NaN	NaN
0.0696061138501299	NaN	NaN
0.0696081180500641	NaN	NaN
0.0696113716633757	NaN	NaN
0.0698371500069341	NaN	NaN
0.0699048130658346	NaN	NaN
0.0703737654300778	NaN	NaN
0.0707504645684681	NaN	NaN
0.0708452399443399	NaN	NaN
0.0710921966300411	NaN	NaN
0.0710940057957021	NaN	NaN
0.0712893475378373	NaN	NaN
0.0712951860681183	NaN	NaN
0.0716841176279413	NaN	NaN
0.0718322384932432	NaN	NaN
0.0722610072261116	NaN	NaN
0.0724554291530165	NaN	NaN
0.0725182121948545	NaN	NaN
0.0725454580654172	NaN	NaN
0.0726178203204586	NaN	NaN
0.0727885460451929	NaN	NaN
0.0734030294124946	NaN	NaN
0.0734170942769242	NaN	NaN
0.0736464892361463	NaN	NaN
0.0738560339462113	NaN	NaN
0.0738889173926312	NaN	NaN
0.07393280271341	NaN	NaN
0.0740178305808396	NaN	NaN
0.0742641127128092	NaN	NaN
0.0744243682860362	NaN	NaN
0.0745130924772597	NaN	NaN
0.0745491878195044	NaN	NaN
0.074698848414534	NaN	NaN
0.0747094996332976	NaN	NaN
0.0751420082916501	NaN	NaN
0.0753074399649003	NaN	NaN
0.0753424204056677	NaN	NaN
0.0755372395733888	NaN	NaN
0.0756817151922525	NaN	NaN
0.075725190605447	NaN	NaN
0.0758506241861068	NaN	NaN
0.0760387501536412	NaN	NaN
0.076046495009646	NaN	NaN
0.0760713465056025	NaN	NaN
0.0761883071075769	NaN	NaN
0.0761942421883515	NaN	NaN
0.0762868893509586	NaN	NaN
0.0764204026357577	NaN	NaN
0.0764848259550462	NaN	NaN
0.0765254440868114	NaN	NaN
0.0768223581262654	NaN	NaN
0.0770013905243821	NaN	NaN
0.077050200050158	NaN	NaN
0.0770508641028895	NaN	NaN
0.0770784183768458	NaN	NaN
0.0772356792659301	NaN	NaN
0.0772491129273087	NaN	NaN
0.0773010642754102	NaN	NaN
0.0773773087867146	NaN	NaN
0.0774684718185896	NaN	NaN
0.0776917652731105	NaN	NaN
0.0776919009167846	NaN	NaN
0.0777494049054921	NaN	NaN
0.0777738981691267	NaN	NaN
0.0777848623572405	NaN	NaN
0.0780286460558898	NaN	NaN
0.078115331210895	NaN	NaN
0.0782817066002485	NaN	NaN
0.0784199613939684	NaN	NaN
0.0785959950743566	NaN	NaN
0.0786036465331144	NaN	NaN
0.0788371910437066	NaN	NaN
0.0788614798095103	NaN	NaN
0.0790019443479843	NaN	NaN
0.0793205540729376	NaN	NaN
0.0793397230294684	NaN	NaN
0.0798039465947902	NaN	NaN
0.079965547096344	NaN	NaN
0.0800677343579894	NaN	NaN
0.0801676974609295	NaN	NaN
0.0802562064032878	NaN	NaN
0.0803372135754609	NaN	NaN
0.0803765606879046	NaN	NaN
0.0804181376898697	NaN	NaN
0.080447334986516	NaN	NaN
0.0804951296116707	NaN	NaN
0.0805617950940743	NaN	NaN
0.0805668924476886	NaN	NaN
0.0805775963856467	NaN	NaN
0.0807265791569987	NaN	NaN
0.0808859713845548	NaN	NaN
0.0809221534675248	NaN	NaN
0.0814264059396112	NaN	NaN
0.0815464078287312	NaN	NaN
0.0816442334598883	NaN	NaN
0.0817478908681091	NaN	NaN
0.0818175218073359	NaN	NaN
0.082177080237525	NaN	NaN
0.0824964029473507	NaN	NaN
0.0828544680121009	NaN	NaN
0.0829826928883987	NaN	NaN
0.0830220181283776	NaN	NaN
0.0833375834700687	NaN	NaN
0.0835231827036773	NaN	NaN
0.0835953020956309	NaN	NaN
0.0836494633261448	NaN	NaN
0.0838399728854868	NaN	NaN
0.0838422085428988	NaN	NaN
0.0839502180848792	NaN	NaN
0.0839562803441648	NaN	NaN
0.0840225480216417	NaN	NaN
0.0840474884244868	NaN	NaN
0.0841244779453545	NaN	NaN
0.0842565178901989	NaN	NaN
0.0842763541337706	NaN	NaN
0.0843421330801176	NaN	NaN
0.0844701196808363	NaN	NaN
0.0847233565849824	NaN	NaN
0.0847503999598108	NaN	NaN
0.0847827036004223	NaN	NaN
0.0850732443539345	NaN	NaN
0.085336042454459	NaN	NaN
0.0853522623429489	NaN	NaN
0.0853980285680764	NaN	NaN
0.0855025158486754	NaN	NaN
0.0856525387880023	NaN	NaN
0.0857145775811265	NaN	NaN
0.0857542732633848	NaN	NaN
0.0858830863745111	NaN	NaN
0.0859620447467302	NaN	NaN
0.0860134014919198	NaN	NaN
0.0861948660894322	NaN	NaN
0.0864618702896996	NaN	NaN
0.0865258047559725	NaN	NaN
0.0865608910694359	NaN	NaN
0.086635168500645	NaN	NaN
0.0866462462510966	NaN	NaN
0.0866925202267348	NaN	NaN
0.0869200915628374	NaN	NaN
0.0870547708094533	NaN	NaN
0.0871022894324719	NaN	NaN
0.0872078506215357	NaN	NaN
0.0875518190005222	NaN	NaN
0.0876009032686777	NaN	NaN
0.0876516209623753	NaN	NaN
0.0876609264678933	NaN	NaN
0.0876671536101206	NaN	NaN
0.0879028206563286	NaN	NaN
0.0879258436448553	NaN	NaN
0.0883709743584711	NaN	NaN
0.088405092995718	NaN	NaN
0.0886716727491187	NaN	NaN
0.0887094453035402	NaN	NaN
0.0887309749385557	NaN	NaN
0.0888240046046711	NaN	NaN
0.0888268426648146	NaN	NaN
0.088935229407344	NaN	NaN
0.0889420830836043	NaN	NaN
0.0889712462084122	NaN	NaN
0.0890180284828786	NaN	NaN
0.0890188086310624	NaN	NaN
0.0891764434679583	NaN	NaN
0.089203778017512	NaN	NaN
0.0892369636292751	NaN	NaN
0.0892937136186074	NaN	NaN
0.0893528657101651	NaN	NaN
0.0895285944288596	NaN	NaN
0.0895619260519878	NaN	NaN
0.0897782838976501	NaN	NaN
0.0899420085539611	NaN	NaN
0.0899442198370115	NaN	NaN
0.0899834455970872	NaN	NaN
0.0899887337271704	NaN	NaN
0.0900913856532216	NaN	NaN
0.0901094358434162	NaN	NaN
0.09015180032009	NaN	NaN
0.0902473428975951	NaN	NaN
0.0904353008734542	NaN	NaN
0.0908590220785596	NaN	NaN
0.0909160139479266	NaN	NaN
0.0910584893229817	NaN	NaN
0.091167505116908	NaN	NaN
0.0913193451069839	NaN	NaN
0.0913816283958286	NaN	NaN
0.0918032780746979	NaN	NaN
0.0918443803334501	NaN	NaN
0.092150343211571	NaN	NaN
0.0922950568913098	NaN	NaN
0.0926370007330855	NaN	NaN
0.092820787326448	NaN	NaN
0.0928643140747931	NaN	NaN
0.0929501702384425	NaN	NaN
0.0931327704683059	NaN	NaN
0.0932029503026276	NaN	NaN
0.0932267176054109	NaN	NaN
0.0933542508973324	NaN	NaN
0.093574937998184	NaN	NaN
0.0936819642252411	NaN	NaN
0.0938620490124083	NaN	NaN
0.0940882481425099	NaN	NaN
0.0940990177905762	NaN	NaN
0.0942451740863108	NaN	NaN
0.0942472554217315	NaN	NaN
0.0942701108370108	NaN	NaN
0.0944424277028875	NaN	NaN
0.09461103160308	NaN	NaN
0.0946500208531564	NaN	NaN
0.0947818435591188	NaN	NaN
0.0948864670061979	NaN	NaN
0.0949023104217986	NaN	NaN
0.0951746332129021	NaN	NaN
0.0951789159969266	NaN	NaN
0.0952191375652767	NaN	NaN
0.0953886397083801	NaN	NaN
0.0957302767088384	NaN	NaN
0.0957489122454475	NaN	NaN
0.095809918353504	NaN	NaN
0.095930270887479	NaN	NaN
0.0960550987901119	NaN	NaN
0.0961827639882185	NaN	NaN
0.0965283729667674	NaN	NaN
0.0966872925548886	NaN	NaN
0.0968528017303649	NaN	NaN
0.0969952424191949	NaN	NaN
0.0971462297435939	NaN	NaN
0.0971632564710401	NaN	NaN
0.0978021114619659	NaN	NaN
0.09783175319877	NaN	NaN
0.0978400395442701	NaN	NaN
0.0979125400875756	NaN	NaN
0.0980523712024965	NaN	NaN
0.0980708899941433	NaN	NaN
0.0980947729643892	NaN	NaN
0.0981661552208048	NaN	NaN
0.0982231199050141	NaN	NaN
0.0984805783020375	NaN	NaN
0.0988843993454693	NaN	NaN
0.0988906846655288	NaN	NaN
0.0990622250837719	NaN	NaN
0.0990826225570417	NaN	NaN
0.0995157193499095	NaN	NaN
0.0995886156355459	NaN	NaN
0.0996159943515438	NaN	NaN
0.0996207690693961	NaN	NaN
0.0996654206745347	NaN	NaN
0.0998097379946318	NaN	NaN
0.10016222761251	NaN	NaN
0.100333841086694	NaN	NaN
0.100808943886879	NaN	NaN
0.10081316292918	NaN	NaN
0.101006453226875	NaN	NaN
0.101227309425203	NaN	NaN
0.101319335423337	NaN	NaN
0.101373677658297	NaN	NaN
0.101405882278168	NaN	NaN
0.101580555405073	NaN	NaN
0.101755722381075	NaN	NaN
0.101887240959525	NaN	NaN
0.102147127784056	NaN	NaN
0.102445386832424	NaN	NaN
0.10247175759133	NaN	NaN
0.103094246843633	NaN	NaN
0.103407224841515	NaN	NaN
0.103637479550359	NaN	NaN
0.103792321966755	NaN	NaN
0.10385136760672	NaN	NaN
0.104030350576148	NaN	NaN
0.10417934369107	NaN	NaN
0.104379955159995	NaN	NaN
0.104492727442198	NaN	NaN
0.104638452425554	NaN	NaN
0.104651556258331	NaN	NaN
0.104844198755153	NaN	NaN
0.10501299714192	NaN	NaN
0.105067128244789	NaN	NaN
0.10531072577834	NaN	NaN
0.105770349668651	NaN	NaN
0.105814910885087	NaN	NaN
0.105954977313992	NaN	NaN
0.10608538091071	NaN	NaN
0.106150097940457	NaN	NaN
0.106282118655229	NaN	NaN
0.106424728378593	NaN	NaN
0.106641654476098	NaN	NaN
0.107155357719186	NaN	NaN
0.107161976471326	NaN	NaN
0.107175785921555	NaN	NaN
0.107192399150139	NaN	NaN
0.1072826127952	NaN	NaN
0.1072856653345	NaN	NaN
0.107311130498569	NaN	NaN
0.107814477410105	NaN	NaN
0.108191505597636	NaN	NaN
0.108192225051119	NaN	NaN
0.108532041095228	NaN	NaN
0.108534941073778	NaN	NaN
0.108576514146453	NaN	NaN
0.108986988885848	NaN	NaN
0.109395199853795	NaN	NaN
0.109413004376875	NaN	NaN
0.109588655784571	NaN	NaN
0.109798408387085	NaN	NaN
0.109798733930841	NaN	NaN
0.109799609421126	NaN	NaN
0.10995500702986	NaN	NaN
0.110021277391185	NaN	NaN
0.11007792078648	NaN	NaN
0.110174476716865	NaN	NaN
0.110359244302257	NaN	NaN
0.110711254049516	NaN	NaN
0.110859624722538	NaN	NaN
0.110898784429677	NaN	NaN
0.110901175441389	NaN	NaN
0.111220413818636	NaN	NaN
0.111708900863112	NaN	NaN
0.112094734480072	NaN	NaN
0.112138317173294	NaN	NaN
0.11217894436927	NaN	NaN
0.112296163684951	NaN	NaN
0.112313929003606	NaN	NaN
0.112602556456378	NaN	NaN
0.112739554307856	NaN	NaN
0.112781831685028	NaN	NaN
0.112794058955434	NaN	NaN
0.112814029487976	NaN	NaN
0.113387642566596	NaN	NaN
0.113525537163601	NaN	NaN
0.113571746223122	NaN	NaN
0.113581500037056	NaN	NaN
0.11362920534168	NaN	NaN
0.114358020501768	NaN	NaN
0.114789757944482	NaN	NaN
0.11522524698686	NaN	NaN
0.115675317894096	NaN	NaN
0.115875068477059	NaN	NaN
0.115978339526372	NaN	NaN
0.116134753282197	NaN	NaN
0.116334236261389	NaN	NaN
0.116359772191541	NaN	NaN
0.116506543836756	NaN	NaN
0.116564534989778	NaN	NaN
0.116598754239392	NaN	NaN
0.11688841259084	NaN	NaN
0.116966106733128	NaN	NaN
0.117088310341202	NaN	NaN
0.117114989471026	NaN	NaN
0.117261620912151	NaN	NaN
0.117299232754107	NaN	NaN
0.117372101756512	NaN	NaN
0.1174972691305	NaN	NaN
0.117556360114982	NaN	NaN
0.117654433715353	NaN	NaN
0.117778524871459	NaN	NaN
0.117781901514481	NaN	NaN
0.118067394178152	NaN	NaN
0.118507133484921	NaN	NaN
0.118921123704282	NaN	NaN
0.118973260491561	NaN	NaN
0.119023257479907	NaN	NaN
0.119271577799203	NaN	NaN
0.11938817094325	NaN	NaN
0.11959129601486	NaN	NaN
0.119643389078227	NaN	NaN
0.120308596593746	NaN	NaN
0.120430386944673	NaN	NaN
0.120555019091209	NaN	NaN
0.120588597754221	NaN	NaN
0.120714209473081	NaN	NaN
0.120772494401613	NaN	NaN
0.121294426993312	NaN	NaN
0.121329760193219	NaN	NaN
0.121410681908821	NaN	NaN
0.121427186063893	NaN	NaN
0.12167281961268	NaN	NaN
0.122048383330598	NaN	NaN
0.122111114915567	NaN	NaN
0.122346845774334	NaN	NaN
0.122659401223408	NaN	NaN
0.122664606054979	NaN	NaN
0.122857744231615	NaN	NaN
0.122886280189084	NaN	NaN
0.123001492459127	NaN	NaN
0.123206316960756	NaN	NaN
0.123257668120277	NaN	NaN
0.12351906933297	NaN	NaN
0.123521564094814	NaN	NaN
0.123638280812951	NaN	NaN
0.123724640176754	NaN	NaN
0.124420587674992	NaN	NaN
0.124603205735117	NaN	NaN
0.124624359212979	NaN	NaN
0.124781640206432	NaN	NaN
0.124995915959736	NaN	NaN
0.125205747640316	NaN	NaN
0.125271889561169	NaN	NaN
0.125409425056512	NaN	NaN
0.125532809032363	NaN	NaN
0.125627549392778	NaN	NaN
0.125825093152335	NaN	NaN
0.125829536047881	NaN	NaN
0.12633102790691	NaN	NaN
0.126665056884778	NaN	NaN
0.126958223957904	NaN	NaN
0.127027250501458	NaN	NaN
0.127394895722177	NaN	NaN
0.12746465303019	NaN	NaN
0.1274712464402	NaN	NaN
0.127911411893914	NaN	NaN
0.128126517071969	NaN	NaN
0.128225745127748	NaN	NaN
0.128542338243536	NaN	NaN
0.128637757190239	NaN	NaN
0.128639333046512	NaN	NaN
0.128796541947683	NaN	NaN
0.128849692464154	NaN	NaN
0.128976702152629	NaN	NaN
0.129048805671133	NaN	NaN
0.129174362665046	NaN	NaN
0.129243274983773	NaN	NaN
0.129302306579849	NaN	NaN
0.129751679258572	NaN	NaN
0.129764526122454	NaN	NaN
0.130009040757989	NaN	NaN
0.130154835820659	NaN	NaN
0.130222767531412	NaN	NaN
0.130301290450327	NaN	NaN
0.130384752747696	NaN	NaN
0.13080513793411	NaN	NaN
0.130833301991915	NaN	NaN
0.130903298011291	NaN	NaN
0.130941693599918	NaN	NaN
0.131100336177426	NaN	NaN
0.131218544162178	NaN	NaN
0.131381726953994	NaN	NaN
0.131626191531306	NaN	NaN
0.131873167773148	NaN	NaN
0.132060157291473	NaN	NaN
0.132115905671319	NaN	NaN
0.132184147696347	NaN	NaN
0.132251946445514	NaN	NaN
0.132371053519814	NaN	NaN
0.132378921410704	NaN	NaN
0.13242658480846	NaN	NaN
0.132859634690569	NaN	NaN
0.132967740116552	NaN	NaN
0.133071654997961	NaN	NaN
0.133414436913665	NaN	NaN
0.133588094024389	NaN	NaN
0.133601096584431	NaN	NaN
0.13360907180021	NaN	NaN
0.133744328387546	NaN	NaN
0.133824855398061	NaN	NaN
0.13404688286373	NaN	NaN
0.13411801403114	NaN	NaN
0.134175700990445	NaN	NaN
0.134252713433675	NaN	NaN
0.134571913488304	NaN	NaN
0.134751846931165	NaN	NaN
0.134984263051827	NaN	NaN
0.135006108297701	NaN	NaN
0.135007034242719	NaN	NaN
0.135298312306027	NaN	NaN
0.135349065730574	NaN	NaN
0.135361786569336	NaN	NaN
0.135461859077698	NaN	NaN
0.135589315771946	NaN	NaN
0.135593987265937	NaN	NaN
0.135766686348808	NaN	NaN
0.136311912426442	NaN	NaN
0.13636141624901	NaN	NaN
0.137341169538588	NaN	NaN
0.137356442230638	NaN	NaN
0.137726455924394	NaN	NaN
0.137942885600021	NaN	NaN
0.13801985205806	NaN	NaN
0.138042174277725	NaN	NaN
0.138076837911503	NaN	NaN
0.138138288953592	NaN	NaN
0.138327902554869	NaN	NaN
0.138559130006849	NaN	NaN
0.138619128127692	NaN	NaN
0.139000457448236	NaN	NaN
0.139008438098751	NaN	NaN
0.139637786924415	NaN	NaN
0.139669581440195	NaN	NaN
0.139713624357218	NaN	NaN
0.139731711999919	NaN	NaN
0.139861718678467	NaN	NaN
0.139885354996625	NaN	NaN
0.139990080343066	NaN	NaN
0.140670429734701	NaN	NaN
0.140871417311909	NaN	NaN
0.14092866806829	NaN	NaN
0.141188011601241	NaN	NaN
0.141189979058792	NaN	NaN
0.14134922410892	NaN	NaN
0.141507681440363	NaN	NaN
0.141863660089902	NaN	NaN
0.142117530042614	NaN	NaN
0.142158326315236	NaN	NaN
0.142322156170063	NaN	NaN
0.14241181559132	NaN	NaN
0.142621187779348	NaN	NaN
0.142694495852806	NaN	NaN
0.142766247180857	NaN	NaN
0.142792592259554	NaN	NaN
0.14287923318333	NaN	NaN
0.143254686195848	NaN	NaN
0.143290931162808	NaN	NaN
0.143442105863672	NaN	NaN
0.143637709846862	NaN	NaN
0.143710121154408	NaN	NaN
0.143761542361867	NaN	NaN
0.143789977024047	NaN	NaN
0.143792975394476	NaN	NaN
0.14408596510749	NaN	NaN
0.144423327014093	NaN	NaN
0.144546203943526	NaN	NaN
0.144613645086627	NaN	NaN
0.144622422943035	NaN	NaN
0.144669724986994	NaN	NaN
0.144678104454759	NaN	NaN
0.144799279784541	NaN	NaN
0.144952065118344	NaN	NaN
0.145088566004388	NaN	NaN
0.145175967473904	NaN	NaN
0.145208090746523	NaN	NaN
0.14521826254688	NaN	NaN
0.1454109684987	NaN	NaN
0.145722505862176	NaN	NaN
0.145823025420713	NaN	NaN
0.145886915680714	NaN	NaN
0.146051593574852	NaN	NaN
0.146132387396735	NaN	NaN
0.146176610276004	NaN	NaN
0.146345771010625	NaN	NaN
0.146422099265517	NaN	NaN
0.146478300321785	NaN	NaN
0.146515864683263	NaN	NaN
0.146833312379659	NaN	NaN
0.146953797097999	NaN	NaN
0.14712668852497	NaN	NaN
0.14715079007401	NaN	NaN
0.147207860263704	NaN	NaN
0.147226142669364	NaN	NaN
0.14743953974226	NaN	NaN
0.147939742074587	NaN	NaN
0.148243978821934	NaN	NaN
0.148408946927438	NaN	NaN
0.148467754822001	NaN	NaN
0.148467754822001	NaN	NaN
0.148559765365128	NaN	NaN
0.14866016941206	NaN	NaN
0.14885893180841	NaN	NaN
0.148935414509143	NaN	NaN
0.149302856173234	NaN	NaN
0.14950502219363	NaN	NaN
0.149904129574375	NaN	NaN
0.150025076830223	NaN	NaN
0.150173583950915	NaN	NaN
0.150501860894538	NaN	NaN
0.150502584107897	NaN	NaN
0.150602754701777	NaN	NaN
0.151101070850604	NaN	NaN
0.151133582400655	NaN	NaN
0.151371375972633	NaN	NaN
0.151564055786274	NaN	NaN
0.151587202434926	NaN	NaN
0.151648597593377	NaN	NaN
0.151944799835809	NaN	NaN
0.151969499730788	NaN	NaN
0.152162115058123	NaN	NaN
0.152310877845218	NaN	NaN
0.152555180186591	NaN	NaN
0.153228307853501	NaN	NaN
0.153597195488313	NaN	NaN
0.153650174059892	NaN	NaN
0.153944247651342	NaN	NaN
0.154203400731019	NaN	NaN
0.154215629182925	NaN	NaN
0.154388581486379	NaN	NaN
0.154421938679392	NaN	NaN
0.154426642353483	NaN	NaN
0.154441476267477	NaN	NaN
0.154444662379632	NaN	NaN
0.154512552576383	NaN	NaN
0.154778443130439	NaN	NaN
0.154847135130355	NaN	NaN
0.154915576686941	NaN	NaN
0.154991076031357	NaN	NaN
0.155051210196386	NaN	NaN
0.155066914077312	NaN	NaN
0.155241142007153	NaN	NaN
0.155395755585942	NaN	NaN
0.155427814762842	NaN	NaN
0.155462989552764	NaN	NaN
0.155502595274643	NaN	NaN
0.155541556646052	NaN	NaN
0.155640881945682	NaN	NaN
0.156168942199608	NaN	NaN
0.156438949862222	NaN	NaN
0.156792700310524	NaN	NaN
0.156819541961254	NaN	NaN
0.156881399222811	NaN	NaN
0.157322443697679	NaN	NaN
0.157536702857828	NaN	NaN
0.157563947474382	NaN	NaN
0.157736974890514	NaN	NaN
0.158371145223004	NaN	NaN
0.158902652909738	NaN	NaN
0.158980150786857	NaN	NaN
0.159075000557507	NaN	NaN
0.159214551542083	NaN	NaN
0.159371528208328	NaN	NaN
0.159410284158103	NaN	NaN
0.159631422207826	NaN	NaN
0.159758589839244	NaN	NaN
0.159839205423957	NaN	NaN
0.160052300093332	NaN	NaN
0.160194144869025	NaN	NaN
0.160200764766229	NaN	NaN
0.16037990515307	NaN	NaN
0.160405920260343	NaN	NaN
0.16041231315013	NaN	NaN
0.160530466921599	NaN	NaN
0.160623002106158	NaN	NaN
0.160800676652053	NaN	NaN
0.160941170577637	NaN	NaN
0.160944773392529	NaN	NaN
0.16104364680562	NaN	NaN
0.161273692323363	NaN	NaN
0.161635461084022	NaN	NaN
0.16173463100995	NaN	NaN
0.16178323347339	NaN	NaN
0.161916360280089	NaN	NaN
0.162014580638549	NaN	NaN
0.162149289529067	NaN	NaN
0.162261208360314	NaN	NaN
0.162364825199728	NaN	NaN
0.162621363996431	NaN	NaN
0.162978299563247	NaN	NaN
0.163029072739547	NaN	NaN
0.163351835672779	NaN	NaN
0.163575127655332	NaN	NaN
0.164072176891652	NaN	NaN
0.164139594632811	NaN	NaN
0.164221739301135	NaN	NaN
0.164276622895804	NaN	NaN
0.164444598275875	NaN	NaN
0.16447729736212	NaN	NaN
0.164503564919267	NaN	NaN
0.16450634134739	NaN	NaN
0.164671212356182	NaN	NaN
0.165004256671554	NaN	NaN
0.165021535664263	NaN	NaN
0.16502370826755	NaN	NaN
0.165124100293463	NaN	NaN
0.165218555477107	NaN	NaN
0.165267734409927	NaN	NaN
0.165683366399203	NaN	NaN
0.165844946392914	NaN	NaN
0.166193060999633	NaN	NaN
0.166662330015741	NaN	NaN
0.166932335646997	NaN	NaN
0.167318676914797	NaN	NaN
0.16739771141177	NaN	NaN
0.167541218786275	NaN	NaN
0.167561390418509	NaN	NaN
0.167579014404535	NaN	NaN
0.167744177616163	NaN	NaN
0.167828479266115	NaN	NaN
0.167990637319682	NaN	NaN
0.168594010083918	NaN	NaN
0.16861027392962	NaN	NaN
0.168630306861366	NaN	NaN
0.168630329173438	NaN	NaN
0.168671086689304	NaN	NaN
0.16900303165163	NaN	NaN
0.169148898508092	NaN	NaN
0.169335716659601	NaN	NaN
0.169370667282945	NaN	NaN
0.169491291216174	NaN	NaN
0.169710482223929	NaN	NaN
0.169795639025874	NaN	NaN
0.16980952655384	NaN	NaN
0.169864332173372	NaN	NaN
0.170098142327538	NaN	NaN
0.170122231594745	NaN	NaN
0.170128515268606	NaN	NaN
0.170204194211068	NaN	NaN
0.170343280982946	NaN	NaN
0.170619535143946	NaN	NaN
0.171042850108932	NaN	NaN
0.17132139038638	NaN	NaN
0.17136013094262	NaN	NaN
0.171372271478095	NaN	NaN
0.171454789823208	NaN	NaN
0.171689946991843	NaN	NaN
0.171788779667203	NaN	NaN
0.172116659282169	NaN	NaN
0.172294647931682	NaN	NaN
0.172626616160707	NaN	NaN
0.17316308175752	NaN	NaN
0.17323819353842	NaN	NaN
0.173296157485536	NaN	NaN
0.173584477042072	NaN	NaN
0.173588505121096	NaN	NaN
0.173602474259731	NaN	NaN
0.173744325286075	NaN	NaN
0.174203082638699	NaN	NaN
0.17428619816287	NaN	NaN
0.174924391333303	NaN	NaN
0.175006735135461	NaN	NaN
0.175138440304359	NaN	NaN
0.175163604298252	NaN	NaN
0.175221657273132	NaN	NaN
0.17549945360939	NaN	NaN
0.17557493306859	NaN	NaN
0.175639018117549	NaN	NaN
0.175720642706135	NaN	NaN
0.175860402439444	NaN	NaN
0.176355872239621	NaN	NaN
0.176836117760221	NaN	NaN
0.176963605860166	NaN	NaN
0.176983411503955	NaN	NaN
0.177412318251266	NaN	NaN
0.177478549534938	NaN	NaN
0.177642116779175	NaN	NaN
0.177961133157739	NaN	NaN
0.177963931211623	NaN	NaN
0.178103389543533	NaN	NaN
0.178210753376839	NaN	NaN
0.178998313416443	NaN	NaN
0.179033349999489	NaN	NaN
0.179315389097156	NaN	NaN
0.179520052866827	NaN	NaN
0.179789395527863	NaN	NaN
0.180269960160786	NaN	NaN
0.180366138454028	NaN	NaN
0.180539301514778	NaN	NaN
0.180899726185309	NaN	NaN
0.181050933572552	NaN	NaN
0.181424663150381	NaN	NaN
0.18163847269209	NaN	NaN
0.181663480920256	NaN	NaN
0.18180318575011	NaN	NaN
0.181970371461914	NaN	NaN
0.182059213990918	NaN	NaN
0.182324643892305	NaN	NaN
0.182498337927806	NaN	NaN
0.182574465578711	NaN	NaN
0.182617030890643	NaN	NaN
0.182868938997088	NaN	NaN
0.183118182311886	NaN	NaN
0.183445272773829	NaN	NaN
0.183578332136466	NaN	NaN
0.183749883942432	NaN	NaN
0.184068154941394	NaN	NaN
0.184313426058986	NaN	NaN
0.184366858415991	NaN	NaN
0.184745458273933	NaN	NaN
0.184929793364024	NaN	NaN
0.185000443213825	NaN	NaN
0.185114467927703	NaN	NaN
0.18530932990092	NaN	NaN
0.185338279609626	NaN	NaN
0.185638044639991	NaN	NaN
0.185805376185049	NaN	NaN
0.185906790398941	NaN	NaN
0.185975720635331	NaN	NaN
0.186374044907647	NaN	NaN
0.186393670469635	NaN	NaN
0.186424086354489	NaN	NaN
0.186594953749436	NaN	NaN
0.187350307720203	NaN	NaN
0.18759735992885	NaN	NaN
0.187787393378389	NaN	NaN
0.188143225421103	NaN	NaN
0.188286939961885	NaN	NaN
0.188307344240075	NaN	NaN
0.188325957470682	NaN	NaN
0.188524957669912	NaN	NaN
0.188577303228364	NaN	NaN
0.188882672789201	NaN	NaN
0.189033111284575	NaN	NaN
0.189477113456732	NaN	NaN
0.190425514638308	NaN	NaN
0.190621002603377	NaN	NaN
0.190750960347362	NaN	NaN
0.190917879308393	NaN	NaN
0.191402273534631	NaN	NaN
0.19141214965237	NaN	NaN
0.191430914561636	NaN	NaN
0.191589174558078	NaN	NaN
0.191633875757252	NaN	NaN
0.191685579913988	NaN	NaN
0.191785421880736	NaN	NaN
0.191929034126528	NaN	NaN
0.192106359579383	NaN	NaN
0.192610622472845	NaN	NaN
0.192709797365575	NaN	NaN
0.193458217426447	NaN	NaN
0.193535717642979	NaN	NaN
0.194053402102425	NaN	NaN
0.194193057304731	NaN	NaN
0.19428059383831	NaN	NaN
0.194921818091302	NaN	NaN
0.195598093542006	NaN	NaN
0.195625308387897	NaN	NaN
0.195724412235006	NaN	NaN
0.19582312014756	NaN	NaN
0.195872357637453	NaN	NaN
0.196309121718351	NaN	NaN
0.196336594923667	NaN	NaN
0.196387763579762	NaN	NaN
0.196935403300461	NaN	NaN
0.196937636103104	NaN	NaN
0.196947513751713	NaN	NaN
0.197675997495885	NaN	NaN
0.197689095832896	NaN	NaN
0.197758048775835	NaN	NaN
0.198031018190923	NaN	NaN
0.198106762256729	NaN	NaN
0.198118717178855	NaN	NaN
0.198127596438595	NaN	NaN
0.198413140427348	NaN	NaN
0.198447795870406	NaN	NaN
0.198773390324722	NaN	NaN
0.198818285350892	NaN	NaN
0.199075763267661	NaN	NaN
0.199466713931091	NaN	NaN
0.199925600058925	NaN	NaN
0.200234634020308	NaN	NaN
0.200575665631747	NaN	NaN
0.200744215457987	NaN	NaN
0.200795020675115	NaN	NaN
0.201213217260053	NaN	NaN
0.201465971490177	NaN	NaN
0.201483315288327	NaN	NaN
0.201882157487127	NaN	NaN
0.202322994025969	NaN	NaN
0.202359686039598	NaN	NaN
0.202613552639008	NaN	NaN
0.202941647208641	NaN	NaN
0.202983941786821	NaN	NaN
0.203089353368278	NaN	NaN
0.203422060809248	NaN	NaN
0.20458681331675	NaN	NaN
0.204960131426775	NaN	NaN
0.205045083684235	NaN	NaN
0.205489636190613	NaN	NaN
0.205801032339084	NaN	NaN
0.206154545826375	NaN	NaN
0.206220592058449	NaN	NaN
0.206449945989206	NaN	NaN
0.207895850253019	NaN	NaN
0.207896025467824	NaN	NaN
0.207908428761304	NaN	NaN
0.208162699078244	NaN	NaN
0.208448703739724	NaN	NaN
0.208825909373482	NaN	NaN
0.20916314487953	NaN	NaN
0.209620171856953	NaN	NaN
0.209955411117104	NaN	NaN
0.210451816581648	NaN	NaN
0.210709283983241	NaN	NaN
0.210964989357231	NaN	NaN
0.211433102225363	NaN	NaN
0.211516491992699	NaN	NaN
0.211561682763297	NaN	NaN
0.212028823428117	NaN	NaN
0.212089023984154	NaN	NaN
0.212696905441345	NaN	NaN
0.212821733128444	NaN	NaN
0.212937968988742	NaN	NaN
0.212991476160956	NaN	NaN
0.213143905575618	NaN	NaN
0.213221002399997	NaN	NaN
0.21326971416699	NaN	NaN
0.213460303211539	NaN	NaN
0.214175480389472	NaN	NaN
0.214287934453223	NaN	NaN
0.214608473802837	NaN	NaN
0.214746293036347	NaN	NaN
0.21478662702368	NaN	NaN
0.214851220662851	NaN	NaN
0.214967369831199	NaN	NaN
0.215393083737382	NaN	NaN
0.215700165902506	NaN	NaN
0.216016611649156	NaN	NaN
0.216743747295509	NaN	NaN
0.216996777875779	NaN	NaN
0.217088384219957	NaN	NaN
0.217161601235513	NaN	NaN
0.217435092347817	NaN	NaN
0.21774866085513	NaN	NaN
0.218517098276892	NaN	NaN
0.21884614193449	NaN	NaN
0.218949800109173	NaN	NaN
0.218981375018472	NaN	NaN
0.219050380170702	NaN	NaN
0.220139282061515	NaN	NaN
0.220291208932717	NaN	NaN
0.220467220430016	NaN	NaN
0.221275576111049	NaN	NaN
0.221283992955705	NaN	NaN
0.221297510012478	NaN	NaN
0.221440062997061	NaN	NaN
0.222265660580667	NaN	NaN
0.223365018582609	NaN	NaN
0.223402715499804	NaN	NaN
0.223602402103627	NaN	NaN
0.223805908258852	NaN	NaN
0.224318145850415	NaN	NaN
0.224362027790388	NaN	NaN
0.224467180168859	NaN	NaN
0.224519737432325	NaN	NaN
0.224533266809605	NaN	NaN
0.224861777759115	NaN	NaN
0.22487185380187	NaN	NaN
0.225218382521356	NaN	NaN
0.225435414623481	NaN	NaN
0.225620304908345	NaN	NaN
0.225663797361664	NaN	NaN
0.225983981049793	NaN	NaN
0.226905684021768	NaN	NaN
0.226983646923233	NaN	NaN
0.227123439034863	NaN	NaN
0.228367615063625	NaN	NaN
0.228768063659133	NaN	NaN
0.228899198799267	NaN	NaN
0.229122802098108	NaN	NaN
0.229198907878249	NaN	NaN
0.230425976177279	NaN	NaN
0.230595494167532	NaN	NaN
0.230732718196098	NaN	NaN
0.230735038629283	NaN	NaN
0.231039613717528	NaN	NaN
0.231142696315389	NaN	NaN
0.231146544160442	NaN	NaN
0.23126458670743	NaN	NaN
0.231446818315882	NaN	NaN
0.231782242152026	NaN	NaN
0.232060928954149	NaN	NaN
0.232370761527947	NaN	NaN
0.232479778006767	NaN	NaN
0.233497031539402	NaN	NaN
0.233789627221518	NaN	NaN
0.234047952373762	NaN	NaN
0.234133429758624	NaN	NaN
0.234143205654662	NaN	NaN
0.234170905008903	NaN	NaN
0.234418230278716	NaN	NaN
0.235550260445211	NaN	NaN
0.235622697306651	NaN	NaN
0.235623516681537	NaN	NaN
0.235750085096908	NaN	NaN
0.236110675359415	NaN	NaN
0.236331315124914	NaN	NaN
0.236531404561945	NaN	NaN
0.236604602640524	NaN	NaN
0.236890505084453	NaN	NaN
0.236907946974719	NaN	NaN
0.237278747129441	NaN	NaN
0.237490970164163	NaN	NaN
0.237619854924549	NaN	NaN
0.237958366636629	NaN	NaN
0.238130650056998	NaN	NaN
0.238272827306501	NaN	NaN
0.238376216378559	NaN	NaN
0.238484185288529	NaN	NaN
0.240167437840808	NaN	NaN
0.24034223988525	NaN	NaN
0.240424188851201	NaN	NaN
0.240450234032233	NaN	NaN
0.241472433184258	NaN	NaN
0.241491123577847	NaN	NaN
0.241599724146192	NaN	NaN
0.24216338638436	NaN	NaN
0.242192676163467	NaN	NaN
0.24235108473296	NaN	NaN
0.242410847059747	NaN	NaN
0.242442096196694	NaN	NaN
0.242476912292184	NaN	NaN
0.242617991413475	NaN	NaN
0.242753169954307	NaN	NaN
0.242989546086241	NaN	NaN
0.243113183639826	NaN	NaN
0.244478281604158	NaN	NaN
0.244534859160401	NaN	NaN
0.244721538024357	NaN	NaN
0.244864615236928	NaN	NaN
0.244923406512498	NaN	NaN
0.245237563991848	NaN	NaN
0.245271219074847	NaN	NaN
0.245770029124641	NaN	NaN
0.246894851287345	NaN	NaN
0.247132350799805	NaN	NaN
0.247357059421066	NaN	NaN
0.24744858360818	NaN	NaN
0.247686740239914	NaN	NaN
0.248513543255794	NaN	NaN
0.249113528511418	NaN	NaN
0.249570169859288	NaN	NaN
0.249854179583519	NaN	NaN
0.24999820376837	NaN	NaN
0.250066962478617	NaN	NaN
0.250370132921994	NaN	NaN
0.250963477352451	NaN	NaN
0.251402060123313	NaN	NaN
0.25143484905584	NaN	NaN
0.251621028421696	NaN	NaN
0.252319124302518	NaN	NaN
0.252499074099452	NaN	NaN
0.252740441931862	NaN	NaN
0.253253277418689	NaN	NaN
0.253325694637562	NaN	NaN
0.253597069410024	NaN	NaN
0.253965513771403	NaN	NaN
0.254077135513574	NaN	NaN
0.254437195108147	NaN	NaN
0.254919143699439	NaN	NaN
0.255766654257956	NaN	NaN
0.256042593578725	NaN	NaN
0.256355571180022	NaN	NaN
0.256430496596851	NaN	NaN
0.256552196491432	NaN	NaN
0.256799426103931	NaN	NaN
0.257302269213367	NaN	NaN
0.258012353307838	NaN	NaN
0.258073613902004	NaN	NaN
0.258238846346069	NaN	NaN
0.2585287017553	NaN	NaN
0.258972576275475	NaN	NaN
0.259115937546048	NaN	NaN
0.259474053051456	NaN	NaN
0.260554147013949	NaN	NaN
0.261731866874316	NaN	NaN
0.262151451908816	NaN	NaN
0.262878196010219	NaN	NaN
0.263045359820051	NaN	NaN
0.263279690767311	NaN	NaN
0.264019409920598	NaN	NaN
0.264058644127437	NaN	NaN
0.264230939541209	NaN	NaN
0.264465317409264	NaN	NaN
0.264979894277624	NaN	NaN
0.265941292756494	NaN	NaN
0.26658244447998	NaN	NaN
0.26684420399035	NaN	NaN
0.2676021137279	NaN	NaN
0.267694381646974	NaN	NaN
0.267876443440048	NaN	NaN
0.267972055813562	NaN	NaN
0.268403147049412	NaN	NaN
0.268734644387857	NaN	NaN
0.268959005015045	NaN	NaN
0.269112681997745	NaN	NaN
0.270180733258796	NaN	NaN
0.270597895951668	NaN	NaN
0.271131778755485	NaN	NaN
0.271736662852096	NaN	NaN
0.272006463943364	NaN	NaN
0.272369644623318	NaN	NaN
0.272550254219731	NaN	NaN
0.274398903144888	NaN	NaN
0.2745984181431	NaN	NaN
0.274948905760494	NaN	NaN
0.275045927415087	NaN	NaN
0.275092021403044	NaN	NaN
0.275350055077471	NaN	NaN
0.275534966617261	NaN	NaN
0.275625064180917	NaN	NaN
0.275687026619351	NaN	NaN
0.27629680348472	NaN	NaN
0.276415224158937	NaN	NaN
0.276501269500191	NaN	NaN
0.276585987277282	NaN	NaN
0.276818709283343	NaN	NaN
0.276959140474691	NaN	NaN
0.277537062890705	NaN	NaN
0.278158653691338	NaN	NaN
0.278403831725385	NaN	NaN
0.278736557795921	NaN	NaN
0.278878014948219	NaN	NaN
0.280241335823876	NaN	NaN
0.280564975266034	NaN	NaN
0.280957505699158	NaN	NaN
0.281406028343164	NaN	NaN
0.282663587021239	NaN	NaN
0.283140251323136	NaN	NaN
0.283262065471106	NaN	NaN
0.283910056665007	NaN	NaN
0.28412150598781	NaN	NaN
0.284156933814806	NaN	NaN
0.284300472227886	NaN	NaN
0.284982780515818	NaN	NaN
0.285756883730361	NaN	NaN
0.286594724871697	NaN	NaN
0.286835966477111	NaN	NaN
0.287089738090707	NaN	NaN
0.287104887387082	NaN	NaN
0.287265425752195	NaN	NaN
0.287832764124416	NaN	NaN
0.287949279898505	NaN	NaN
0.290419506195923	NaN	NaN
0.290789300971301	NaN	NaN
0.29127871352763	NaN	NaN
0.291348476010461	NaN	NaN
0.291566821558156	NaN	NaN
0.29226627343859	NaN	NaN
0.292608337850938	NaN	NaN
0.294004975501202	NaN	NaN
0.294183758512656	NaN	NaN
0.294368680589913	NaN	NaN
0.294603037085575	NaN	NaN
0.294684373281122	NaN	NaN
0.295238030187465	NaN	NaN
0.29581099867388	NaN	NaN
0.296583638294982	NaN	NaN
0.297565085477354	NaN	NaN
0.297874669057591	NaN	NaN
0.301563652432106	NaN	NaN
0.301929742291338	NaN	NaN
0.302187091509277	NaN	NaN
0.302582141536298	NaN	NaN
0.30258489432073	NaN	NaN
0.302714814351689	NaN	NaN
0.302866591063245	NaN	NaN
0.302972708832659	NaN	NaN
0.303421709362391	NaN	NaN
0.303569909536928	NaN	NaN
0.303941532857565	NaN	NaN
0.303961088447786	NaN	NaN
0.304291452970198	NaN	NaN
0.304671296815777	NaN	NaN
0.304790785507541	NaN	NaN
0.304812780869507	NaN	NaN
0.30566888267176	NaN	NaN
0.305697183912704	NaN	NaN
0.306771356075775	NaN	NaN
0.306951708110388	NaN	NaN
0.307004464916237	NaN	NaN
0.307538382066424	NaN	NaN
0.307769185289598	NaN	NaN
0.307770077243732	NaN	NaN
0.308787812337201	NaN	NaN
0.30892011795333	NaN	NaN
0.310296225834327	NaN	NaN
0.312134926151093	NaN	NaN
0.313116251635605	NaN	NaN
0.313302749568579	NaN	NaN
0.314902662777697	NaN	NaN
0.314919804617354	NaN	NaN
0.315196913402441	NaN	NaN
0.3152849172176	NaN	NaN
0.315527405785039	NaN	NaN
0.315882602868206	NaN	NaN
0.316179615826652	NaN	NaN
0.316798832381819	NaN	NaN
0.316960788830113	NaN	NaN
0.317328372364785	NaN	NaN
0.317653165618514	NaN	NaN
0.317790584310045	NaN	NaN
0.317853059491095	NaN	NaN
0.318123662604134	NaN	NaN
0.318265258592695	NaN	NaN
0.318483729532721	NaN	NaN
0.318511440760667	NaN	NaN
0.318977044597962	NaN	NaN
0.318990262047131	NaN	NaN
0.319131961117459	NaN	NaN
0.31944373266949	NaN	NaN
0.319485216845111	NaN	NaN
0.319555842119435	NaN	NaN
0.319661218181971	NaN	NaN
0.319741973766208	NaN	NaN
0.319858360850015	NaN	NaN
0.319860216964476	NaN	NaN
0.319888749408391	NaN	NaN
0.319899395699651	NaN	NaN
0.319906236045649	NaN	NaN
0.319928979516321	NaN	NaN
0.319929496270716	NaN	NaN
0.319931249831254	NaN	NaN
0.319965246112727	NaN	NaN
0.319967047010976	NaN	NaN
0.319974151071824	NaN	NaN
0.319978008028467	NaN	NaN
0.319985904494484	NaN	NaN
0.319991540616079	NaN	NaN
0.319994869046151	NaN	NaN
0.319995162083028	NaN	NaN
0.319995412510948	NaN	NaN
0.319995614233619	NaN	NaN
0.319996202421159	NaN	NaN
0.319998260118687	NaN	NaN
0.319998357415524	NaN	NaN
0.319999037297051	NaN	NaN
0.319999117055463	NaN	NaN
0.319999493762564	NaN	NaN
0.319999745698038	NaN	NaN
0.319999784257608	NaN	NaN
0.319999852472753	NaN	NaN
0.319999899992584	NaN	NaN
0.319999902922828	NaN	NaN
0.319999942380005	NaN	NaN
0.319999952552814	NaN	NaN
0.319999957598741	NaN	NaN
0.319999962932943	NaN	NaN
0.319999965053033	NaN	NaN
0.319999980455206	NaN	NaN
0.319999985371021	NaN	NaN
0.319999990161923	NaN	NaN
0.319999991419698	NaN	NaN
0.319999992423466	NaN	NaN
0.319999992518668	NaN	NaN
0.319999995260208	NaN	NaN
0.319999996067352	NaN	NaN
0.319999998411165	NaN	NaN
0.319999998616264	NaN	NaN
0.319999999520963	NaN	NaN
0.319999999598659	NaN	NaN
0.319999999760165	NaN	NaN
0.319999999842017	NaN	NaN
0.319999999920872	NaN	NaN
0.319999999939782	NaN	NaN
0.319999999942176	NaN	NaN
0.319999999945385	NaN	NaN
0.319999999973289	NaN	NaN
0.319999999988048	NaN	NaN
0.319999999988667	NaN	NaN
0.319999999991839	NaN	NaN
0.319999999995266	NaN	NaN
0.319999999996722	NaN	NaN
0.319999999997333	NaN	NaN
0.319999999998111	NaN	NaN
0.319999999998564	NaN	NaN
0.319999999999288	NaN	NaN
0.319999999999392	NaN	NaN
0.319999999999451	NaN	NaN
0.319999999999507	NaN	NaN
0.319999999999602	NaN	NaN
0.319999999999664	NaN	NaN
0.319999999999808	NaN	NaN
0.319999999999845	NaN	NaN
0.319999999999883	NaN	NaN
0.3199999999999	NaN	NaN
0.319999999999913	NaN	NaN
0.319999999999927	NaN	NaN
0.319999999999957	NaN	NaN
0.319999999999958	NaN	NaN
0.319999999999959	NaN	NaN
0.319999999999961	NaN	NaN
0.319999999999962	NaN	NaN
0.319999999999962	NaN	NaN
0.319999999999962	NaN	NaN
0.319999999999962	NaN	NaN
0.319999999999963	NaN	NaN
0.319999999999963	NaN	NaN
0.319999999999963	NaN	NaN
0.319999999999964	NaN	NaN
0.319999999999965	NaN	NaN
0.319999999999965	NaN	NaN
0.319999999999966	NaN	NaN
0.319999999999967	NaN	NaN
0.319999999999967	NaN	NaN
0.319999999999967	NaN	NaN
0.319999999999967	NaN	NaN
0.319999999999968	NaN	NaN
0.319999999999968	NaN	NaN
0.319999999999968	NaN	NaN
0.319999999999971	NaN	NaN
0.319999999999971	NaN	NaN
0.319999999999971	NaN	NaN
0.319999999999972	NaN	NaN
0.319999999999972	NaN	NaN
0.319999999999972	NaN	NaN
0.319999999999973	NaN	NaN
0.319999999999973	NaN	NaN
0.319999999999973	NaN	NaN
0.319999999999974	NaN	NaN
0.319999999999974	NaN	NaN
0.319999999999974	NaN	NaN
0.319999999999974	NaN	NaN
0.319999999999975	NaN	NaN
0.319999999999975	NaN	NaN
0.319999999999975	NaN	NaN
0.319999999999975	NaN	NaN
0.319999999999975	NaN	NaN
0.319999999999975	NaN	NaN
0.319999999999975	NaN	NaN
0.319999999999976	NaN	NaN
0.319999999999976	NaN	NaN
0.319999999999976	NaN	NaN
0.319999999999976	NaN	NaN
0.319999999999976	NaN	NaN
0.319999999999976	NaN	NaN
0.319999999999976	NaN	NaN
0.319999999999976	NaN	NaN
0.319999999999976	NaN	NaN
0.319999999999976	NaN	NaN
0.319999999999976	NaN	NaN
0.319999999999976	NaN	NaN
0.319999999999976	NaN	NaN
0.319999999999976	NaN	NaN
0.319999999999976	NaN	NaN
0.319999999999976	NaN	NaN
0.319999999999976	NaN	NaN
0.319999999999976	NaN	NaN
0.319999999999976	NaN	NaN
0.319999999999977	NaN	NaN
0.319999999999977	NaN	NaN
0.319999999999977	NaN	NaN
0.319999999999977	NaN	NaN
0.319999999999977	NaN	NaN
0.319999999999977	NaN	NaN
0.319999999999977	NaN	NaN
0.319999999999977	NaN	NaN
0.319999999999977	NaN	NaN
0.319999999999977	NaN	NaN
0.319999999999977	NaN	NaN
0.319999999999977	NaN	NaN
0.319999999999977	NaN	NaN
0.319999999999977	NaN	NaN
0.319999999999977	NaN	NaN
0.319999999999977	NaN	NaN
0.319999999999977	NaN	NaN
0.319999999999977	NaN	NaN
0.319999999999977	NaN	NaN
0.319999999999977	NaN	NaN
0.319999999999977	NaN	NaN
0.319999999999977	NaN	NaN
0.319999999999977	NaN	NaN
0.319999999999977	NaN	NaN
0.319999999999977	NaN	NaN
0.319999999999977	NaN	NaN
0.319999999999977	NaN	NaN
0.319999999999977	NaN	NaN
0.319999999999977	NaN	NaN
0.319999999999977	NaN	NaN
0.319999999999977	NaN	NaN
0.319999999999977	NaN	NaN
0.319999999999977	NaN	NaN
0.319999999999977	NaN	NaN
0.319999999999977	NaN	NaN
0.319999999999977	NaN	NaN
0.319999999999977	NaN	NaN
0.319999999999977	NaN	NaN
0.319999999999977	NaN	NaN
0.319999999999977	NaN	NaN
0.319999999999977	NaN	NaN
0.319999999999977	NaN	NaN
0.319999999999977	NaN	NaN
0.319999999999977	NaN	NaN
0.319999999999977	NaN	NaN
0.319999999999977	NaN	NaN
0.319999999999977	NaN	NaN
0.319999999999977	NaN	NaN
0.319999999999977	NaN	NaN
0.319999999999977	NaN	NaN
0.319999999999977	NaN	NaN
0.319999999999977	NaN	NaN
0.319999999999977	NaN	NaN
0.319999999999977	NaN	NaN
0.319999999999977	NaN	NaN
0.319999999999978	NaN	NaN
0.319999999999978	NaN	NaN
0.319999999999978	NaN	NaN
0.319999999999978	NaN	NaN
0.319999999999978	NaN	NaN
0.319999999999978	NaN	NaN
0.319999999999978	NaN	NaN
0.319999999999978	NaN	NaN
0.319999999999978	NaN	NaN
0.319999999999978	NaN	NaN
0.319999999999978	NaN	NaN
0.319999999999978	NaN	NaN
0.319999999999978	NaN	NaN
0.319999999999978	NaN	NaN
0.319999999999978	NaN	NaN
0.319999999999978	NaN	NaN
0.319999999999978	NaN	NaN
0.319999999999978	NaN	NaN
0.319999999999978	NaN	NaN
0.319999999999978	NaN	NaN
0.319999999999978	NaN	NaN
0.319999999999978	NaN	NaN
0.319999999999978	NaN	NaN
0.319999999999978	NaN	NaN
0.319999999999978	NaN	NaN
[truncated: 97 more rows]
