# Supplementary material for: Diversity of spatiotemporal coding reveals specialized visual processing streams in the mouse cortex
Source: Nat Commun. 2022 Jun 6;13:3249. doi: 10.1038/s41467-022-29656-z (PMC9170684; doi:10.1038/s41467-022-29656-z)
Supplement: Supplementary file 7 — Source Data [file 41467_2022_29656_MOESM7_ESM.zip › source data/FigureS8A and C_AL.txt]

Row	s1t1	s2t1	s3t1	s4t1	s5t1	s1t2	s2t2	s3t2	s4t2	s5t2	s1t3	s2t3	s3t3	s4t3	s5t3	s1t4	s2t4	s3t4	s4t4	s5t4	s1t5	s2t5	s3t5	s4t5	s5t5	s1t6	s2t6	s3t6	s4t6	s5t6
s1t1	0.5	0.852125	0.916875	0.947625	0.904375	0.504375	0.818625	0.9095	0.941	0.939625	0.677625	0.81325	0.960375	0.933125	0.972	0.750125	0.843625	0.9385	0.9295	0.936	0.8485	0.875125	0.953125	0.917125	0.916875	0.80525	0.837875	0.931875	0.90625	0.925125
s2t1	0.852125	0.5	0.785375	0.926125	0.936625	0.853125	0.63475	0.83875	0.9145	0.943375	0.895375	0.81975	0.9115	0.94025	0.944125	0.9305	0.8935	0.897375	0.915	0.964625	0.92875	0.894875	0.93575	0.866375	0.91825	0.878875	0.924	0.890125	0.8705	0.948625
s3t1	0.916875	0.785375	0.5	0.83525	0.836875	0.947875	0.908125	0.61275	0.752875	0.90375	0.964125	0.909875	0.813875	0.7935	0.90475	0.97825	0.933875	0.90075	0.75325	0.923	0.95325	0.944	0.943125	0.815375	0.86625	0.917125	0.94375	0.87375	0.875875	0.83075
s4t1	0.947625	0.926125	0.83525	0.5	0.674875	0.967125	0.941	0.89975	0.571	0.687625	0.988375	0.984625	0.921125	0.7205	0.76275	0.970625	0.981375	0.950125	0.9145	0.787375	0.97675	0.9845	0.9795	0.919875	0.725125	0.96725	0.95125	0.959375	0.898125	0.712375
s5t1	0.904375	0.936625	0.836875	0.674875	0.5	0.96675	0.969	0.92	0.7095	0.535875	0.985125	0.980125	0.98225	0.87475	0.609125	0.986	0.972625	0.96775	0.954875	0.6325	0.97875	0.980625	0.989375	0.940125	0.71925	0.977	0.9585	0.9745	0.8925	0.694625
s1t2	0.504375	0.853125	0.947875	0.967125	0.96675	0.5	0.814	0.92725	0.9615	0.98225	0.552375	0.787375	0.974375	0.97325	0.9705	0.647875	0.795125	0.962	0.930625	0.971875	0.7725	0.882	0.927125	0.941375	0.971	0.81425	0.890875	0.911625	0.9385	0.948625
s2t2	0.818625	0.63475	0.908125	0.941	0.969	0.814	0.5	0.931125	0.973125	0.97125	0.8545	0.58025	0.9255	0.958875	0.977875	0.917	0.79125	0.884625	0.931125	0.99575	0.890125	0.842625	0.924375	0.880625	0.957625	0.89	0.8415	0.8735	0.896875	0.96525
s3t2	0.9095	0.83875	0.61275	0.89975	0.92	0.92725	0.931125	0.5	0.8235	0.940625	0.9685	0.904375	0.713375	0.765875	0.956375	0.967875	0.95875	0.863625	0.7215	0.954	0.9575	0.938625	0.913125	0.77375	0.9165	0.9675	0.918	0.932125	0.878375	0.904875
s4t2	0.941	0.9145	0.752875	0.571	0.7095	0.9615	0.973125	0.8235	0.5	0.817625	0.978125	0.965125	0.96175	0.678875	0.759875	0.970625	0.96575	0.95825	0.849375	0.737	0.959375	0.9585	0.972	0.88075	0.808125	0.952625	0.96725	0.951125	0.865125	0.789625
s5t2	0.939625	0.943375	0.90375	0.687625	0.535875	0.98225	0.97125	0.940625	0.817625	0.5	0.980875	0.993375	0.963	0.8585	0.511125	0.988625	0.97575	0.979375	0.966125	0.544	0.974875	0.987375	0.979375	0.958	0.64775	0.96775	0.966	0.969125	0.904125	0.691375
s1t3	0.677625	0.895375	0.964125	0.988375	0.985125	0.552375	0.8545	0.9685	0.978125	0.980875	0.5	0.857125	0.96125	0.979625	0.962125	0.51025	0.821	0.93525	0.963375	0.985125	0.788875	0.856625	0.946125	0.939	0.964	0.715625	0.85725	0.93275	0.953125	0.973125
s2t3	0.81325	0.81975	0.909875	0.984625	0.980125	0.787375	0.58025	0.904375	0.965125	0.993375	0.857125	0.5	0.922	0.964625	0.9845	0.861875	0.58775	0.839	0.921875	0.975625	0.87175	0.653875	0.877875	0.927625	0.95425	0.82825	0.6955	0.798125	0.948375	0.966125
s3t3	0.960375	0.9115	0.813875	0.921125	0.98225	0.974375	0.9255	0.713375	0.96175	0.963	0.96125	0.922	0.5	0.954375	0.982625	0.961875	0.96	0.642	0.71125	0.972125	0.967375	0.93325	0.86325	0.82375	0.954125	0.978875	0.9255	0.90175	0.937375	0.9565
s4t3	0.933125	0.94025	0.7935	0.7205	0.87475	0.97325	0.958875	0.765875	0.678875	0.8585	0.979625	0.964625	0.954375	0.5	0.861875	0.985625	0.978125	0.9635	0.732375	0.861375	0.984625	0.975125	0.9745	0.8145	0.81975	0.97825	0.954125	0.956625	0.874375	0.83925
s5t3	0.972	0.944125	0.90475	0.76275	0.609125	0.9705	0.977875	0.956375	0.759875	0.511125	0.962125	0.9845	0.982625	0.861875	0.5	0.995625	0.990375	0.990375	0.96925	0.5705	0.980875	0.983125	0.980875	0.9655	0.666	0.983625	0.976	0.97775	0.9295	0.664125
s1t4	0.750125	0.9305	0.97825	0.970625	0.986	0.647875	0.917	0.967875	0.970625	0.988625	0.51025	0.861875	0.961875	0.985625	0.995625	0.5	0.80975	0.949375	0.97775	0.97775	0.564625	0.8595	0.944125	0.945625	0.971625	0.6955	0.83825	0.89475	0.964	0.979125
s2t4	0.843625	0.8935	0.933875	0.981375	0.972625	0.795125	0.79125	0.95875	0.96575	0.97575	0.821	0.58775	0.96	0.978125	0.990375	0.80975	0.5	0.8505	0.9475	0.974875	0.800375	0.59325	0.77675	0.941375	0.944625	0.826625	0.692375	0.759625	0.947125	0.978875
s3t4	0.9385	0.897375	0.90075	0.950125	0.96775	0.962	0.884625	0.863625	0.95825	0.979375	0.93525	0.839	0.642	0.9635	0.990375	0.949375	0.8505	0.5	0.81125	0.98125	0.934875	0.871	0.67575	0.807875	0.970875	0.95175	0.91925	0.818375	0.9385	0.972375
s4t4	0.9295	0.915	0.75325	0.9145	0.954875	0.930625	0.931125	0.7215	0.849375	0.966125	0.963375	0.921875	0.71125	0.732375	0.96925	0.97775	0.9475	0.81125	0.5	0.962	0.97825	0.96825	0.8995	0.577125	0.94075	0.963625	0.947625	0.85375	0.887125	0.9135
s5t4	0.936	0.964625	0.923	0.787375	0.6325	0.971875	0.99575	0.954	0.737	0.544	0.985125	0.975625	0.972125	0.861375	0.5705	0.97775	0.974875	0.98125	0.962	0.5	0.98825	0.98775	0.9815	0.942375	0.604375	0.979125	0.979875	0.987125	0.94075	0.619375
s1t5	0.8485	0.92875	0.95325	0.97675	0.97875	0.7725	0.890125	0.9575	0.959375	0.974875	0.788875	0.87175	0.967375	0.984625	0.980875	0.564625	0.800375	0.934875	0.97825	0.98825	0.5	0.803375	0.935625	0.94575	0.97575	0.5505	0.75425	0.9065	0.966625	0.967
s2t5	0.875125	0.894875	0.944	0.9845	0.980625	0.882	0.842625	0.938625	0.9585	0.987375	0.856625	0.653875	0.93325	0.975125	0.983125	0.8595	0.59325	0.871	0.96825	0.98775	0.803375	0.5	0.81075	0.889	0.96425	0.79875	0.625375	0.875625	0.960625	0.9705
s3t5	0.953125	0.93575	0.943125	0.9795	0.989375	0.927125	0.924375	0.913125	0.972	0.979375	0.946125	0.877875	0.86325	0.9745	0.980875	0.944125	0.77675	0.67575	0.8995	0.9815	0.935625	0.81075	0.5	0.831875	0.978875	0.953875	0.86475	0.71225	0.94975	0.967625
s4t5	0.917125	0.866375	0.815375	0.919875	0.940125	0.941375	0.880625	0.77375	0.88075	0.958	0.939	0.927625	0.82375	0.8145	0.9655	0.945625	0.941375	0.807875	0.577125	0.942375	0.94575	0.889	0.831875	0.5	0.93625	0.914875	0.906625	0.752875	0.7655	0.93075
s5t5	0.916875	0.91825	0.86625	0.725125	0.71925	0.971	0.957625	0.9165	0.808125	0.64775	0.964	0.95425	0.954125	0.81975	0.666	0.971625	0.944625	0.970875	0.94075	0.604375	0.97575	0.96425	0.978875	0.93625	0.5	0.94175	0.959875	0.950875	0.8155	0.5
s1t6	0.80525	0.878875	0.917125	0.96725	0.977	0.81425	0.89	0.9675	0.952625	0.96775	0.715625	0.82825	0.978875	0.97825	0.983625	0.6955	0.826625	0.95175	0.963625	0.979125	0.5505	0.79875	0.953875	0.914875	0.94175	0.5	0.701	0.887875	0.967375	0.954125
s2t6	0.837875	0.924	0.94375	0.95125	0.9585	0.890875	0.8415	0.918	0.96725	0.966	0.85725	0.6955	0.9255	0.954125	0.976	0.83825	0.692375	0.91925	0.947625	0.979875	0.75425	0.625375	0.86475	0.906625	0.959875	0.701	0.5	0.775	0.9175	0.979375
s3t6	0.931875	0.890125	0.87375	0.959375	0.9745	0.911625	0.8735	0.932125	0.951125	0.969125	0.93275	0.798125	0.90175	0.956625	0.97775	0.89475	0.759625	0.818375	0.85375	0.987125	0.9065	0.875625	0.71225	0.752875	0.950875	0.887875	0.775	0.5	0.895375	0.959875
s4t6	0.90625	0.8705	0.875875	0.898125	0.8925	0.9385	0.896875	0.878375	0.865125	0.904125	0.953125	0.948375	0.937375	0.874375	0.9295	0.964	0.947125	0.9385	0.887125	0.94075	0.966625	0.960625	0.94975	0.7655	0.8155	0.967375	0.9175	0.895375	0.5	0.8715
s5t6	0.925125	0.948625	0.83075	0.712375	0.694625	0.948625	0.96525	0.904875	0.789625	0.691375	0.973125	0.966125	0.9565	0.83925	0.664125	0.979125	0.978875	0.972375	0.9135	0.619375	0.967	0.9705	0.967625	0.93075	0.5	0.954125	0.979375	0.959875	0.8715	0.5
