# Supplementary material for: Diversity of spatiotemporal coding reveals specialized visual processing streams in the mouse cortex
Source: Nat Commun. 2022 Jun 6;13:3249. doi: 10.1038/s41467-022-29656-z (PMC9170684; doi:10.1038/s41467-022-29656-z)
Supplement: Supplementary file 7 — Source Data [file 41467_2022_29656_MOESM7_ESM.zip › source data/Figure7C_C9.txt]

speedIdx
-0.0409227163368404
-0.518046012057913
0.556890348751985
0.147084967318186
1.49999937725834
0.0554646693865398
-0.616214113451876
1.49999999827949
0.139021246540214
0.596996125704876
-0.406901481351792
-0.265456759258501
-0.356086893274349
0.323923983395025
-0.474609625296334
-0.32046606144771
0.0452761028823647
-1.20124536453874
-0.341842374599671
0.705726878247386
-0.267141462899039
-0.343911827718007
-0.186640433495557
-0.0321403946048695
0.499078361759747
-0.297828146630358
1.49999999999998
-0.185432824508969
-0.271922156940995
-0.357806737435204
0.760069640541265
-0.392782857318152
-0.727155410989872
1.49995578700428
-0.215888231790216
-0.903911522886024
0.322229179026605
-1.49999853039114
-0.706157437208531
0.296025723014803
-0.563731184609774
1.4721922600085
0.776119106461606
0.476973323979282
-0.320063792665299
0.306449867298453
0.430548772166741
-0.726887992120902
0.502564910685102
-0.296319638199716
0.23634419181935
-0.0595404576183023
0.647114949135683
-0.0751613911313407
-0.686604276080036
0.290057951493671
-0.212474774298878
1.23505857800104
1.35144705800295
0.111595392552537
0.545864116434647
0.257471906837065
0.284681234517271
1.49999999999997
1.49999997937826
0.015151497940304
1.42097590592926
-0.341327794966091
0.886161235659831
0.285946523103399
-1.49996231852981
-0.317109833267148
0.352507882215999
0.352507882215999
-0.594033204549429
0.336829778939708
0.042890829026776
1.40770012477841
-0.0420596482651611
0.742398725281255
-0.238688712776063
0.124765869910731
0.318389344211841
0.0223459315010594
1.16316429315206
0.712765082605045
1.19387446688836
0.40193310259873
0.06014477179532
0.373240524998147
0.706389420927065
0.326344902379603
0.00411298823150721
-1.49999999237167
0.303566447727719
-0.0364006424632735
0.321201073530148
0.910741790281267
0.239489165583725
-0.0720505074832835
0.652428112715691
0.483405780420542
1.17734606868477
0.655077881993278
0.516260999130379
0.856802395272452
0.229488602935499
0.00504594060660673
0.367043846125685
-0.197107228389856
-0.599080071527182
-0.972588164090424
-0.964922317413846
1.49999999983523
-0.623673031591136
0.215564190281531
0.186637672813617
0.125483790015907
-0.541862920231812
-1.4999999999807
1.34563904078926
0.603638956919581
1.49999999999985
1.20720404179581
-0.154459531620451
0.698873540245004
-0.108898150090359
-0.423567504404847
-0.0894733429225291
-1.42450903191327
1.15599369357838
0.139961055121159
0.215193869755624
-0.0636609239530247
-0.585204648787628
-0.457669669648749
-0.261124714330705
0.367795327555803
-0.995924907731759
-0.219911148733201
1.49999999995253
0.141863751394856
-0.211224327213456
-0.242316135556295
-0.130825584884574
0.311012610408026
0.287273183759834
-0.138181681012888
0.31843914296977
0.150781049299922
0.621367156688382
-0.777649611516924
1.49990518501826
-0.00216125766710314
0.000247315582790262
-0.116929047242426
-0.00294741198546052
-0.0856884967811063
0.0898696171141093
0.731876039342226
-0.676719051356512
-0.206711186049096
0.213080585913909
0.0759018157626173
-1.42314250380323
0.491910860036571
0.0895963785715607
-0.430961076218425
-0.657865612186588
-0.243671630504043
-1.13259198454278
0.407804223496701
0.524819616929136
-0.627977766298713
0.205930164489212
-0.0136318258649735
0.158284943694985
-0.257996268743105
-0.513606992589213
0.160375475543263
1.11945140429375
-0.0241758674867587
