# Supplementary material for: Diversity of spatiotemporal coding reveals specialized visual processing streams in the mouse cortex
Source: Nat Commun. 2022 Jun 6;13:3249. doi: 10.1038/s41467-022-29656-z (PMC9170684; doi:10.1038/s41467-022-29656-z)
Supplement: Supplementary file 7 — Source Data [file 41467_2022_29656_MOESM7_ESM.zip › source data/Figure5B_LM.txt]

ANISO_ISO_preference_index
-0.83274466626077
-0.0159838909521635
0.013991392916632
-0.738696906489869
0.136899633582576
-0.95589445652926
-0.755334376113133
-0.0900665321803446
-0.0959363980205915
0.231546024963469
-0.168921577654119
-0.185613583230045
-0.0336750224024934
0.316684810223227
0.438217291029655
-0.0689927556155503
0.200206438449767
0.104586204977258
0.0148133236049663
-0.393003483190602
-0.391563542542791
-0.175864744354541
-0.402532743229819
-0.229469307783871
-0.410281052423615
-0.533517339425646
0.0938073788855611
-0.206356204323669
-0.107343000454392
0.0906327224633945
-0.271553867740556
-0.768972610539309
-0.888741901186489
0.0119085392576293
-0.0223538563050411
0.153385303952787
-0.506651727342039
-0.299232800913325
-0.668012741200065
-0.36846082837539
-0.733629730392155
0.452495190416016
-0.532396219088247
-0.267896549558412
-0.502539441452039
-0.135412633569662
-0.559676828383627
0.141765887620936
-0.696236393939755
-0.415373346280946
-0.228899526402924
0.0472937934572942
0.155709438503098
-0.260539764905281
-0.223877865474305
-0.481392321381383
-0.674297359692186
-0.428761593010463
-0.6187358504111
-0.10482089049007
-0.246951767355041
-0.869026705347864
-0.209969557686324
0.0363733401537913
-0.332135250420116
-0.129610247914
-0.775046927966891
-0.137065614964997
-0.674360745572012
-0.767541236742046
0.74370344943907
0.792749833974315
-0.312950762953436
-0.512852563729983
0.199399505641313
0.563045242322361
0.685314536733676
0.0214094962304503
0.667830345272043
0.64986883489547
0.194815006879514
0.363606080586482
0.736232896801274
0.00940729493437861
-0.288232674925888
0.617917474025368
0.426343809676341
0.201014882509559
0.160475179628331
0.514093688825596
-0.206199142670881
0.494245354210367
-0.0793611738943454
0.166534996110465
-0.0184294010571783
-0.60547746407812
-0.939717274452264
-0.504316220100487
-0.0652512636082296
-0.457471152148497
-0.453875243205237
-0.393066577319477
-0.719224967105706
-0.480679636254351
0.27387978761027
-0.617883493275875
0.191448480426341
0.0940829757727031
0.737764812595822
0.325009828926305
-0.252034523366098
0.714383064622158
-0.230688204483013
-0.185271611132494
-0.077104562417022
0.932829355088131
-0.835137400459521
-0.743748022785948
-0.185200103104569
-0.302519938602162
-0.230674989368854
-0.0994891635604634
-0.21941564194749
0.129448682399178
-0.0292385639745676
0.530662589119859
-0.860948816579206
-0.836519018220659
-0.198446162786701
-0.110378411210765
-0.634833588120301
-0.0512049077895809
-0.416435106338638
0.0912337466950441
0.051672287331294
-0.256389247204259
-0.600650704186991
-0.241418272362121
-0.613539770274342
0.687812946287258
-0.897784253798308
-0.229295455282422
-0.174175789861633
-0.675453174114362
-0.263741041306867
-0.596436682104283
-0.0593325959998616
-0.515438543524933
-0.7319340306942
-0.320306756798431
-0.0695805541081303
-0.254013160590975
-0.521476200739568
-0.288032712715744
-0.627051291873307
-0.430153603222883
-0.507070961239467
0.619099362415251
-0.225487290068412
-0.436961658316093
-0.323011144400195
-0.430213903645927
-0.135025478323393
0.911295148874973
0.0603285127140446
0.6481984711436
-0.476765105128116
-0.957020365194533
-0.114770076713721
-0.195924555504325
-0.26412154195068
-0.63599248560829
-0.157105907377997
0.521322984624897
-0.674713231643399
-0.124361879375933
-0.113311856749598
0.326324031436571
-0.43074999076195
-0.20790239738227
-0.664116569428964
-0.486365167827609
-0.876861334874221
-0.614513274003537
-0.13074394494736
-0.526331730171364
0.0640292365794438
0.624387316653306
0.338993460062076
0.160544381081735
0.635071585256985
0.0254698642295501
0.121182812822641
0.787781457665142
-0.0929316964556181
0.748764263415918
0.454989450863006
0.428840025203566
-0.0323525211077944
0.176932222415668
0.76458488387837
-0.542187459587849
-0.33291834139133
0.56515781382393
0.536983391577041
0.368071709808953
0.343617807822692
-0.0249685324208876
-0.156754672453069
-0.246648284776954
0.152693375530266
0.189837148682686
0.122075682119782
0.647817831722677
-0.632977055477037
-0.249618885427259
0.122730181809381
0.165353735316143
-0.118665667111171
-0.521082784776104
-0.643780431339981
-0.125760367063193
-0.0252157776802832
-0.860648542825902
0.121279858167723
-0.803864243979969
-0.0256309375408512
-0.0446370506647
0.386297292613899
-0.765986044783939
-0.291147683399645
0.279855422731367
-0.818688507769892
0.655308275120509
-0.360724398564165
-0.0556773758402532
0.573532534869342
-0.187524028012944
-0.507486187639978
-0.109617129474561
-0.674567796142066
-0.495612698726536
-0.861146926570705
0.303180295703201
0.0151115958317897
0.164928263541385
0.157971013534432
0.187597516683949
-0.771704868688401
-0.223942951873158
-0.214048004055663
-0.410375107349942
-0.30957337532166
0.0621321798939518
-0.339559185940713
0.264979036635601
-0.151645940611583
-0.267267715778522
-0.643989159593866
-0.78354168823918
0.0617942149438882
0.61116168254397
0.147604356203709
-0.154175217824588
-0.87544653748213
-0.17365923384805
-0.111889069307704
-0.217509541833451
0.0463092069629062
-0.510915773212228
-0.482640797696659
-0.629931313912198
-0.12038274511703
-0.0286373816857414
-0.698596838425998
0.131335797116366
0.631395870039701
0.646342029887701
0.504216097988952
0.593420378354964
0.444263005795207
0.160578445940631
-0.668745618927637
0.167003500643181
0.0253198541439158
0.841650155240424
0.654224640065688
-0.0849451474876851
0.629732495252827
0.343539319503112
0.0050432092258372
0.32131477375913
0.28538484144084
0.541820678572403
0.157880917232057
0.60883877794044
0.613525691580024
-0.430376839664335
-0.325049042579538
-0.615249049041183
-0.530758183005801
-0.454803133387588
0.548228520573792
0.31540114044633
0.0528679674118342
-0.0173500356187806
-0.850466806150816
0.289592167780793
0.538019188989281
-0.183524486226449
-0.187230790607976
0.465991968007922
-0.15651699060935
0.391283442094635
-0.454837265177947
-0.343405814136364
0.433183554601579
-0.859059313465658
0.0852778094342803
0.630314818070495
0.418546639195482
-0.386073506605752
0.663608255516728
0.0484078459985948
0.325153189555914
-0.464819047964925
0.0354647132459348
0.0110678527500893
-0.825282447191131
-0.856587906520263
-0.00280575765633686
0.0970666741349433
-0.0550767722862935
-0.756059165969424
0.164048239946306
-0.607272266303536
-0.542855793476137
0.152247968034742
-0.125847856120353
-0.508958560893996
-0.667945294378424
-0.0131666784452222
0.449546234297549
-0.894505190218431
0.696170261914657
0.968052513221172
0.836969048437375
0.639011176157048
-0.468633056285393
0.722507652949578
0.669915125019881
0.332232884306576
0.739232972511241
-0.360081762485801
0.78279974989
0.656062196324307
-0.147387173725961
0.784664756921686
0.856654115929271
0.709567293254406
0.0283152030821576
0.443318280904084
-0.303866112504101
0.594925279172011
0.616686862927992
0.807486849780896
-0.246637060010915
-0.145405500440968
0.617616190487793
-0.49133244844217
-0.367159448747782
-0.182465039990075
0.532549429278135
0.639537329002628
0.297064997677075
0.90655966680175
0.847420362103239
0.058435670086443
-0.0763268751705739
0.137146327586356
-0.15286002742634
-0.206298157293703
-0.584295316227646
0.555932969437138
-0.312202599842302
-0.768344227493441
0.606039924961512
0.1405369570336
0.841857449436993
0.239953831859214
0.119286488456105
-0.755021837328309
0.316183819412166
-0.307545074431376
0.00408736326414333
0.688681471883942
0.185403586293221
-0.181084264315505
-0.199287047526669
0.594083969031235
0.46793253218966
0.12577072747059
0.244907964294301
0.546671138890692
0.265309495216216
0.580875254191558
0.0964318080918304
-0.278670307299709
-0.127170009938837
-0.491786792605448
0.817107574178413
-0.00163929908279181
0.119301968276663
-0.151398106166452
0.253109826303338
-0.064041265298802
-0.453984468696517
0.423260206061416
-0.127002747343638
0.285792696721808
0.0607832143176319
-0.248921584527754
-0.209202543002452
0.351592055896447
-0.136006411808675
0.163545737280203
-0.328239607021834
0.3038574262709
-0.330701784095477
-0.0584299168508297
-0.740290821986056
-0.305142897389043
-0.561141904854506
0.53757101164161
-0.14436154602557
-0.703845957507624
0.856353994357629
-0.0487545846547956
-0.845354072952381
0.0659599048736891
-0.776956737555292
0.363763599608644
-0.382714186989096
-0.641326056586313
-0.15447612058738
-0.573916320515373
0.484979628342719
-0.735579666590854
0.101580109670767
-0.211672913372171
-0.460857073262221
0.410744230123215
-0.280425522073572
-0.0300500224598864
-0.200515040526383
-0.46941178786582
-0.319955097150033
-0.365337313857327
-0.0679506632373457
0.190158760840092
-0.316806477782099
-0.155558728025972
-0.494255083964759
-0.307857051086682
-0.0289655066445957
0.58232847371917
-0.4081161320743
-0.310648753787986
-0.367186629423499
0.243095398206772
-0.516338369837274
-0.220376088565853
-0.0300349061513777
-0.188631585717853
0.104796613823198
-0.242392132397467
-0.290388408212223
-0.651299593094208
-0.270238595222823
-0.26457573004911
0.111258914282952
-0.071605928182396
-0.53154133833479
0.508606997534947
-0.178281133167901
0.521760791102883
0.0538928824027377
-0.236286550375017
-0.191373981271402
-0.221599092160231
-0.654485275054458
-0.325849562489209
-0.404914560374789
-0.390076234682422
0.296684298667408
0.793891128957081
0.435422965799116
0.736538198077939
0.70340846405097
-0.714950721258661
0.398613726880149
0.0751973028770929
0.505956816643628
0.456256600754038
0.132511400807746
0.172281455114545
0.272760177025914
0.0775954679530932
0.852327365596787
0.625035582599539
0.132585066167056
0.829791044686248
0.262388544213841
0.887149909957503
-0.165042431994561
0.758062816261864
0.470638904081305
0.62671330694028
0.0573032372239719
0.0965641347317458
0.0804264056572572
0.03069435408968
0.801202176208928
-0.578921778305781
0.262368068057902
0.012329354781059
-0.867785603630946
-0.271990503292394
0.548885054153029
0.665273285783923
0.189130203570571
0.708760737184411
0.355015880302961
0.877045847889917
0.893742889311898
0.608409925648761
-0.739455353409051
0.184541614837417
-0.0342806124971326
0.0791098313682592
-0.00730267419632122
-0.42042125002479
-0.217594285547878
0.0181302414274391
0.395565171601851
0.135035508947935
-0.0857381489011172
0.463458681885027
-0.162849435952144
0.0761803951078766
0.028332170027357
0.311466008313398
0.0686779268445864
0.0835699952649768
-0.260762643743042
0.301318532654176
-0.884050643195794
-0.488582324515061
0.450350237821391
0.399083541889543
-0.63207805238697
-0.206246509530489
0.102097285608587
-0.196992663485245
-0.336768524405067
0.199011529986436
-0.649047510000895
0.181410448625592
-0.0535321766222453
-0.944517067896325
-0.0546957481808567
-0.334916684955675
-0.253975328069718
-0.573888646091286
0.0102054025072797
-0.555809145738316
0.364613222877936
0.048119315399959
-0.17047203730511
-0.514403632352407
-0.895275328563417
-0.0193180349650477
-0.128092961320829
-0.937883180701497
-0.115749979037353
-0.862783762963097
0.0400311960262842
0.259867292995057
-0.285656750798293
-0.280898536038325
-0.594441587778618
0.171155552687673
-0.908534850305754
-0.785968077962325
-0.381298745791376
-0.140427586802834
0.197858695107952
0.0387637105582892
-0.225616362544441
0.522980211185942
0.170156491911339
-0.430164702026273
0.364859609038023
-0.0409919801809762
-0.341066597381316
-0.0636170789537579
-0.939075885420518
0.0281163287028375
-0.0440240138468322
-0.214703969413542
-0.336665883217307
-0.233563300541512
-0.264281942679459
-0.00801373289808108
-0.0693299565132899
-0.604046963447521
0.0613842379506356
-0.916821011214419
0.685266332295883
-0.614552729614957
0.196258823638515
0.553200946637509
0.465623676827942
0.657478391485947
0.557278969603649
0.499489317640684
-0.104281944580823
0.59957231784599
-0.0418906097354848
0.583779284255181
0.528765783049653
-0.114377896824359
0.984304931916721
0.42230323993227
0.936591976312082
0.937887459454316
-0.263073953444305
0.968689461754018
0.711318861211731
0.77331573586336
0.66277492757617
0.381462339042695
0.844098748859177
0.520782672498746
0.868670027352278
0.269954924396278
0.0142589343824514
-0.0942615963080166
0.63203488329815
0.570630453923793
-0.0713159942096029
0.543860103038465
0.464481274016325
0.664303648284603
0.837736127767491
0.73733886334165
0.829306716622604
0.23919840034956
0.598247970232548
0.484229706880907
0.873388791416808
0.896329698913187
-0.819109395474425
0.532163292869776
0.669645062686468
0.146228732986
0.478210644762057
0.422682591645074
0.154802141546349
0.668469509310225
-0.392773300876252
0.229594941534608
0.479134130023566
-0.10515919876911
0.249906076578523
-0.826089465378935
0.280415728117332
-0.232800904164226
0.141796102379771
0.268644021308636
0.702594942040618
0.545856890069062
0.729220493523506
-0.685677508300359
0.154004294243176
-0.189442367041865
0.512191110524204
0.0736186502207407
0.107397103281708
0.110905597839781
-0.191971682567816
-0.0206289854984578
0.343527526697294
-0.272461168919615
0.391245803687401
0.91204481322847
-0.584574640974272
-0.139872995367202
0.409765574083262
-0.116749079137268
-0.790204898307262
0.123783640008271
0.0876029857666727
-0.933048533294869
-0.17071782094094
0.161503885178419
-0.905774105022979
0.0235430953940488
-0.0747519357769847
-0.635724520279752
0.160522828609541
-0.649178496848128
-0.953495706297531
-0.0550363271199619
-0.966663879333763
0.837421346237838
-0.938816025244661
-0.945165005849501
-0.612049088516321
-0.0684047201418722
-0.163011170212355
0.0379656160915472
-0.640792257492637
-0.00637658541703881
0.275684107427484
0.882328460476895
-0.140132820334286
0.183654223855868
0.206076235780363
0.411876354036994
0.5777290221222
0.825250058890644
0.0899204476707413
0.249268954959811
0.812428841303352
0.359791239084343
-0.329525047738124
-0.0775141891004101
0.862076274393093
0.786477406183581
0.297336177497377
0.86158328338414
-0.352605833286177
-0.537494275173973
-0.161116713113621
0.15707757740687
0.680780913463269
0.705813268147937
0.770417409351861
0.0340267594205912
0.700856332369502
0.737231771989936
-0.101095488261476
-0.0683241756468022
-0.130882741728635
0.834532202723199
0.0469477786990599
-0.567744302905099
0.117469096973784
-0.910220224459492
0.00846469560251657
-0.211684013355179
0.615431077417322
0.381098653243174
0.542439917573419
-0.339553377448631
-0.23267858293026
0.398120309090506
-0.00253608518651268
0.714517768646675
-0.445778188658112
0.372826793467262
-0.189746612256349
0.524071535886765
-0.631927708295426
0.377916177818458
0.184772921049894
0.0811851092302082
-0.280127121826027
-0.218333101255625
0.417099384256498
-0.139178617071452
-0.643932819659543
-0.182811793492451
-0.183925534190444
0.0668397599787749
-0.151602941901031
0.0186343282651907
-0.468808255127592
0.0067212415476002
-0.064610586975628
-0.0548284265697791
-0.461885373293553
-0.189286076225676
0.781277557002798
-0.986196353220227
-0.068808626507096
0.339894992107766
-0.0153091092148954
-0.198917334014091
0.411573918388519
-0.709417381901326
0.0775324539319684
0.0738955474026817
0.452043655252196
0.256959189977158
0.782742913328136
0.581232144850447
0.407587453568229
0.88513426328141
0.0106226113323729
-0.910388803824727
-0.558359019110339
0.0481743431969343
0.45491686507582
0.507489932560912
0.751462518016137
-0.211712438981311
-0.0381274555849031
-0.982258481695963
0.163652130441306
0.890246961832858
0.0396889929826316
0.450455959318276
-0.0734375839461999
-0.238911962967212
-0.861359060274231
0.768220178907442
-0.484534347462189
0.0092445847570118
0.177788138290746
0.193490341512222
-0.107096278382806
0.228874325070325
-0.618153255733409
-0.552530319774242
-0.0805767147700002
-0.158641925195486
0.179822150292585
-0.615230412218225
-0.253357567221894
-0.0623898967041784
0.335453864063387
-0.694379318624357
0.14095950252327
-0.303886794095754
-0.503955558332938
-0.510675057492683
0.267991744749228
-0.66866749777679
0.735232466871377
-0.25288845437709
-0.696849798998299
-0.183689516492023
0.620439280333597
-0.762875315738595
0.113079688375673
-0.0850414893842246
-0.00217982502630092
-0.176434214734553
-0.308848143253386
-0.508250565621374
-0.127157818056418
0.377150618524637
-0.0777647669767794
-0.606347229630015
-0.254001768273271
-0.365278494189644
0.026592412155521
-0.129452400203312
-0.288847024684807
-0.480942815475649
0.859339246898798
-0.358465679782915
7.70775653227152e-05
-0.307841230651246
-0.109668564900887
-0.58496543573274
-0.311187885426603
-0.117732594684534
-0.941627545580463
-0.553380206959283
0.656401954369432
0.283379357571569
0.261248871133971
-0.00610030916142165
0.443175632619241
0.42518563675125
0.132748303282107
0.279059737138208
0.638928478165106
0.187048150195169
0.395625465036093
-0.267345311896758
0.176466742036414
0.477662195601306
0.897487419082167
0.918728492353728
0.864511858032438
0.615690336428767
0.10469333657941
0.487725859636418
0.575350401614569
-0.0496205129572723
0.731116992440718
-0.252203770260925
0.80891704145608
0.43057569332904
-0.0898895397552155
-0.0634425350634998
-0.782044095317997
0.756244355184933
-0.0132575707477874
-0.2729150896786
0.625697444343277
0.775179648980514
0.529975564545059
0.225640293030759
0.314720296871051
-0.190267705751926
0.288250018503321
0.194368121135783
0.0961650850853515
0.0973746035328414
-0.30505770497633
0.575651194556067
-0.00528190625368314
0.776684107760294
0.292137600834699
-0.451358725199771
-0.138581956310809
-0.0948087256342791
0.128518611105393
-0.390275084880421
0.893111919871917
0.779859037640334
0.399691694883641
-0.192414074627422
-0.364724711124463
-0.789775559909552
-0.023118995145042
-0.273897241451334
-0.924255401271651
-0.0954946961588753
0.0290956910717052
-0.143256320805864
0.158759574314905
-0.0623393153437104
0.161829968605127
-0.751706978556326
0.215469701204444
-0.695749874965982
-0.261654980129824
0.397645741330239
0.0102606290435923
-0.0195237060701428
-0.441439259961105
-0.517243717058103
-0.733815428994104
-0.0472182227979271
-0.573464479204127
0.232868309062582
-0.337379714656244
-0.499241224852197
-0.758795636201898
0.439868293774194
-0.101149396606328
-0.32283455145236
-0.32748650826904
-0.813373866221555
0.491535960865573
-0.769319527242501
0.458914523839884
0.441897269203892
-0.377582016240281
-0.271655636077664
-0.299793225193265
-0.6146939291741
-0.031923339388458
-0.67840814086734
-0.362899595387376
0.273402761359224
-0.304731555165246
-0.0501897821695203
-0.0935673186182954
0.109106380949147
-0.753376184383297
-0.709294079387281
-0.412780404402094
0.447701309810392
0.717151178248011
0.402752978801388
0.534522551205723
0.724233608169612
0.155407431228948
0.658880669619987
0.533241204389118
0.864191664529741
-0.10664972462926
0.838686114251685
0.0760616509811356
0.419263696043469
0.578763523868918
0.933184378777506
0.252058586277509
0.432059068199997
0.0833679110851557
0.895772807394387
0.73198624320138
0.696872124238945
0.612749595957045
0.191253395781334
0.506649694963088
0.541327251072675
0.52899377246007
0.416854198259089
0.227513341571964
-0.0673916712630251
0.500361238093549
0.872876969018712
0.697136024673116
0.945793054511261
0.880308207310389
-0.463861913050044
-0.923516212892777
-0.0292789117931695
-0.813602816387401
-0.135760035121637
0.717237591819231
0.681416670138517
0.513009661515909
-0.0656495431224249
0.543978803273531
-0.627832668636613
0.246506251164424
0.59374741314211
-0.961174897800243
0.124370552520866
0.364726955869222
-0.753408494124001
-0.0996684021761345
0.0314061396396552
0.333070239334411
-0.908217007328575
0.480164017314693
0.380748060268529
-0.583652246444116
0.0299106932559564
-0.202996421376542
-0.434281014343624
-0.417174264547872
0.418416002596086
0.211974410159799
-0.275986851682441
0.561812015377825
0.0434627078773245
-0.450352549460128
0.173200164649487
0.357390168422728
0.899702528306533
-0.382683164662555
0.831222377523146
-0.780808312914655
0.627028979790138
0.360386082113331
0.236869897168093
-0.691267455752984
-0.00466914465530491
-0.171011736039736
-0.902427486750987
-0.545732991625833
-0.520331211029749
0.117653181197944
-0.826802603080557
0.687919551606233
0.238514826210192
-0.00520631356833432
-0.514526030428144
-0.0280308232526807
0.0812494709172624
-0.931143293176236
0.259548778400373
-0.653589935803336
-0.0440956396466414
-0.272862852734296
-0.577999681548242
-0.329543190499214
-0.639440938510422
0.15407426312875
-0.467365076914278
-0.504381686084611
0.768859660388537
-0.767779774284771
-0.307397924548459
0.27515416309953
0.569011897418948
-0.152866256223876
-0.0648067312069012
-0.972228847374265
0.393509380948079
0.599702528205673
0.320871320663114
-0.0443248896712605
0.786627395029213
0.675739963255627
0.179520816389584
0.544846725072462
0.332844912803352
0.924840225630497
-0.222820283507925
0.630764533586016
0.927625688787432
-0.0298943072911621
0.735193396819409
0.250727614614448
0.618942842955259
0.554770321997667
0.197837039544139
0.850106847243412
0.48200050876124
0.59682276892985
-0.240030500649785
0.822752483323788
0.456454025764723
0.457704197259377
0.349808447571926
0.724164039100816
-0.931260855275058
-0.766312574966712
-0.0928673600541271
-0.00443173940419517
-0.296458861922264
0.532965607512228
-0.0181200601077333
0.859719304560293
0.370924027848497
0.300269806050817
0.191614279304589
0.222606587729787
0.674705867485052
-0.933770061940674
0.370756980170111
0.716717295890622
0.720332685653012
-0.316157400903218
0.0139538048695672
-0.0156042284528389
-0.299463737110726
-0.666121819164785
-0.529283589293605
0.114823740048481
0.177640770908015
0.125820052007019
0.596507795618533
0.0596675697617311
0.235200909249462
-0.120736028387477
0.286970448028657
0.0567948463989236
0.626311575587483
-0.168310919725856
0.368971380058853
-0.802088895322578
0.599936334906911
0.049344514010308
0.0432324671512277
-0.214476124909151
-0.620449327015825
0.428311196139063
-0.311428660397297
-0.0463966113080651
0.414158656172533
-0.032038779816965
0.11162019390207
0.443636626276559
-0.885671014995206
-0.972747441059674
-0.818081353255193
-0.0525504478211886
-0.642479969257955
-0.541775504354186
-0.142863144228528
-0.116777843696415
-0.143121382210501
-0.901774612169909
-0.683685873001928
0.0280412735736031
-0.588872262285035
-0.299161964301599
-0.12116952151293
-0.359124906045895
-0.641312015761499
-0.4152240368278
0.0609116254343525
0.431566749719141
0.283574426114815
0.780153408869689
-0.384922451084887
0.338041716778802
-0.369383072164156
0.72823565376915
0.604757444286037
0.723618611783766
0.36361726518568
0.416330554116171
0.870227806422162
0.639391549937699
0.287776321222975
-0.257009140572877
0.618891632480289
0.471592550416273
0.311391785720348
0.145991787032567
0.484749321754878
0.772669880028254
0.0200046714049
0.054349162672784
0.150876596069299
0.490123405653553
0.94330001551403
0.468950638598329
-0.646201496122192
0.213548402090124
0.534510347625391
0.910604048184389
0.816907363472268
-0.0137019434552715
-0.0566350847332274
0.756939692905258
0.885606547415326
0.0932660155815049
0.649448640833344
0.0116777694546132
-0.679744553974313
0.544106835553876
0.0525692134185093
-0.0230537799499696
0.282674359626845
0.563139810614973
0.623307153655111
0.309120351256058
0.0534642545608487
0.721930303737457
0.0322543229293252
-0.955349195994939
0.55323627254416
-0.67590621781997
-0.0796460924388618
-0.264573781340765
0.0658948001835513
-0.0694665674582844
-0.580765156032596
-0.44056145378565
-0.815896330474697
-0.184257909162678
-0.879500603302412
-0.77996359842319
0.169035184969527
0.280582191187686
-0.101062939342339
-0.246373786370853
-0.223687703515256
-0.0838508796214106
0.128583795980152
-0.70551858095501
-0.741820998613093
-0.261067812558624
-0.047673446945407
-0.0836478588906044
-0.0998340234634322
-0.218803202293388
0.00915112538407908
0.219573977148817
-0.795768555487829
-0.380525964328654
-0.177189874702233
-0.0553432717910336
0.508755494576851
-0.832076995419766
-0.38035325259031
0.107573992815216
-0.0561525752030903
0.0240862677093764
-0.310973593356664
-0.62001887085579
-0.178413213854796
-0.291149074795352
0.000646197894465564
-0.122155210207301
-0.176674884150011
-0.00858215088705538
-0.673773798030245
-0.176314181119269
-0.227642995556185
-0.164942279676838
-0.0880983966816655
-0.227915399940099
-0.580993104048022
-0.00959429804790663
-0.224681379553511
-0.970858909948143
-0.189362353016219
-0.0964264442821449
-0.701836299669503
-0.403747392549864
-0.512797551365955
-0.132502040740682
-0.0572456857811314
0.275435111400467
-0.280533559047258
-0.806121618777081
0.233036768672239
-0.480406167051808
-0.0359677615777478
-0.402152051113828
-0.319280019449408
-0.620546291946474
-0.167190898041568
-0.317628187229005
0.0625177751532498
-0.372699296212439
-0.320114429534484
-0.504831015429323
-0.548760664312456
-0.84034919150327
0.168744928224249
-0.926649199326671
-0.508421474427996
-0.678447584784505
-0.071781267217892
0.0923437453874745
-0.510105775221113
0.0315323170835868
-0.627864790144731
-0.522374574869224
-0.689669327763035
-0.100736674741036
-0.560197301878891
-0.267051603601958
-0.200383486996782
-0.728589309036054
-0.231142892402644
0.0767102119379677
-0.432992755524933
-0.490353483795102
0.0760247565973616
-0.634385410171752
-0.312655565887485
0.353143371837374
-0.529442937403248
-0.0935414938207861
0.205537735087559
0.212541355591326
-0.356149438720356
-0.779789000752013
-0.0984862142816109
-0.227045220291343
-0.142500076163569
-0.641426917490269
-0.437090335090506
-0.230694747220417
-0.51674213277261
-0.247518387534926
-0.804763968921698
-0.723398558481165
-0.33157931488192
0.17132724069732
-0.16739457012697
-0.111107737347893
-0.500027428115466
-0.586108483199208
-0.686378460629989
-0.390504560153603
-0.302335471465998
-0.903617594092294
-0.379897330588862
-0.17766014597443
-0.174854181237915
-0.0126721316104302
-0.333229168164983
-0.165513731162719
0.18049968653356
-0.410316544131326
0.765082812482803
0.703229380805254
-0.202167882975987
0.465840093249368
0.245024497302206
0.91353860781125
-0.851678238759387
0.356534037171386
0.357404694532563
0.503892410949993
-0.0419930828431445
0.609444638633903
0.348748913011109
0.197226020806824
0.0465620922342299
-0.180986353809762
0.0791836802261929
0.0093096555794587
0.215883688679739
-0.153698213961299
-0.165621777770834
0.439340872431288
-0.106968964120612
0.265104991776553
0.107295353580567
0.417109650137804
-0.495947371959464
-0.125167775093923
0.217459591601577
0.751193773570391
-0.0616327767062122
0.726808599044198
0.719558628031172
-0.0989793682506483
0.376532420000812
0.0233594583358077
-0.0881795978477971
0.46683302354036
0.328094951312264
-0.142681602498791
0.416996112146092
0.272230850494015
0.719165907475426
0.270511333263288
-0.228138293777402
0.147626022973379
-0.164545778336684
-0.546316164901328
0.0064173436260701
0.0843937832840663
-0.375478625284117
0.641654915294109
-0.0914903491265591
0.271932123928011
0.0960059604663978
0.0207407002743271
0.346297762960681
0.167516341361921
0.652287871242227
-0.439033036381959
-0.320505114848359
0.388600232668215
-0.168227175324945
0.0146839435425786
-0.313120958519974
0.222604655970134
0.777847739748555
0.669095412399434
0.0334207397508941
0.521395233169476
0.916127350643917
-0.168710566900854
0.432741286368159
0.684578597426458
0.112080969331384
0.2576796470316
0.768633001253558
-0.337566746241244
0.237134276750856
0.0793875831804344
0.81889303722242
0.46324035858127
-0.16059387201199
0.295956716163842
0.421062916814612
-0.0168036174207554
0.727353932740703
0.296487169703353
0.378073240233431
0.70138509671768
0.180393851024847
-0.30097990991217
0.682607843072353
0.102493089920177
0.29995408716667
0.385766074796385
0.0320549104181237
-0.328993127378691
-0.27276097491344
-0.826961810094969
-0.175342018116297
-0.849208183798899
-0.416335098175355
-0.229157188419039
0.141035125555722
-0.234411000941803
-0.642233506057374
-0.569895936888283
-0.811866047780857
0.165728682038401
0.165728682038401
-0.108007947323618
-0.812793599634867
-0.0146686104757949
-0.730900798618848
-0.00907770519138907
-0.533456833094765
-0.0311942857879506
-0.0260581539618971
-0.216807157109896
-0.216807157109896
-0.801068754644126
-0.348760364940058
-0.270430046359686
-0.158800386169383
-0.214661250260243
-0.852182748712724
-0.384227880719848
-0.216016990317974
-0.687815770835654
-0.243153242088216
-0.345045232316555
-0.112180470831729
-0.198096879864618
0.0345896862376001
0.0722691895979283
0.113942249412439
0.137161997410835
0.711911259467568
-0.277342759623575
0.277655320572911
0.0954613159269337
0.15873452308244
0.540330608953954
0.215990891054829
0.54480580289284
0.704382556431806
0.781945065513415
0.49338971862888
0.762774271950858
0.479769959029916
0.14938031924995
0.411204264009484
0.668199566914151
0.263628156957087
0.472954694322363
-0.230074140580524
0.551520598868157
-0.427117020708791
-0.184343991749739
0.77121235330897
-0.172415749332796
0.301620484310838
0.385831751262937
0.112604498813249
-0.869234080096986
-0.134220408083534
-0.652427019486423
-0.648142769161523
-0.0945799183678953
-0.163290456486378
-0.561603592161769
0.305117506437572
-0.0340656352752396
-0.212419994255643
-0.118624108267297
-0.000192554507323382
0.260867450948803
-0.202354169846422
-0.850889603562764
0.475987346581298
-0.627419240519619
0.0410910772551049
0.289559806909386
-0.737392475552789
-0.181917953182099
-0.426902272920254
-0.440059506976478
-0.061308080598552
-0.0687678414657999
0.113638862002877
-0.922988576849634
-0.208874238802586
-0.636426221710657
-0.848516247367177
0.211657528935163
-0.0432588352061458
-0.262791128963682
0.111244457742923
0.0365285964144202
-0.780509600440603
-0.0799052928007602
-0.0422407609406991
-0.321555175618204
-0.747685607610326
-0.525100182282801
-0.583667001538975
-0.024473674327344
0.24856237459956
-0.939289716807552
-0.90663956657301
-0.304585704991746
0.112585265620986
0.00369824605445981
-0.508214017329369
-0.811642163535223
-0.438221763008948
-0.208091869825064
0.221189234978415
-0.206181849724962
-0.702989343737843
-0.66445489017034
0.356205703504298
-0.174287231263285
0.146114467143241
-0.0238322104296236
-0.741848363160695
-0.0420022350475677
-0.877720364550505
-0.718685509737253
-0.0934614930061454
-0.619922090853871
-0.403432514481381
-0.862159970660362
-0.672703575096679
-0.162643002539741
-0.104140355960294
-0.143236901703591
-0.17377339448015
0.562598589442751
0.0694224103612397
0.118318362528764
-0.113394489155717
-0.105621072298137
-0.0495328054353547
-0.0570820033117489
-0.23255266631458
-0.351444747041482
-0.039452469179087
-0.0534802947828962
-0.422761656988263
-0.248703634074658
-0.0934304151805759
-0.614480594107082
-0.741767602022625
-0.56413481060543
-0.827696682758697
-0.72848304337103
0.0637469781015158
-0.550430736240251
-0.0610829267460088
-0.274691337897065
-0.49480284328596
0.100027594018594
-0.329764626131946
0.0777909637557469
-0.420826060183561
-0.19310182322933
-0.205085477085501
-0.034627815687841
-0.437617859906706
-0.452521418262682
-0.372392339519543
-0.926398124090497
-0.712119815792595
0.623504330432958
-0.230490528859032
0.347414506811077
0.258457273260454
-0.605759720802232
-0.251349175617642
-0.615334854535551
-0.413991494859479
-0.449743760668359
-0.359173236584855
-0.193325218661726
-0.433719241280823
-0.42161844368915
-0.683995107592536
-0.705778923426065
-0.756171864294347
-0.370070613992057
0.290050509367347
-0.666455458856452
-0.41981361783723
-0.204884822769026
-0.671453537438562
-0.240834398170735
-0.388194099648985
-0.525852131878236
-0.484925966824925
-0.447688270650721
0.268121157500255
-0.142642633928038
-0.247020226469902
-0.712911009464247
-0.131483243636256
-0.188522759910368
-0.410912000284829
-0.258346926885843
0.497886749402391
0.72914303454474
0.4280244673591
0.725357913516039
0.202730122073534
0.391902354809414
0.286886087283279
0.327320446283307
0.152566375032675
0.582156369168402
-0.343802844266842
-0.0742336291725044
-0.169889296262799
0.385735306171641
0.332301592122222
-0.228402639667859
0.879345044967624
-0.341847960789399
0.158929761979997
-0.160598555305809
0.899449402741255
-0.16624752903569
-0.210386768462037
0.555692853379487
-0.435383035495149
0.388830314933579
0.20955225003785
-0.0934121698520881
0.347964899038847
0.381357241644871
0.0387290575590671
0.686129620214441
0.794601080872603
0.546628868930053
-0.218525899039143
0.40317121623847
0.797269440163738
-0.423200456821339
0.0259223149654201
0.0440368053371971
0.870114811815982
0.623243097417538
0.838248381270975
0.309121846660556
-0.566965894993392
0.467545740142643
0.0675682462292673
0.168730257379122
0.0231859840734113
0.876357773819937
0.0562315568265661
-0.0475550371001221
-0.107191440021872
0.81547455079004
-0.0850206802089531
0.22000511990721
0.446819448081418
0.334547447886434
0.399404078631457
0.19617986428337
0.629006779207844
-0.383866110598851
0.699727430905568
-0.345785669747445
-0.505364148091195
0.383675531057292
0.366168697163618
0.37829194515013
-0.0275360889704638
0.779383236958665
0.850489354679346
0.578773418343633
0.840628021217543
0.211222782271543
0.441379970494313
0.0823627583868106
-0.344037507022533
-0.227592829375464
0.902362951150808
0.485867102645147
0.502271136723677
-0.0589723008812178
0.242562405313255
0.783119560993592
0.255339586595261
0.582247609014722
-0.147397015084095
0.290255964669414
-0.287040382169469
-0.202349213197368
-0.841032805958888
0.0125638409592833
-0.214173800512223
-0.129185693607391
-0.129185693607391
-0.734687854683803
-0.734687854683803
-0.468290546032695
-0.371342204693108
-0.66648665043806
-0.339223261178162
-0.112779493672513
-0.0916948203635079
-0.0916948203635079
-0.556024197061929
-0.346294499582315
0.0904177794392988
-0.0238977470964838
-0.687586460997348
-0.0213612279191662
-0.0213612279191662
-0.294215857133802
0.247536856007012
-0.0595351191306401
-0.855259566279858
-0.855259566279858
-0.0406825782084479
-0.0406825782084479
-0.362431277275602
-0.147419846743451
-0.42090655593671
-0.787371801972767
0.602454006456259
0.602454006456259
-0.0061472074760335
0.127168898964882
-0.816745652752156
-0.767508606351566
-0.318580062216054
-0.741287854821734
-0.154388549296175
-0.00989732708466242
0.00841397681531933
-0.0917447969155566
-0.0317381758310275
-0.713942414457872
-0.300827952629959
-0.23171067925358
0.0850545216542571
0.252754754175417
-0.0204918932577252
0.794448854918335
0.296332953273217
0.74381283370522
0.298022919428034
0.751201359417988
0.751201359417988
0.4272888227564
0.4272888227564
-0.0806930073405024
0.545788298482698
0.39732326891918
0.672002648578742
0.583061150483617
0.680499058976722
0.512198703159866
0.255970733196982
0.255970733196982
-0.292149456669586
0.682522994311911
0.871300611483071
-0.0965342421421454
0.041117583086003
0.28295817233343
-0.287176290614802
-0.761891818611402
-0.306226473066026
-0.886957539378525
-0.82050831431489
-0.620223166072107
-0.268584943745028
0.169610599493889
-0.113810627702067
0.150818126662689
-0.0615458098305695
-0.863116950600108
0.149964893317811
-0.28946586868819
-0.129351708704862
0.166015308883637
-0.220742400499558
-0.954341238356579
0.0732381132946461
0.435479839572505
-0.134869768367971
-0.842651433646174
-0.395144912621797
-0.099079683981036
-0.803055144471161
-0.782174355599387
-0.826471678096896
-0.639018520052424
0.0105386396193028
-0.629773434946177
-0.762661758234963
0.0720691589126583
-0.965973803559778
-0.0177518208569951
0.351968207992408
-0.226204035407517
-0.117240518315936
-0.269532047082704
-0.117079305381964
-0.164657167583406
0.476504743024901
-0.0551869988280872
0.164379956391424
0.351377352972756
-0.680409962595053
-0.913379177012373
-0.499269081639814
-0.726225029638373
-0.0844119460791961
0.38178437167734
-0.756262135455889
-0.289553818650624
-0.368830595202357
-0.360793158326668
-0.383163204134739
-0.898474616085075
-0.244095373367639
0.340667174063224
-0.740107986070626
-0.159693026022224
-0.174419470295547
-0.775868350273734
-0.781510651260137
-0.134952171733513
-0.881382529168696
-0.0831356337686501
0.251363022324285
-0.163912510928905
-0.333874579542897
-0.495321748665404
0.229135961401108
0.0380288498708473
-0.125861917024766
-0.800401462941992
-0.904000774229168
-0.221446515107104
0.332754319693663
0.747615549115833
-0.374520776780156
-0.405165780027134
0.146737526720336
0.180255753812501
-0.945548282765039
-0.767929146288465
-0.75080397269084
-0.816405745908092
-0.102433793938725
0.127013155704085
-0.750607128695066
-0.019217965732655
-0.617417738342538
-0.643339159269207
0.100538766982128
-0.878643249999396
-0.147407902786437
0.0841789034992172
-0.284462169527244
-0.828684523559112
-0.18648599927245
-0.648659055318982
-0.550890786834984
-0.18452942476822
-0.254848480666714
-0.728234552977859
0.134608875076134
0.27678424310952
-0.843863527375947
-0.316347420661724
-0.432633569093448
-0.335927349040575
-0.449899554981517
-0.138587976404937
-0.322863340111602
-0.285882895811436
-0.314077730435046
0.234939125039042
-0.394424208536492
-0.621538832539132
-0.889394236764305
-0.555539135422366
-0.007104540192439
-0.175831520335026
-0.483217045150657
-0.162408296437178
-0.742596656265873
-0.683421753827354
-0.39773475573132
-0.122260735986082
-0.225777439150859
-0.554635739219124
-0.398940741705519
0.0763092784639104
-0.568283578433777
-0.364527351581691
-0.187972558296871
-0.192206981375054
-0.448556827783893
-0.933614389366406
-0.491643386772014
-0.132127560769064
-0.225362004395639
0.266974434795367
0.534609722517651
-0.132057087912794
0.397568423154178
0.454151467725231
0.442492958606261
0.60909821029402
0.729220179465742
0.887185140429015
0.933334720610294
0.246351297544883
0.661735166007898
0.439096795341974
-0.388835817738847
-0.1078881193812
0.764673772872929
0.280150922407142
0.531047636541747
0.139633662598463
0.113566506695423
0.868203810436701
0.0840656780004316
-0.0973901940133507
0.826854769135612
0.637862535420562
-0.760958559165413
0.837017138582658
0.421501059602768
0.236556340164572
0.171148660458387
0.0038188642959782
0.272790361364929
-0.585518688131161
0.29716978115954
-0.346989776713472
0.789148339961382
0.656010311355337
0.731996737398103
0.595795831893584
0.326379398640905
0.754276333188894
-0.0302108023812016
0.566722167117216
0.947509121661686
0.0847551550656104
0.348832859022748
0.103792449447849
0.84017545793959
0.239231402137876
0.220491551650285
-0.0407586622237922
0.251747647818123
0.775325988991135
0.496409841836418
-0.0718950318083079
0.565688163533333
-0.195780581592675
0.268696446667971
0.221192198750406
0.256053163129475
0.954206491014386
0.419011231146539
0.818656877044241
0.135134633039492
0.190562450489974
0.749483927636457
0.646033007825238
0.816804032353784
0.378403777817125
0.409093134043699
0.56021425913017
0.0687193210177519
-0.238635494020646
0.230516925207712
0.178036242622879
0.317405108794355
-0.464558140820097
-0.2457977855956
-0.689562253850435
0.207875413842158
-0.328785732444463
-0.836907987077282
-0.91708824207768
0.191068675527446
-0.638968369145981
-0.886560719733353
0.0550944264172608
0.0550944264172608
-0.367888566570989
-0.907336809266117
-0.609140691274525
-0.826528958957694
-0.329915086247276
-0.881890355724853
-0.845878601024762
-0.708381898510124
-0.728365470959799
-0.382118612532115
-0.45410158214425
-0.767644457746907
-0.408139286648951
-0.349240184998684
0.89643790572568
0.422975063885723
0.718258961093069
0.512264469145676
0.55768451348569
0.27957621354158
0.533542708427779
0.708296638694324
-0.576208260192637
0.395075345229
0.836220945753045
0.196374516605228
0.208580092453195
0.616826820576144
0.636709456484693
-0.141630463898426
0.515895608499908
-0.812427560929773
-0.714792181274075
-0.825677154164289
-0.200522640250155
0.11350017155549
0.0443867411358554
-0.954192643906407
0.128917426818881
-0.72252130400046
-0.833151042620197
-0.245189572292916
-0.895440019754702
0.227949553985972
0.469286668014793
-0.530345839653048
-0.621670488637426
-0.804484577195008
0.114488898227118
-0.0388099260489333
-0.518039394244334
-0.501784999551744
-0.0753735120786408
-0.666555653845704
-0.377631614243835
-0.491124241955349
-0.15390307087206
-0.449937570129099
-0.275496529000844
-0.808948265565198
0.297617482583764
-0.634179763542921
-0.824095676219811
-0.505055411479416
-0.735660259995025
-0.644338495074507
-0.291376004933084
0.0478383266360475
-0.369352554466796
-0.110309003880132
0.190078569134092
0.342673661934924
-0.24631064552295
-0.177018213753797
-0.801509348797427
-0.778353625519319
0.283760453841389
0.278432891116395
-0.395360231430424
-0.58541148034644
0.12884260447245
-0.419005222484813
-0.236990362354935
-0.510088032673403
0.0553669079141584
0.0226896332531421
-0.891530235800721
-0.669683774914971
0.266521200848103
0.46608147488759
-0.21920367430362
-0.516998483276939
0.0842552439539837
0.200983194105152
-0.839109991554781
0.0638157251520674
0.0122068835552987
-0.0748016029087872
-0.0648042849656843
-0.55919697590128
-0.59628447597859
-0.379860662048702
-0.814733356225884
-0.244057551296906
-0.34704620731513
-0.525579977433866
-0.619214216676359
-0.740958359476672
-0.0768691130915256
-0.971460504964237
-0.291970024794631
0.13615264551612
0.157765695499895
-0.140080030269602
-0.724115551554858
0.198535160873479
-0.173024000919257
-0.496468989017661
-0.211661880798199
-0.478979417705649
-0.621781053066371
-0.415179824187203
-0.54825062896903
-0.349307821922286
-0.842791026675038
-0.045248066286153
-0.705395270019012
-0.158842476501479
-0.0237779185687205
-0.792726844818141
-0.771343527643465
-0.34525322248345
-0.011207652134814
0.100679188697506
0.344323973689008
0.671394986654004
0.897599885785586
0.100333128667964
0.717272547472587
0.680837751120225
0.531626743731882
0.529627429823258
-0.00522458800521522
0.152723279183786
0.407508099855197
0.632958133511229
0.576934445044125
-0.693015309249596
0.169123230419466
-0.0363600848338925
0.689074775745816
-0.422703507427306
0.784257000406078
0.598478643151577
0.647564513838721
0.0932269748535271
-0.282603942470092
0.303106895178266
0.0783818817609693
0.130581424997978
-0.290519485560397
0.14462211751053
0.403733169661768
0.306217330646377
0.221630117132719
0.782478450426874
0.434677509683302
0.128710364348934
-0.297894415825484
0.660309063932769
0.224487704052097
0.637512103215158
-0.051028130322037
0.158951592431794
0.144838388571241
0.654477868799808
0.647305021709299
0.807689306347285
0.0833138892276709
-0.118420040618774
-0.543850099321511
-0.431078082675341
-0.403265160605778
-0.770803628417936
-0.279451098253045
0.848009898436292
-0.438675722164019
0.198667350846925
0.179652287518978
-0.330109600567575
0.668051672128749
-0.394964038336552
-0.0217933673501127
-0.880351997179327
-0.421903902702161
0.148711353681752
-0.788980674985841
-0.20611856423799
0.3707904212613
-0.0452083864848054
-0.174399543706023
0.397537235811688
0.183682963707538
0.396908097267195
-0.0636021018607101
0.51550491457703
0.447854494493814
0.752682716354422
0.808231929886515
0.12177057242351
-0.249507498607993
0.393972106251934
0.0922854714859052
0.140908373367698
0.0848547889333356
-0.279244721058275
0.081072739917507
0.0775727505214847
0.677193365044738
0.0236218636109609
0.892962626404821
0.321711349121517
-0.422640158125927
-0.338540455051271
0.596244752184056
0.0230672106143964
0.680463908459597
0.263038604505978
-0.081587435120226
-0.528471503457415
-0.436096592065491
-0.254427455114348
-0.307381692297031
0.786893344649077
-0.545580031427157
0.32014792763523
-0.433321520582355
0.667698336950079
0.0132297723220635
0.0586742584261888
0.10990977984628
-0.647991739478882
0.0361984908317689
0.54540878085033
-0.0735977229281852
0.437818469532585
0.586121714980427
0.496768831677627
-0.351944418617
0.270548945235815
-0.163392498992162
0.284215614778009
-0.0508196077325349
0.886043864073677
0.552927314027723
-0.319944091628775
0.329350226861377
-0.33295258308646
-0.272547237032492
0.500557453879434
0.465941589253739
-0.168976620366172
0.328289405413288
0.201148061508498
-0.0559282103951837
-0.185980476333505
0.298046836660548
-0.386026320995256
0.385419726419861
-0.13765181297588
-0.814104794546508
-0.786087368472621
0.234386585868336
-0.795679073700551
0.293148430066907
-0.000203269705318054
0.200923231303528
-0.152162642990117
0.541819563935112
0.366547109019571
0.287133710749806
0.668443025662356
0.784407015245394
0.0767228565704391
0.665661930231721
0.109728055446039
-0.569652162603154
-0.515953278902752
0.0501041994369141
-0.560419862592956
0.823798524948975
-0.863494841182941
-0.283459282039055
-0.33845488588024
-0.302858823899266
0.029810233406541
-0.100155121874493
0.913239477395879
-0.307484458924739
0.211347774559355
-0.422616796971416
0.731588082188011
0.454757192953154
0.162678968002363
0.583342239548182
0.386437468581284
-0.360666608249137
0.64586827834543
0.807281459696677
0.770509588960917
-0.345374398793702
-0.0201240940895414
-0.074381377095787
0.161420675966851
-0.00514146433631947
-0.437277169068018
-0.204231792265632
-0.361671023885501
0.355404743119848
0.136939918348301
0.157471651775225
-0.687944678574801
-0.362713205281881
-0.756124728589696
-0.833568917671338
-0.00896168838760455
-0.36985709636455
-0.177966912211421
-0.647574823215533
-0.50830218454612
0.152077028772031
0.297642734614565
0.638809282071994
-0.720034764894312
0.166963773492658
0.261525849037637
-0.0816063687277209
0.443785689512338
0.0236102535497865
-0.317610377064092
0.849074380319535
-0.433884072969085
-0.48972370089703
-0.298242592393699
0.0408342362966631
0.0115076316984554
-0.0879801213443229
-0.416713542602159
-0.0443540653705366
0.395442711307591
-0.264004505676542
-0.042468682574375
-0.621486644342996
0.489437419030642
-0.0590549085909487
0.550110611153536
0.0969116136912672
0.843187475675199
0.601684490199436
0.313009664139894
-0.0768014300055175
-0.223267855341422
-0.0850454711221811
-0.474136901369917
0.000968503483562151
-0.590962074521773
-0.342470279161379
-0.764034397955118
-0.636297085026023
-0.651828206966165
0.216774535539402
0.0756353844216214
0.721964317794371
-0.138232918472534
-0.0432227366190086
-0.44563355568992
-0.845670144325773
-0.300174951142513
-0.166135431654392
0.866553371736512
0.870301054555571
-0.411474484630345
-0.23181425200998
-0.344545864008919
0.732863798062426
0.0645570042456864
-0.639608411613322
-0.846040452901862
-0.840281700385301
-0.219854623217319
-0.207231011871795
-0.0544343989277197
0.699013109481444
0.376205620387331
-0.0588236528595134
-0.867271411331055
-0.458540718252485
-0.426023918026094
0.00378396090858972
-0.270299135484964
-0.739881555018942
-0.632050819713038
-0.341827934002442
-0.194862651434818
-0.58680184515135
-0.231157153794158
0.0593641893365245
0.266647304960785
0.495353992579137
0.607468527594812
-0.109585810394355
0.332233664730924
0.020631517249194
0.248014660324139
0.359887138643554
-0.0974728452034745
-0.058624419714356
0.20390742527627
0.155577693437291
-0.213424275399144
0.629754413014436
-0.768815960200477
0.425075151265901
-0.68446979333648
-0.151651579797431
0.409393998747317
0.662867631774095
0.0336400108539669
0.169195813689059
0.475749601268246
-0.841758805897781
-0.190183507083528
-0.159035752285978
-0.057548639400882
-0.00747646708581747
0.61545174410516
-0.0306765365172195
-0.244616070461968
-0.0687264611300065
-0.659149076515537
-0.558232138839643
0.170082993745786
0.347357883830937
-0.170249419813473
0.00970090253669319
0.171801211597381
0.320063874425206
-0.0681571494315699
0.133739390036158
-0.353618516650094
-0.335721805634766
0.0701448151486118
-0.503811445392224
-0.234909871549993
0.588399123408615
-0.241398152475603
-0.200859551071748
-0.407531801316222
-0.291840535100572
-0.000436263423058639
-0.248039752622605
-0.276453915468142
-0.0498624941569724
0.689482615228831
-0.445698706082918
-0.261652048328156
-0.537714242234214
-0.172534020052797
0.138686007482896
-0.111067743688763
0.291868322852884
0.00233708259477726
0.703715020864671
0.39939124464501
-0.545953077831443
-0.408411672131288
0.121381718853512
-0.95966646711979
-0.247580491396537
-0.0947935808407711
0.138990624381915
-0.255296867250391
0.558806067123543
-0.195930975382981
-0.194561672762922
-0.118241668402899
-0.442211196852272
0.899278398357776
-0.322407064050245
-0.18971992816987
-0.122107419082586
-0.52302592768055
-0.813378646386685
-0.549974265636585
-0.0594942605114268
-0.0941801170830327
-0.164860980120177
-0.0236687783366696
-0.844125672347663
-0.426397599923107
0.0501193036064725
-0.486422330665593
-0.211087379909638
0.476675060004042
-0.0467489471289042
-0.037721368897123
0.0842427272916577
0.342684816762642
0.0207935233589895
0.165692612502845
0.414631155923404
0.556137752154456
0.779103845194888
-0.157608084080905
-0.0795161364883499
-0.275245580684774
0.399630198921782
-0.164423935930818
-0.290801350717446
0.908487467986111
-0.580957576512362
-0.205942197055127
0.141628792304309
0.78000593744246
0.116410491664365
-0.189621289823376
-0.186945921616814
0.67131706173346
-0.177052143341006
0.446603046227065
0.0660830527974423
0.936757785685016
0.762044807746072
0.853344295422948
-0.365129026041487
0.78277542712371
-0.798586222169032
-0.111193580509321
0.888921360515931
0.366859691463942
-0.0901435714292091
-0.461604525986189
0.333942847689218
-0.211935822560194
0.0801205156476041
-0.0819356474525488
-0.0755941818606453
-0.166894474270106
-0.318463576484515
-0.677335792731697
-0.200311984910249
-0.495808551140132
-0.266424315555576
0.719084044932566
0.075838585081966
0.709476628747699
-0.32242442319458
-0.564611137947109
-0.239387601055544
-0.489381733614192
-0.149984457870987
0.121002600127984
0.592963419610984
0.259353265657025
-0.4053863282713
0.0664981152011418
-0.29453763021525
-0.276320418681387
0.29032759927874
-0.0823445713649037
-0.0648934673368438
0.849833403082188
0.870507493023486
0.228666888985404
0.692384919242612
0.0755818863192039
-0.23923603996865
0.408278001433782
0.139827824651313
0.751417395715787
-0.216526985999673
-0.589233132111381
-0.147374227392345
-0.127782612276844
0.455109847924778
-0.115120994617026
-0.326663619415654
0.723969234119322
0.0464641052416298
0.348134278633856
-0.0516454200732002
-0.349414991478903
-0.45108371263213
0.803733494738707
-0.924166852913135
0.104148451432487
-0.948021229495016
-0.220920176289736
-0.146935510528697
-0.000827508008160954
-0.0139043138419055
-0.202368594096885
0.130138491157002
-0.428986990847384
-0.221730947980549
0.601568948678722
0.929857605120579
-0.125322101197509
-0.301175994837579
-0.183414773390706
-0.346023445829631
0.103072294034216
-0.141031098472778
-0.792111687886281
0.0145270260661292
-0.089461707153406
-0.167486064343483
-0.340118211379039
-0.881351000469333
-0.862799845379307
-0.707660798120363
-0.886288316068072
0.156546741775985
-0.204273326717275
0.391964875472584
-0.564552277342685
0.65549044498216
-0.16500746901349
0.242484193061469
0.876801230435039
0.0150380828412544
0.37190212977213
0.602694940639874
0.733034719835193
0.238628885414422
0.245939163721124
-0.530531929210531
-0.201382041299575
-0.00524009308539741
-0.10962016125802
0.420161107925722
0.0188133258655812
-0.808618551942179
-0.741221109889808
-0.228919643696303
-0.0893116992126389
0.615794102831882
0.419815625215003
0.357108395578223
0.580345130243513
-0.945240107341253
-0.124820260806671
-0.804395995643884
-0.226307568571525
-0.388372821161494
-0.943936410040499
-0.224986961993551
-0.0010439182025261
-0.039291072214462
-0.254603602607567
-0.767892262112314
0.901437038088512
0.845841742655536
-0.0476828130827218
0.696326995652006
-0.348403530349644
-0.477042450066388
-0.16215846902811
-0.0217403652240177
-0.874395214024741
-0.906867205217782
0.834735651851047
0.508812238275611
-0.250799621583118
-0.0686690681241312
-0.230325457191799
-0.0583939527547678
0.148855184140093
-0.338695264769312
-0.255690597155727
-0.43116540777174
0.610038647323192
0.814450514523569
0.279679149518383
0.281623748646388
0.520268584660346
-0.168650349867695
0.542146655326999
-0.439010444495224
0.0341529301481285
-0.219433516348289
-0.174278138791028
-0.715914588965085
-0.286668783231055
-0.832788276619869
-0.235019316899991
-0.426047562536876
-0.603701635787454
-0.286637657027799
0.933785924404566
-0.0446722370638672
-0.0936881012792384
0.012792281308307
-0.948189433903814
-0.546149481178592
-0.0809127405419969
-0.34465691972381
0.150950729797447
0.252934671419167
-0.110109773575788
0.166757385125789
-0.301718805563267
0.276463785537429
-0.0625216855107949
-0.449891440654008
0.431247892055591
-0.148718785931958
0.231541551514238
0.09056513005805
-0.0269490736784187
0.152201653260433
-0.195733099372215
-0.0109006770898171
-0.241968418203914
-0.0746683239007066
0.625561981992968
0.511926713987679
-0.664324991998115
0.502661829069417
-0.0219934332945563
-0.284532724617848
-0.0558026729485121
0.439331010623765
-0.941412380671353
-0.227254804061636
-0.255179463597379
-0.0696350479671744
-0.00487949296126832
-0.0609393565950799
-0.710147342410756
-0.126293538879935
-0.345182215246226
-0.604553024922943
-0.0722560928434905
-0.735561137422854
-0.855813683165721
-0.0855183737334813
0.363357503190293
-0.326500102636671
0.700181435179212
0.0361681677055578
-0.216972902465049
-0.441024226036071
0.256850658210395
0.442008394276065
0.471765006507415
0.504614863888443
0.639870745351826
0.77916281964795
-0.00584047826817211
0.506317401624576
0.892036753833126
-0.422444949791793
-0.886850233777027
0.513862572034671
-0.00741892516719661
0.465683100471499
-0.401549834515912
0.104462048100023
0.600794517758704
0.262857488165621
-0.462722224560383
0.284669242074808
-0.651471590524705
0.274519945752174
0.46119065013318
0.616977243212607
-0.970885132370286
0.29585040384913
-0.041577188961607
-0.190113347861589
0.88660242701687
0.0769651527041904
0.492125334429414
-0.219730758924338
-0.898767035051754
-0.014203886431132
-0.246369640162575
0.308620873607678
-0.534025247194378
0.14903273925109
0.805296687331691
-0.884372930628129
-0.179970096027661
0.512192206138133
0.575449359090958
-0.824753313993294
-0.975162419757195
-0.0212076653779968
0.569726692650039
0.864209115761071
-0.0700610734733856
-0.419371425332103
0.255437564443731
0.055483934865972
0.562673110949797
0.672632920548524
-0.0667576542528273
-0.689800059961844
0.478553888796602
0.0427759986169757
-0.0673763545671004
-0.221607346073375
-0.853293568143371
-0.181444148832544
0.354513616085371
-0.881213609407151
-0.617313279009913
-0.304559181669837
-0.116588573288866
-0.0699996649359386
0.477721180026341
-0.155047327560237
-0.820612258183518
0.254756705701555
-0.44689712977859
-0.165585900313349
-0.328016509232688
0.0189777257580318
-0.209793440524561
-0.0332691345778398
-0.911252717019267
-0.328434683559703
-0.800622886020871
-0.0361483173716418
0.231098540665026
-0.894849085250585
0.490746792802788
-0.215732358355474
0.136403414428313
-0.222762560862657
0.339372084774442
-0.521357161672904
-0.501209301660964
-0.727507867241393
-0.828257937116942
-0.883125077003579
-0.334109497450064
-0.220682415613686
-0.318930043346479
-0.754308178025919
-0.650350445705155
-0.630646312950955
-0.217449337761306
-0.750521226046458
-0.684521473677123
-0.867172914618362
-0.134111708542233
-0.483746257664272
-0.479764263925872
-0.252236737637565
-0.335345355130867
-0.511098372915283
-0.730446439601815
-0.092453923544364
-0.602073870677227
-0.173147960540021
-0.860699414050637
-0.199101094369407
0.102058092146898
-0.175526985797979
-0.0562282577129814
-0.137922464683676
-0.0208681660971605
-0.201367067935676
0.267413656852087
0.0175163666643311
0.271879684326953
-0.0694643491347899
-0.2882083550585
-0.198584895761113
-0.0973195863767182
-0.21017441049672
0.18033564282797
-0.320566251965767
0.264158118201898
0.347986989157398
-0.652952230890973
-0.52002741889979
-0.303032111765424
-0.0606363939458884
0.371009983770974
0.842063593594784
-0.530672317875617
-0.462469960811917
0.373994320504676
-0.249517918523619
0.237182528524586
-0.373017223838998
-0.805010737378568
-0.141756931883
0.81323275862185
-0.35325382607545
0.688209759739958
-0.213843040564507
-0.896932494567116
0.277701997759148
0.157026926682126
0.37336574868048
0.268883120719363
-0.207302790146329
0.78281470768587
-0.533383417436238
-0.791257262480331
-0.112692854907429
0.38317172010214
0.812146237433404
-0.868229900525562
-0.197292977548064
0.396897458188689
-0.27616130464406
-0.703422762756754
-0.400987924146379
0.576142460000129
-0.385150410398979
-0.818361013395728
-0.721433516827893
0.669933761449737
-0.724183024289234
-0.477183605438201
0.276904473712604
-0.822367314094583
-0.785988925405855
0.874695251505876
0.442896730261809
-0.286750084668096
0.06554431055588
0.43972528794267
0.639211707566194
0.352886891476089
-0.117012377472005
-0.337032039215923
0.78860041017748
0.458863126350328
-0.0102670337766608
-0.633031472789255
-0.637066298875589
-0.395684437172807
-0.539739074653211
-0.340318752953988
-0.0818077371774411
-0.544543855741649
-0.294858862764494
-0.442643796014927
-0.446888498578528
-0.896104047204539
0.00700887993698006
-0.743072733967803
0.275697584978841
0.691040011461669
-0.258465318050417
-0.140737248267736
-0.206515807717913
0.298434446263607
-0.415903388412821
-0.212690839896807
-0.133656640505398
-0.027583788244683
-0.57667399361508
-0.466751185854039
0.616427643378772
0.0525253382338855
-0.498315894666299
-0.562505019012977
-0.715062455216313
-0.579982910139967
-0.170132125226445
-0.285290410862886
0.364167923263827
0.00384422211235389
-0.438171421695816
-0.290698106673284
0.352345467584481
0.0856918756804029
0.510299531517553
-0.256007283188883
-0.1802296247379
-0.350373301084172
-0.469272552479721
-0.60389871615539
-0.378137765783925
-0.369189303902958
0.32664575361676
-0.819880329994913
0.2201116771805
-0.208662455297586
-0.252179125010439
-0.0824932790974949
-0.420865589236366
0.678758040210209
-0.277842933996921
-0.774258464785724
-0.434467571275552
-0.398429111481402
-0.317601672826304
-0.434524332253862
-0.0973283981885202
-0.208242789365285
-0.0386006419085934
-0.506711536780439
0.76668495159618
0.0891173986703271
-0.392325869656455
-0.0155597969812568
-0.467060736147772
-0.927029400012446
-0.805178678095702
-0.767315602845106
-0.442674568988916
-0.326652184269168
-0.00168931886975417
-0.212612997775592
-0.265883047044784
-0.186321136898317
-0.23296597359738
-0.32976730561131
0.49380016191699
0.0352353635849017
-0.0896630619735825
-0.309614214515111
0.670328516390333
-0.765346124095398
0.394512375925145
0.153023117926536
0.0346126602399378
0.419205793048304
-0.303750619400892
0.403536286723163
-0.374727313585829
-0.309260188481129
-0.247483452863546
-0.299278635865012
-0.240216755979931
-0.193509747813415
-0.315261145435156
0.90390078545011
-0.829638196422871
0.46912624952274
0.658045352355409
0.500513618620165
0.541632838820038
-0.114613164777383
-0.597947826340093
-0.414966188196065
-0.13750779251821
0.579392174650156
0.345556853449124
0.408065995010246
-0.758617017533858
-0.104609037667106
-0.61911350594882
-0.00164102768232031
-0.218254363292186
-0.426527335035113
0.580822743429975
-0.227658135609887
-0.805254735077887
-0.513469445020446
-0.59423136331997
-0.901033163045982
-0.205296221613741
-0.281995139868336
-0.267580563845652
-0.399449207201743
-0.100845391013231
-0.942133588303979
-0.669892859686415
-0.709786020028939
-0.474452513503633
-0.904846891706043
-0.721227978882163
-0.508930363082033
-0.824482453683366
-0.846621948330836
-0.487062685368304
-0.467710638088875
0.696921985448852
-0.268371598351659
-0.846987540305674
-0.457927937016618
-0.664908170041371
-0.640550463902734
-0.320526038692869
-0.657467942502122
-0.4978900107775
-0.576944875807255
-0.790289309650242
0.313563489474357
0.0858587632176013
-0.0470427317071189
-0.52598970020645
-0.328534109128654
-0.158506055422826
-0.559966695295722
0.677828264494277
0.0970980381773424
0.295319205250369
0.515142401944761
0.609781076588933
-0.427405139236267
0.00632538650054605
-0.277389008008093
0.0237227671580049
-0.562988829675601
-0.0439534877832388
0.885947513963571
0.799629927960007
0.709713201640621
0.509789228283816
0.134923344817451
0.729447786869017
0.487687482036765
0.365603495886135
0.452218834817493
0.481730752045063
-0.18946864933051
-0.850231868136913
0.148030398178669
0.820378552720432
-0.841639153342054
-0.259901879488765
0.86340871217636
-0.535300837333352
-0.823039596699841
-0.20654742110575
-0.385512011267632
0.13565676463635
0.528349977294643
0.554462346889538
-0.279154589938622
0.711377120441631
-0.23958703373726
-0.0848323173268537
0.106750908759014
-0.634324146672526
0.7865570211926
-0.379793908642718
-0.159764087792255
0.802079149185621
0.256916702034928
-0.0618840189448466
0.424180347096053
-0.16358327918031
0.595092959204905
0.00873656916100709
-0.521636097120802
0.200249515547078
0.343103174036519
-0.449406554289115
-0.291563426057353
-0.98232308549311
-0.289356833676799
-0.0617604776535693
0.169124948707791
0.131533169222095
-0.49933897794752
-0.33319262640392
-0.876817142894315
-0.817730544228841
0.283521279894424
-0.413622209562686
-0.463155053922391
-0.315373056640009
-0.949871343645571
0.889385095957414
0.0978442764548403
-0.795494321752643
0.0350420155444729
0.158844951253022
0.48229562575777
-0.0468830440269096
0.797901052825537
-0.877151166618268
0.105168565839752
-0.324207781815844
-0.423879044342158
0.732712498798267
0.574251510082833
0.537638242968696
0.262987485635278
-0.863018035914837
0.692434635166744
-0.0525664489052486
-0.0455274651244761
-0.203983471343894
0.429697387170213
0.756583254296804
-0.866800576807934
-0.89336106673057
-0.745339010163064
-0.313418907777073
-0.747222939815058
0.25662010198105
-0.29770897004291
0.82822891047864
0.791253428625567
0.547931664740953
-0.0978450257201264
0.907453391316709
-0.223594643334813
-0.0446185681463475
-0.0114373207879227
-0.354179663873732
-0.189072783827091
0.838930785019266
-0.865204316237379
-0.516864937678868
-0.167760560227295
0.141718355301404
-0.00860335347907863
-0.858701799329548
-0.439743408631851
0.667105865157545
-0.0715341379623097
0.602178209508506
-0.828480935717401
0.483714393340157
-0.111733588735757
-0.294108589917661
-0.227016161431441
-0.705407527900221
-0.0975379903518671
-0.537253440042265
0.304376649955201
-0.591244050268236
0.716844728529691
0.187987896268809
-0.606613648942323
-0.219949327053235
0.311568933592416
0.817574321636851
-0.309951737593505
0.286573312974154
-0.818857164080599
-0.0631717607199423
0.462306127166258
-0.185017036508679
-0.550477315462897
-0.820444698855043
-0.129631802831683
0.283848422411183
-0.146170357345771
-0.199981155626158
0.0249933980913908
-0.48043017854638
-0.576055423742648
-0.500090371299401
-0.195099638012139
0.167505336849219
0.340889925491236
-0.781897709281231
-0.845973402127058
-0.0860801977616581
-0.161033033331914
0.738931080853422
-0.262978276047471
0.101271851127262
-0.777879856228158
0.247942725572223
-0.244686868026569
-0.715131444687555
0.545643468417623
-0.0125295514817019
-0.130722337955257
-0.161777156531188
0.262407221278782
-0.912096256299456
-0.390413705817285
0.0778727192873
-0.336087656826707
0.173205482680222
-0.796858655209837
-0.0792853641331211
-0.281552321121758
-0.342154602877032
-0.0593282246383952
-0.667380661269297
-0.906474105075385
-0.90920590908484
0.349963892611537
0.344662754963464
-0.848335462508378
0.776460578919241
-0.401881407257282
0.280780719909791
-0.0124124437220955
-0.0818385573617027
-0.277725617500765
0.616976857295664
0.349410869044636
-0.473226043496031
-0.677622314121808
-0.0515349594849617
0.0636367603366747
-0.281276233854294
-0.10870243162085
0.540450390625363
-0.697213664783879
-0.927788491741734
-0.367447248166873
0.255632283309441
0.743879263999769
-0.836926017623987
0.894482625552397
-0.0765735453490953
-0.67583927964306
-0.154906173062419
-0.558691417599679
-0.283595239335388
-0.24938985549511
0.0194150879100713
-0.243033907627042
0.129423309655083
-0.137230555242848
-0.357464539742231
-0.172298974223828
-0.588631421040551
-0.147578102040731
-0.0669900875164302
0.197170168612257
-0.852775978464144
0.00259401870666203
0.109671124571411
-0.918812954174935
-0.243577470082987
-0.450381575720831
-0.626741437326367
-0.23142159100762
-0.958129850606535
-0.0900818566100228
-0.172011739397805
-0.693248724322486
-0.0151910809038957
0.158738546422372
-0.273724078121926
-0.0769774352189606
-0.195428365294345
0.00560329688751077
0.46400542630337
-0.52032493759206
-0.252573524921249
-0.432503403693943
-0.137466433632702
-0.425426926073305
0.433375301753702
0.176615393093703
-0.264450008698788
-0.551584972333862
-0.650219265249452
0.558705915768526
0.538790049481712
-0.461795514928144
-0.214284347995479
0.0460518788170047
0.03878433045339
-0.757150791918179
-0.394838800735525
-0.457855678779088
-0.800254795250694
-0.570342273194643
-0.758927211738038
-0.730594626064767
-0.808837066132291
-0.477118056737626
0.0290146328502121
-0.709634410977282
-0.403409118380084
-0.504243365485011
-0.778168105589031
-0.829503411430662
-0.904593179088228
-0.0987588295293477
-0.193760427503746
-0.775062637681779
-0.455219148554645
-0.518424707209889
-0.728784950133509
-0.859870613174034
-0.898332079936803
-0.871993624885212
-0.915240456841319
0.376012864133001
0.541266446986532
0.54276385651146
-0.176706135566767
0.313343516877406
-0.0886946816092103
0.71202596813403
-0.0905042386179608
-0.493514566860457
-0.374118277214124
0.525086800344881
0.61462308431096
0.295880027401041
0.629583272140319
-0.242929233804802
-0.0228382984378068
0.229588851060845
0.669217530903319
0.281226718375005
0.695930371758432
0.0395445892432515
-0.28805751806198
0.368668649012276
0.417943808501194
-0.249217400690953
0.118197713971693
0.118371937947924
0.376915241560794
0.788658165857042
0.667420027713844
0.459007769410801
-0.0405072887364882
0.803973455705072
-0.864466878135028
0.569229817302288
-0.537513356253824
-0.534843579040549
-0.0570853021649817
0.776659297460261
0.585305577500303
-0.113533269543022
-0.902385040913196
-0.104523981050019
0.358917633452159
-0.319319163308342
0.223359532671748
0.427095535129744
0.712450843120313
-0.676523993229443
0.765846442659679
-0.414247200473737
0.335582231793664
-0.147021953757161
-0.962376054450492
0.271232044589022
-0.55581955159308
-0.560372583492851
-0.116597471890006
-0.148031233508372
0.813505920801398
-0.58099119987139
-0.317732965358422
0.371191086243021
-0.794095440069268
0.732737223469853
-0.0949829970401969
-0.233459433077982
-0.711033635358128
0.509563695865351
-0.461993553254665
-0.226674920697863
-0.169815433440541
-0.25156109533712
0.78279823600307
0.748433692972498
-0.2841412945431
-0.0446542135787994
-0.863903082375118
-0.250699388711718
-0.459116077474725
0.0659387750141178
0.454564632850201
0.16919454962212
0.405215909986532
-0.912862755745875
0.581571024621209
-0.350573610136629
-0.194060635778239
0.971993307837248
0.846360321612498
-0.222399732772366
0.723448710324296
0.404623379399539
0.418851849654674
0.900531163965023
0.0363424148775556
0.00671419160385699
0.399488551714407
-0.366080691865311
0.079366487694766
0.120354326114031
0.350560067664769
-0.236420859981755
-0.110672125209052
0.794728568142388
0.703292446840411
0.0790533658852545
0.64545413543106
0.582876290838276
-0.628477099435466
-0.599975586736262
-0.503972064543805
0.648238047983347
-0.95380391950427
-0.209471926129591
0.582564917531164
-0.515053920451636
-0.521354952018207
0.649839635671804
-0.541664113912441
0.788172297680619
0.547404717731998
-0.843218410114445
-0.86750319170019
0.859642771087912
-0.69025556351379
-0.864694147347588
-0.599811398500008
0.176754579818891
0.562170519504358
0.5032301266189
-0.766330460315667
0.0104986229673985
0.683237494885328
-0.810314700360183
-0.477158368498979
-0.365310129524866
0.917604587590422
-0.13894304691757
-0.643080499575539
-0.946613122507683
0.869516196736211
-0.588690740591384
-0.503679699339551
-0.503522824541431
-0.138325864173075
-0.911099938160517
0.0413036188718019
0.09273858589573
-0.107238988672498
-0.150915469573362
0.0193309743700467
-0.454284426378579
-0.746167959587656
-0.557708376391392
-0.863800521704306
0.500804035764277
0.462679696632935
-0.654803173248083
0.206222521943114
-0.119804965853138
0.139777778715567
-0.225049046499784
0.10151204807658
-0.46943276618671
-0.187232350124529
0.0691244239444756
-0.816320658895048
-0.224844066873983
0.662661179994801
-0.555260978191577
-0.197090385375053
0.238006268374267
-0.0847906872146282
-0.307733557168441
-0.684446276260316
-0.983297518673646
0.847572270165196
-0.133478033963523
0.361039783276303
-0.334332537639443
-0.128931021703728
0.124972458439166
0.670219847160335
-0.472064815190807
-0.803506826370133
0.157503633643636
-0.220497341428108
-0.0215002576974429
-0.246756778347453
-0.0597176805832259
-0.130161375950881
0.173324590050297
-0.558786446313476
-0.339680215952684
-0.797895337490079
-0.16864311130783
-0.83399569450209
-0.57133124380785
-0.390289212734244
0.214693818391525
-0.0459865477135015
-0.501619142052773
0.822937046140849
0.937647949660056
-0.294378294657347
-0.235025184617444
-0.215021162767757
0.337178123659274
-0.317934596918421
0.160310382603155
0.154294454471761
-0.226187128539433
0.168176409585282
0.485518699853251
-0.546089280944783
-0.250310049884132
-0.109797509807644
-0.916883257420267
-0.0445347106060633
-0.449329787909697
-0.297451835899696
-0.190932508370265
-0.0307700812693798
0.648870844367533
-0.686995526147079
-0.384642317906477
-0.272172587287251
-0.617653381006297
-0.775970369170947
-0.798925146927986
-0.776561147280149
0.125193094035116
-0.135743724549401
0.494442856650331
-0.467535448606994
-0.774997362387164
0.275811533115876
0.148865268723442
-0.032869393735449
0.624737170701303
-0.237460757067133
-0.812862151638845
-0.211320833068325
-0.586628654944602
-0.515241576604825
-0.155793227514244
0.0990532445886984
-0.0378200502778684
-0.15235581476627
-0.411641299516465
-0.21944633085457
-0.21817988192626
-0.715375741524978
-0.749440843792496
-0.40942984537959
-0.865702860297886
-0.336257660021537
-0.354372779280077
-0.130134897965476
-0.418866630717533
-0.135301257132681
0.24438876159024
-0.218267941576535
0.958098178542263
-0.174074508927335
-0.502503471888712
-0.82489774676702
-0.156644601184124
-0.901013456950674
-0.71430688998814
-0.312525101227306
-0.514493430107722
0.271963494047283
0.242102978456396
-0.519893232317935
-0.712673626768544
-0.761047659119272
-0.740027975214808
-0.774025782006742
-0.527699152577677
-0.353096261348268
-0.840253418732013
0.367998674819031
0.691292007520068
-0.223412891356096
-0.528391503963334
-0.0823353475430973
0.0110283265281891
0.58740716609974
0.7541785439914
-0.0159498500985542
0.348664785333553
0.204236306868203
-0.217316642574687
-0.494545737722315
0.746863475764391
-0.0180984056223647
0.100069697133625
0.110216749583724
0.879166332204773
0.392773883444024
0.622602264467333
0.133823283627281
0.796184041429762
0.687231370002949
-0.937284014689672
-0.101482187173959
0.727213191479241
-0.205505290735713
0.0320200530806041
-0.63869050729724
-0.926767011306527
-0.136956645485446
-0.331914523277767
0.00866542133670204
-0.59109936431892
0.0443771844372431
-0.877614635134506
0.720460190178448
0.900492106611284
-0.153985455428326
-0.87078996886996
-0.655878671201448
0.0274397797047716
-0.0435661839617186
0.687805145688229
0.178989255165637
-0.74068436924785
-0.697246210638973
-0.102076140985631
0.0388281096758938
0.535486308054029
0.0784137937769294
-0.129740219220829
-0.653221714409853
-0.140782869766139
-0.304879874204321
0.274593892159785
-0.714228520261741
-0.279708730763741
-0.112613000346345
-0.949819918922909
-0.0816907752873131
-0.350034422316684
-0.304599582698106
-0.637667308020124
-0.0916364817209762
-0.360083770734122
0.0124061777439224
-0.200456185599616
-0.228992993693574
-0.866672851775372
-0.65909232423367
0.457323401869631
-0.844852068911241
0.015171943849516
-0.0525347957282562
-0.116242733199006
-0.103812720011455
0.805094875288173
-0.15667368735904
-0.692430987611598
0.211323865308955
-0.00526906892215891
-0.227646158593868
-0.0518335405035523
0.18246457926196
0.693381478288041
-0.00351819034119275
-0.541852376745431
-0.531781590816391
-0.879591719003928
0.0315634130057733
-0.0708766436936863
-0.249962762633641
-0.291306473040012
-0.607577850593327
-0.396112812925713
-0.407440614711132
-0.395819529097985
-0.472186419494864
-0.200500777946996
-0.0631209473273983
0.681050692755973
0.716388723339395
-0.338970758962764
-0.355175572228777
0.159317367723208
-0.215073037009161
-0.278586267433525
-0.229868234267453
-0.133028425357114
0.240405179425964
-0.0699964009383368
-0.593495640823288
-0.679291943369275
-0.0476122100831961
-0.173336281405891
-0.583294451575817
-0.342647268640981
-0.55994786976025
-0.753341427150298
0.507002694552166
-0.529166558927213
-0.724137446322135
0.364564889472758
0.298289929275277
0.089409393422882
-0.558154329375937
0.640248723909454
0.441924504845497
-0.389632363855209
-0.581917675095229
-0.29016070546623
-0.395641663194176
0.167906147386802
0.155882687259941
-0.571047420753923
0.378069871142325
-0.232389632358993
-0.212359319758437
-0.320695628111111
0.715273454299493
-0.299520618492439
0.326042769434722
0.36854880282882
-0.922950197727456
-0.235812770115672
-0.843297052569955
-0.285230246083132
-0.75958099509922
0.00915749763684885
-0.776869587584674
-0.283876461271018
-0.18808996420131
-0.921038928599389
-0.377535696853426
-0.646360410492586
-0.891894474164123
-0.545618522434787
-0.408741151406911
-0.855799239102161
-0.527757471529736
-0.58116062247654
-0.476730718248974
-0.191004827453302
-0.641014973591329
-0.957164486852313
-0.348592245162504
-0.275789963152556
-0.444118511701558
-0.754813098930617
-0.55103042651126
-0.500059874271019
-0.368968295524789
-0.686836810238621
-0.685623578400515
-0.77229558762199
-0.777485232971449
-0.197589076396764
-0.941011357415451
-0.341763364424022
-0.701436541886183
-0.832594237971519
-0.462634866510276
-0.904042716489853
-0.734544794020592
-0.46572871762935
-0.696366234407994
-0.550256686192224
-0.291650452269352
0.0780032841581556
-0.353011653539023
0.0421433233859523
0.332554165817131
-0.0259178509375021
-0.232252856853452
-0.699930902385434
-0.480023844310632
-0.130866423249437
0.333165971676331
-0.296490206685269
-0.4442253025409
-0.189582065925358
0.204477287413625
0.400257371490178
0.711621290273238
0.493138058153527
0.372893215178337
-0.404939915820128
0.200958808447197
-0.533816382347138
-0.482036990181612
-0.49243710872443
0.388385661382835
0.325049207856428
0.0480224434772075
0.0230258775513457
0.665699450944398
-0.0652434542883524
0.820494613928259
-0.762423721568286
0.273174108063554
-0.47721570492084
-0.202861082187759
-0.13744828557812
0.895767030869985
-0.604779149934844
-0.220144747233071
-0.0161280237257826
0.619710813677657
-0.434295549806933
-0.5313374210636
-0.699960703105714
0.482672678456969
-0.239375470064259
-0.781742014766126
-0.788587189271284
-0.353855465520643
-0.1867482994104
0.810005277864678
0.477397069967833
0.168696803636826
-0.678220764564706
-0.0453881283277366
-0.153997858009654
0.546883221686512
0.212383969600558
-0.738219729256956
0.188972285375528
0.819705572331132
-0.0809945595624319
-0.406788369721832
0.0790542490323195
-0.842954169050723
-0.523607631011252
0.752499821945089
-0.575844412966043
0.658914922254475
-0.297457664975768
0.35837817508025
0.835987884316961
0.0525688707534998
0.186965772847855
0.71868731314991
-0.102314130403296
0.0710870304144894
-0.73913501119489
0.863327104194522
0.62932214886756
0.07286882605129
-0.226915007032471
0.84847588008611
-0.114801082250115
-0.460916780917279
-0.0531994509321407
0.14920910896368
0.429201819094699
-0.888431710582612
0.594454148837589
-0.13230841340342
0.795905465464238
-0.797780201034314
0.301084034837507
-0.281910025248306
-0.835619104732677
-0.192329773375437
0.827366107713519
-0.945534263462056
-0.280205554782904
-0.913682160931353
-0.721894981665976
-0.348573130377534
-0.0495402374710575
0.0284994668967247
-0.293871463772834
0.2790807466605
-0.755096252642538
0.716682346291013
-0.659738703228506
0.0561651694249117
0.103660885440997
-0.7073977952562
0.0830599352103564
-0.534523971285909
0.0799299958389981
-0.583565014215986
0.555163713598338
0.0990925402146926
0.13864934734474
-0.298727826071031
-0.453491546334169
-0.155017999088253
-0.848198118724256
-0.742841484174762
-0.09641682654389
-0.18075763944641
-0.440458670848078
-0.22086012753333
-0.391724634848893
-0.333001204260036
0.542888218413816
-0.172835768762108
0.0477853734424683
-0.743586399341831
-0.266375249704176
-0.07982499442425
-0.790193939713763
-0.668102320135624
0.00605191450365993
-0.355546810274288
-0.809703315496084
-0.620761376511669
-0.298023659858282
-0.897940606985807
0.740019914014704
-0.439658559170427
0.153085460326935
0.755961538353844
-0.518262016057404
0.214024040404945
-0.111125923961114
-0.389425936892727
-0.0245886320630088
-0.597714423208742
-0.766021676408293
-0.409142368913076
-0.277503850031595
0.537661767737449
-0.819643201644492
-0.716197563294514
-0.253188608957835
0.132268945776475
0.376173011383593
-0.587738833753413
-0.84740029020641
-0.22583407592209
-0.348732708878578
-0.284310943009612
-0.108621882521703
-0.192638706786923
-0.390538039996685
-0.264955922834744
-0.539356564482179
-0.06642491347765
-0.094458741254035
-0.397252687417595
-0.681023813166734
-0.224585279213156
-0.935449445389109
-0.806092798832605
-0.80319728646526
-0.429463655197773
0.267989541201769
-0.614591759607799
-0.879903983772923
-0.273465541449522
-0.9609549099201
-0.348882867524316
-0.558527531334381
-0.27901102669303
-0.609821520102776
-0.795430984543148
-0.684119266978932
-0.965286884917942
-0.833098502064389
-0.0448996432006066
-0.246173305857871
-0.471323015060649
-0.892241901100825
-0.526333367948554
-0.20219504396059
-0.942381252786284
-0.830427913702987
0.459213274046363
-0.141148748298795
0.761234710497727
0.560382820462965
-0.407601998090552
0.730347817405783
0.453552098715071
0.284336575747945
0.0206727145402577
-0.318346808742916
-0.421279567146187
0.0789152913862262
-0.715471079577034
0.739709809086787
-0.757011505890284
-0.227219517999533
-0.755060111448551
0.0992147220055263
0.397418568758347
0.014583374572543
-0.349759655469172
0.561235722572308
0.646620372589209
-0.079901354936968
-0.176366756112864
-0.63811345304445
-0.198256626058374
0.453585097296686
-0.646786605056793
-0.193846996968998
0.365374606723267
-0.175656872131285
-0.1793209709914
0.225413948929727
0.47021417904994
-0.326878552370826
-0.502681228016396
0.00872808225283689
0.62093758879746
0.717701929080842
0.659194533222768
0.27352480341538
0.0289955744842401
-0.213193944098383
-0.85478924490956
0.0392354354721658
0.684693012919371
-0.420638814581894
-0.518400785855396
0.215850112271647
-0.113922265958796
0.427922103749065
-0.757397404822468
-0.0383077765424442
0.09090918481912
0.766796649844015
0.772781280049362
-0.235234791389542
0.316247341766225
0.867799668483446
-0.292705835149178
0.316986310394048
0.67376914131446
-0.341731273581619
0.339915701308564
-0.660381586751507
0.216701581662284
0.628163104444917
-0.490816997573403
-0.117758292178743
-0.393326705540412
-0.419977655590725
-0.322269193543899
-0.738772216757447
0.381977413119078
0.068428672193807
0.262473147674984
0.126141340368054
-0.895041885714331
-0.538523084600052
0.599526389411266
0.280262377034331
-0.42564608198229
0.824334880603878
-0.446033296860158
0.786469470976092
0.193895709115831
0.872465162567329
-0.102986777615665
-0.814371490304272
0.140505648750306
0.937960947618655
-0.310082101883669
-0.112598547975058
-0.911302380416064
0.169948121649009
0.401073153734489
0.571250336708753
0.676264668603176
0.68882285988747
0.771732509004666
0.355712689588411
-0.289114054448313
-0.332323003691921
0.81723395798923
-0.484698592594055
0.819272043062395
0.812278312844465
0.782806980821077
-0.196061204158815
0.0212969676551608
-0.179695819355328
-0.284391906956364
0.722686643432533
-0.958231711587361
-0.222481013484742
0.215543693598112
0.07606552277859
0.513249892700879
-0.296148326738453
0.435072723839504
0.25630153233504
0.659341429398586
-0.109307413572385
-0.337210254828899
-0.0732696856839619
-0.8671481259094
0.0486378303286339
0.376397036964686
-0.17819262580103
0.831971501781909
-0.0195963416071776
-0.923109926585639
0.862368880296083
0.430953528798978
0.515179637491999
0.126374641762156
-0.0583782979526627
0.31842120253789
0.687560347460537
-0.721021217034916
-0.101535190311467
0.806086255496667
0.848145810139126
0.318734929117695
0.241431928626703
0.436709656286104
0.613404835255327
0.644179333040584
-0.218912012201658
0.855134599607532
0.0944621401495688
-0.571625100226687
-0.14219494215375
0.135839975703797
-0.833450825027371
0.0745703314004952
-0.24354497047639
-0.920952072612709
-0.506352933445103
-0.266901379644132
-0.154828608777642
-0.912778621692548
-0.730018307069701
-0.304476911692858
-0.785710946853747
-0.408728905183681
0.454792311974974
0.00590862191845115
-0.587730508280802
-0.607943191915134
0.60066784768075
-0.488336273371868
0.433784443851647
-0.709521984258662
-0.101423998605172
-0.119773207676565
-0.326136056425082
-0.395060126878169
-0.65772398117035
-0.566674389443722
-0.575168369649599
0.630081899860939
-0.621985092388531
-0.60117550251172
-0.336134416446778
-0.0228524209458054
-0.486808132674003
-0.45685960870512
-0.69361186880455
-0.0355812490678849
-0.767054706343567
-0.714048256240307
-0.957984768784748
-0.792076185721805
-0.0635579781023602
0.843139122215988
-0.771102629009647
-0.322861266028604
0.167039452898577
0.114445288987786
-0.201114849737856
0.877698139010378
-0.112378524208707
-0.219692996656687
-0.246085024519453
-0.139980341136053
0.335511035370356
0.385749176613327
0.364471110221119
-0.137274309156882
-0.118958035504143
-0.102040104774843
-0.486892217561427
0.109399036247087
-0.427645794181316
-0.677747622929225
-0.846423285415323
-0.439407928899908
-0.541788988171338
-0.0824992426690472
-0.079293586577452
0.326209095878036
-0.508007916678613
-0.764659165890226
-0.116886389692398
-0.103575270477319
0.710869857025441
-0.857609396873257
-0.69943600782584
-0.448194261813258
-0.0414334070793143
-0.925781231186106
-0.895601714248396
-0.321672956072087
0.888168842661499
-0.527467905229446
-0.248703406814073
0.591659699455576
-0.497135049811579
-0.6256754902909
-0.966444075629323
0.80728678677049
-0.498093554025284
-0.385412976853833
-0.492798192893979
-0.462494939289169
-0.33590340670332
-0.874545107686786
-0.412954141303018
0.571711300374445
0.393973871307831
0.488683691330706
0.390045309987019
0.0269252342754406
-0.149458440023878
0.261377728456352
-0.684624245736116
-0.382956796771683
-0.393328635237109
-0.11513477666157
0.361385633535614
0.758673827291102
-0.0604686721874817
0.234318397555618
-0.657134998827476
-0.000186942240858527
0.689633997690441
-0.860693374793582
-0.176624846548663
-0.765922213462833
-0.90956162714859
-0.82980241471254
-0.909665092112572
0.358775684920249
-0.968685774550754
-0.954097991617428
-0.112398415256831
-0.524407121476691
-0.557770672583963
-0.859459022260121
-0.306517977994216
-0.636134809016442
-0.441220614573755
-0.815847013686269
-0.0190016906913102
0.399601980304493
0.902982230782278
0.927791103592818
0.738135554834082
0.544877900254047
-0.166584514595372
0.671138353004976
0.53272764825229
0.928845537767552
0.309126010936606
-0.0928003809235413
0.668662968904905
0.179149171168029
0.511893795650725
0.712542813412813
-0.0948763028863216
0.101642916149604
-0.381839294057446
0.282261694293423
-0.32264920089069
-0.359765769684697
0.893770494185291
-0.275083211682162
0.899386304225143
0.180610471736211
-0.0458530629516652
0.287756876127269
0.753877742615631
0.557669039751029
-0.279397183758071
-0.208867005977456
0.892354245728909
-0.483258557528541
-0.642127501593798
0.804053891102887
0.617743754228102
-0.622895459620591
-0.342897433129241
0.306619849639855
0.437327465301807
0.722482665636162
-0.103037015855192
0.328004216921977
0.517193331774705
0.452652498309915
0.673739484163184
0.504683171547427
0.838303727359764
-0.602920641218332
0.227768832025763
0.910788772399501
0.387232184715905
0.816396716324599
0.384233437508519
-0.695182114723845
-0.000778489976298506
0.644543962966729
0.497262585775243
0.140590121601377
-0.96198927940812
-0.849688685050175
-0.00240428147634999
0.701103067710449
0.368646794247484
-0.468935175670587
-0.134562795025074
-0.34657032839111
-0.904733183176517
-0.618103262942606
-0.108918083220648
-0.0491350760953881
-0.316865842528495
0.68853674640435
-0.082550549122339
-0.905979111306427
0.195848853135444
0.904163192315177
-0.0204786841013549
0.295758717921573
-0.618094510163182
-0.368445721502186
-0.264946555198815
-0.423639206791815
0.077841339653655
0.525610921947255
0.5875229772803
0.688507784412175
0.11916965677636
-0.788061561808723
-0.37978941957064
-0.894866230960925
0.428894139099288
0.511569873643606
0.651416076384021
-0.377136630284439
-0.201026309740692
0.742245251830372
0.426271022897968
-0.272238505661709
-0.627952397552829
0.00774129603219417
-0.0755872431378552
0.751207468683337
0.586537287704729
0.848136978861477
-0.378880997164547
0.252605166890841
0.668719463754195
-0.468861987687757
-0.0626493686971665
0.642440394891194
0.0219876321353089
-0.72437394324346
0.709135925611013
-0.664293149168001
-0.501519277495611
0.264781079718148
-0.313061540392796
0.299177547431235
-0.641160643970308
-0.672026892544303
0.0912178170225508
0.250800084732189
-0.956735281549819
-0.0891936579182638
0.0128250738979201
-0.310049564249054
-0.918690855226433
-0.933134367677141
-0.898307077488008
0.526377143289054
-0.892871119639829
-0.346394148674738
-0.723545143072396
-0.193269061087821
0.77786873277087
-0.254806338469816
-0.733207560331519
-0.537687920125686
0.0921348565069545
0.508703977536063
0.120760000302889
-0.086297101542251
0.456559948524091
0.191025001299774
-0.488441536426754
-0.236017471924335
-0.915356675643744
0.142420205246973
-0.72737493442551
0.577865231312108
-0.168402161751263
0.225920155229373
0.198796033448471
-0.208172809061651
-0.454016211550667
-0.844108182034495
-0.333373715824564
-0.269110102156631
0.250260886256108
-0.931886305842332
0.10157175230298
-0.296797557971181
-0.695921311990534
-0.347796539499829
-0.0313675335215151
-0.918723120326009
-0.863086456585017
-0.365874408347891
-0.897660355689634
0.0746404951397551
-0.748146613155721
-0.960287903752384
-0.335094632641239
0.0138894651374627
-0.220165141112583
-0.320501627819779
-0.50005593313625
-0.876854730921495
-0.38675956348533
-0.909166929149753
-0.688013124049808
-0.846902044737728
-0.145158679524411
-0.0549572837566742
0.356168375650553
-0.773060965885963
0.0551395028831445
0.055964557895223
-0.0700485976113778
0.382243587122623
-0.701184203524216
0.0416416452482955
-0.176611749292245
0.341443203182638
-0.0266887085582448
0.161158971415435
-0.139306722998201
0.371704137148317
-0.646863240689952
-0.220888930819324
-0.236626807686185
0.729599576979828
-0.141744796741557
-0.179278413626571
0.0759054809419089
-0.627297692177348
-0.0998031122831033
-0.203734205210864
-0.148001709817339
-0.934420763562694
-0.658081884238608
-0.914578313435402
-0.406810928522032
-0.295058166539095
-0.0665605423661219
0.704411405197739
-0.508546312243747
-0.959160876621184
-0.928126905767062
0.257426489094397
0.0849811620626408
-0.32633696369375
-0.952233517805633
-0.849415764117939
0.740710191325178
-0.218151504791934
-0.118961724004829
-0.753890423615353
-0.673679430524338
-0.4782139751141
-0.380036658883888
-0.88733078887188
-0.460931720055478
-0.818549662673362
-0.680533617385329
-0.619129546295865
-0.132175438918944
-0.475811794835723
-0.788718500021772
-0.747543421742711
-0.859914366204292
-0.800900191199003
0.194051825722476
-0.157269987564705
-0.0819631307276378
0.0722909687451878
0.0317719284308621
0.229477623052764
-0.0391839351017925
0.525953221800491
-0.354059241619018
0.487306762245899
-0.714721560376193
-0.206393461541572
0.172216347522637
0.140553521502254
0.835836728804973
-0.245576434825532
0.205798210872389
-0.0249685796001855
-0.827481944389538
0.920694031076016
-0.606091194536725
-0.741604129064317
-0.212679426949797
0.370599412947066
-0.715725275484137
-0.411602473260762
-0.12749624321138
0.639073784926996
0.45531543518048
0.963777949473008
0.470228230563103
-0.175286820467417
0.0433179470425404
-0.754430846979551
0.388203200944992
-0.160827091467878
-0.77454955001483
-0.323865251169354
0.41196316593016
0.337679392217812
0.765132285427415
-0.843542208108134
0.00687110096408976
-0.236691516508525
0.732373813179852
-0.0203619717546026
0.323131620207273
0.564634649728239
-0.0260474136276113
0.0109829455452311
-0.00418289172765021
0.461106081842593
-0.160679240856492
-0.080713140349169
0.536786459587321
0.796040484239087
-0.438892475337286
0.0331651558693952
0.505202441433267
0.507734362791404
-0.64293142167219
-0.286961054260946
-0.805065003783874
-0.918797405836595
0.113514356679021
0.0668410511712762
0.494602544857495
-0.254241967425954
-0.798941645884201
0.352071340612242
0.333159095724505
0.221100703352128
-0.943034212921367
-0.359166445981098
0.568448808217356
-0.97381617987061
0.405500929411891
0.3576771065913
-0.197673361903034
0.363526836848195
-0.478300188806616
-0.898908589471362
-0.949104151779282
-0.142891942356715
-0.659011602610045
-0.571347274330868
-0.158786418218651
-0.335014889492114
-0.838850187640185
-0.629981964872965
-0.440603091251316
-0.973758253040594
-0.578650784964255
-0.139411257373631
-0.50281215375943
0.167623067185593
-0.520745759738683
0.0624808124445565
-0.0510193773670279
0.122978856924039
-0.829988749303011
-0.158633858109406
-0.400954139285241
0.183986949256817
-0.316452554946665
-0.851664787623757
-0.0927413027120255
-0.391487698889537
-0.452056412234789
-0.944216046004678
-0.80288392356249
-0.562024007600071
-0.831860555108534
-0.193959878926843
-0.118825380838116
-0.907759394496007
-0.800697286115834
-0.650245767273764
-0.0227831418231268
-0.535204003334981
-0.0942944924567901
-0.0813918940401939
0.615975837061034
-0.574222833311746
0.130263239214544
0.457292889449291
-0.523513924988566
0.338914299460944
0.48039029296071
-0.00134820378451588
-0.757356989067918
0.758723838804366
0.393071711568761
-0.0044420548601075
0.889326942712468
-0.520647640970102
-0.724498416291216
0.288990458656084
-0.251379882476323
0.301558808264508
-0.0800536495788888
0.520277890629026
-0.245930494825704
-0.0697082677078701
0.0868754014301457
-0.386027574877394
-0.374428007398378
-0.534432071329162
-0.140554100388184
0.248155351414214
-0.504308105886663
-0.215662259770744
-0.233260792022736
-0.0616038913777392
0.733819090052155
-0.0557871214646347
-0.0624464485930696
0.319282031404133
0.470249043618167
0.514249144165138
0.187848594330861
-0.247533446960221
-0.594284560852955
0.629501492578906
0.651728807561497
-0.406459944597276
0.490323349742005
-0.904778144953939
-0.207059983499255
0.0200610376899201
-0.278019328094162
0.233580232827639
-0.772974835301875
-0.588849660083988
0.147117178371817
-0.20695258869997
-0.504018671428373
0.13236039072079
0.162356705026059
-0.0646984353985238
0.201982783030153
0.145375757710685
0.00858316828647284
0.0414041827932959
0.578800122589156
0.815692546101047
0.0511179770595168
0.727843252176058
-0.237397791859475
0.395684169969297
0.0680766886270267
0.494451951400844
0.690672872680206
0.122478695278797
0.769483215165595
0.792202656140594
-0.49574802634808
-0.243740736087345
-0.246545332477651
0.863556116693689
0.663016824750728
0.343969934214783
-0.935335513252179
0.814855964264714
0.797737735869569
0.464037386924255
-0.57635305925725
-0.839120038809632
0.913409519130184
-0.452528571640889
0.49304064351185
-0.914410839410401
-0.239886949463936
-0.149903553746456
0.858918960287587
0.00507264953695508
0.14182479483337
-0.117297745930701
0.384827434826148
0.738751864824988
-0.734507663428806
-0.0104162807968262
0.112382195111181
-0.409599999563374
0.520744878739358
-0.365271525975012
0.188081868160227
-0.628535189721727
-0.228372499678563
0.70629070599179
0.0478648063348095
-0.209526350567525
-0.782460170259054
-0.0898417549153947
-0.41521343318954
-0.712404146013295
0.683947465717076
0.388388554544003
0.578716389870099
0.376641519090263
0.0577068264760976
0.64185502786252
-0.623555278790272
0.288302273544507
0.200928918907676
0.567915809387493
0.403460529050893
0.687099622651126
0.61501805590605
-0.392116731008349
0.514813532570474
0.933533272717998
0.618411085192567
0.656278894737452
0.253297253587303
0.277738784165389
0.152490802767425
0.422197166968896
0.703812144930645
0.760298108543341
-0.215480470392663
-0.779573206477125
-0.680858491392374
0.605997593667172
0.111510331618532
0.16533390326909
0.205001269175387
0.828691721340196
-0.139641272742099
-0.802522713321884
-0.893648350970984
-0.770620947790988
-0.722664305243905
-0.207579241964735
-0.381594395982567
-0.569680398534104
-0.465629177469065
-0.730565484370915
-0.416241374146249
-0.499357290242392
-0.561419449339872
-0.679792238264569
-0.310445810107571
-0.112724435278304
-0.545906704168509
-0.705661282845679
0.0129084414235251
-0.318491908486409
-0.186364655897836
-0.286924628472912
0.697105142426037
-0.0540260605140359
-0.0488383173091737
-0.329458032331831
-0.155620377519291
-0.114148882537166
-0.247375313948624
0.658399951968525
0.17217311133864
-0.346824044047292
-0.0947279292760388
0.243909414626355
-0.084085376764037
-0.777311202762722
0.646077485066561
-0.379277907500073
0.172181179095014
-0.190032991252994
-0.92289475139117
-0.384755615710932
-0.172981983141475
-0.0546341020803602
-0.675557770130473
-0.292037166725593
-0.501743275907953
-0.566824314396053
-0.266492545754175
-0.5171733547027
-0.297089649411084
-0.761374428069149
-0.35600036820341
0.305890767615844
-0.365626197940404
-0.38972689334775
-0.460229932793428
0.276309022187083
-0.139356797574936
-0.209902785413914
-0.194284704484777
-0.13948531588684
-0.0949954473926304
-0.563006884016174
-0.682988914060857
0.598820086823194
0.245850998318651
-0.860971155125069
-0.389217801291673
-0.905527651548989
-0.793125353492599
-0.870552914985934
-0.808216251191688
-0.392498895613026
-0.774712225641821
-0.351926869805824
-0.619367257582807
-0.574155785211224
0.20977388122187
-0.78200903889868
0.362469089147163
-0.0692866152496013
0.00768753699815397
0.743978606182614
0.851837988501127
-0.226676335010701
0.313524858399204
0.302758203032149
-0.201323453580056
-0.115223836329154
-0.433870325033592
-0.428289467928997
0.0450657577277215
-0.198553911089948
-0.713333946207998
-0.358455525070157
-0.403945905548249
-0.817699533092668
-0.597471910409405
0.436974125930547
-0.123749388272301
-0.290772046110061
-0.892531400005501
0.678265768502594
-0.322595864593019
-0.245268473892891
0.355937886226068
0.555789814065437
-0.276566730990708
-0.234422703004428
-0.422267824567863
-0.9415419977837
-0.0600772334069498
-0.509717678982518
-0.634276231277881
-0.447067798481506
0.244386579693739
-0.198423034543934
-0.173296577968371
-0.165061296574972
-0.928274077799125
-0.241859884685024
-0.0758947092069938
-0.500578022706
0.0516879733842393
-0.334642584719212
-0.578284447780819
-0.437230276203124
-0.488964589281728
-0.412626315300504
-0.550750953010886
-0.505356752240368
-0.474724362350785
-0.11108135863772
0.539060911061348
-0.734156049577679
-0.577504916268126
-0.49769688563037
-0.186803946348507
-0.228801681115136
-0.0297642568920693
-0.568532371840246
-0.535866487541085
-0.783762126464791
-0.618986314547298
-0.704199244404734
-0.83542883372845
-0.365292380860976
-0.764913002266168
-0.634696272630101
-0.603055831239135
-0.574804060295818
-0.942965164905869
-0.722566489555203
-0.580813531758944
-0.903898337377349
0.152391899671958
-0.197171570328385
-0.637677048622171
-0.216238797731553
-0.540556349672981
0.468383243450969
0.694362838115639
-0.817187253338764
-0.113897604717599
-0.899611406339694
-0.540131512720981
-0.383363993245892
-0.318741953942445
0.323327139822875
0.769466121604079
-0.288888470735172
-0.236613887302636
-0.13135091173941
0.506176234481584
-0.0777142392172793
-0.121955509612293
-0.781058923182762
-0.657825398557363
0.24398453707824
-0.55312723755039
0.273134442820866
-0.608875684275599
-0.115321396087527
-0.785649515598751
-0.0248015742886564
0.70447270581259
-0.466020201664246
-0.369404206203971
-0.29754998991643
-0.31005997634423
-0.433833918254216
0.152007797084648
-0.841994496865371
-0.667252789084173
0.00940317644003168
-0.514145741772058
-0.431440526427634
-0.492255541894002
-0.261365763614628
-0.545511126518484
-0.221074361172898
0.139550387777312
-0.915062950611907
-0.791804440013298
-0.470748780180583
-0.32071416818402
-0.322549196857237
-0.162162733411287
-0.245941925403812
-0.0989287362117837
-0.378787424798755
-0.450358176482954
-0.397316465300809
-0.339436961663035
0.255907766972276
-0.566356100449776
-0.125683563654323
-0.788302683036331
-0.469929870121883
-0.0922943003363491
-0.35774345661467
0.797574933235441
-0.217968232202922
-0.231998281914916
-0.0994592016355167
-0.0832887335847901
-0.358524640513516
-0.647280169500319
-0.286223193977927
-0.811316970907282
-0.781951374605731
-0.184955408053096
-0.885053981604304
-0.72070333531486
-0.75212266180799
0.0944085922776459
0.59280701617309
0.67948242243376
-0.101301662201754
0.0198310787084365
-0.248322835178693
0.626609465066823
-0.270002391243228
0.22659284018629
-0.662806080608629
-0.402211302694297
-0.644098178214438
0.682454593984185
-0.338071479385026
0.688519076904371
-0.125280248518148
-0.860772954181915
-0.584482198383457
0.0872570391374982
0.258232386219199
-0.210907509947843
0.505809201961161
-0.781649179938664
-0.181994633299815
0.617353223070934
0.045810298225986
-0.403506158040572
-0.297669923643657
-0.808441109112645
-0.857315347319102
0.213288887470546
-0.504360001431757
-0.00440327442507654
0.175135047675819
-0.119219698715743
-0.652260278085199
0.457539153314134
-0.777364547139531
-0.155602023649823
0.730783386537903
-0.0966140856672168
-0.0897600819109303
-0.652679685366733
0.0681941648330322
-0.212274650550704
-0.334007301342734
0.64772965295675
-0.501572906993752
-0.711855089447142
-0.417069624685759
0.357974692706714
-0.257064442940099
-0.347991838384761
0.00742028895876396
-0.302113793108531
-0.491480217706024
-0.29306514987486
-0.196533013703295
-0.756368372238833
0.0113329819287081
-0.728354729799508
0.478241256015619
0.316880749359634
-0.0807814841762615
-0.148286204548398
-0.335216815157991
-0.266679834578076
-0.774105910426591
-0.863035135810377
-0.754552354650904
-0.801523883532726
-0.697118958647587
-0.933539056914497
-0.515661227225989
-0.0148222898557762
-0.801103171257803
-0.437693434906686
-0.261366619461999
-0.73418414064177
-0.188553751447629
-0.539543994025876
-0.44607517908195
-0.746655704216357
-0.668801923399167
-0.473429561098358
-0.432453838611161
-0.960321273800497
-0.885212832591742
-0.614409037285214
-0.584938517864133
-0.580897037894322
-0.656469029890457
-0.568650530975416
-0.64386667504366
-0.586722509546175
-0.354974154763326
-0.560665273730396
-0.596555148279588
-0.90617599872308
-0.61400835191416
-0.355125347297839
-0.600913913728463
-0.572778849235769
-0.309899068839756
-0.51568729103944
0.546411818242463
-0.246227856117945
0.571634263055743
-0.24783614545978
0.836248256767553
-0.470322720696502
0.27162956613934
0.157093756582038
-0.214204488972022
-0.512088717000879
-0.61562560894171
-0.39182077679313
-0.169864555056123
-0.174281082636124
0.311859615124972
-0.2999104086073
-0.049983533640597
-0.0699664322073288
-0.580905365442842
-0.465589135883383
0.782518968488845
-0.117860585531727
-0.389272435718139
0.133914394264985
-0.0148706775987666
0.152041103247589
-0.0987697462153943
0.463097160705224
-0.00114907127160869
-0.170708727007271
-0.0116120963433599
-0.583083117043541
0.279163266770489
-0.569695416199369
-0.348257979874371
-0.0417964220647898
0.090202345580228
0.71963276204464
-0.456771860318035
-0.0659508815543513
-0.70860178244563
-0.88144703026463
0.445351538194771
-0.572037532591602
0.119286114469955
-0.178258407975043
0.641005052635942
0.0757132422237196
-0.523399190716747
0.131602906285723
-0.358985569377713
-0.433788491196927
0.221280287446289
-0.320649580049584
0.583206238511566
-0.0273208858107631
-0.102827331098295
-0.800232874411366
-0.273391257675944
-0.751316039594979
0.835702365964452
-0.376644183241505
-0.577841766418255
0.6073928930194
0.208575737499259
0.143051826864766
-0.0993896562090036
0.45440792272656
-0.264165303293225
-0.31678460380913
0.0673251053121846
-0.533068429425915
-0.0620572141483189
-0.504644650191492
-0.483737573628648
-0.334304028897147
-0.214360308833015
-0.801375769493424
-0.0906288360783315
-0.784665847149895
-0.506699054508506
-0.317802728187278
0.0775777882412127
-0.655229187861489
-0.395938502667917
-0.179677370067703
0.0736734765927765
-0.731582013902755
-0.0135600226313535
-0.433971858752261
-0.473762937402005
-0.501469200981261
0.508667707222379
-0.721923503828967
-0.587003086982589
0.26832313843116
-0.233366788802205
0.185153806627439
0.231210315868941
-0.368371108892119
-0.678052199779513
-0.0971173090129152
0.00662565469879785
-0.461262932201023
0.251725474356101
-0.143045699668671
0.138276111192695
-0.157367326129247
0.267827976299015
0.197385829221089
0.214468163078021
0.159850482526301
-0.57695035046181
0.284088352808548
-0.375931335282555
-0.167982982200275
0.0014414828806788
0.202373159149806
-0.600239729721111
-0.240993250026775
-0.405482636502405
0.499127885052366
-0.283984219920276
0.11150885179736
0.161658030793036
-0.122481143426736
-0.100381060983115
-0.527381886427051
0.0614529802685296
-0.0745921806759753
-0.00413955508088316
0.733260792811763
0.718272935487899
0.518730799092392
0.0162497432520025
-0.326283525176822
0.105451151243978
-0.102127105465633
-0.103610418407403
-0.0122045704060884
0.0130697973125284
-0.628017204423876
-0.837202455614457
-0.340433720801644
-0.503581047628215
-0.718868722976122
-0.878854596299684
-0.422334454378348
-0.502393994343193
-0.857500673801946
-0.620336818653141
-0.406474584249462
-0.377985887700252
-0.14853606722709
-0.810636298453377
-0.697931240444353
-0.24066964777414
-0.349501461231987
-0.929648647841023
0.0626036889122799
-0.275076161515204
-0.693518310917966
-0.851552982732027
-0.370392121417733
-0.700740547264433
-0.489063139108919
-0.759065688807006
-0.488475366354393
-0.401171857685382
-0.890313237704833
-0.699425029034224
-0.918203831076655
-0.269295750784391
-0.608138469768921
-0.675191778548346
-0.507879830785698
-0.870043682193145
-0.836420875378714
-0.576044449013064
-0.603229890517505
-0.604852006883366
0.000848116154772713
-0.108349834466994
0.615985009134755
-0.604862477103941
0.566427539171903
0.0901919225230339
0.691139879371197
0.805641147281673
-0.419679524004761
0.712080553284326
0.790194007665918
-0.0789289494665069
-0.0178979375284453
0.777084790770794
0.553047918946169
-0.181175592052069
-0.41557970444196
-0.159820097810478
-0.669854444481701
-0.113417035441987
0.228410558658044
0.012898603502662
0.538024016871872
0.235359610497456
0.371459623083839
-0.0325184430588958
0.379372404985467
0.644269183333051
-0.419291487656908
-0.377644288555257
0.417187802623461
0.455170875718931
0.434682043230891
-0.585512344343362
0.464725660881363
-0.50923242866998
-0.0456720883480113
0.482813768191458
0.326214646951945
0.387381982383303
-0.470148450919792
0.602704272119429
-0.489911617260078
-0.290268869435587
0.148205119363556
0.582238189697129
-0.176657816849404
-0.0526876434420782
0.77838939910602
-0.498903641301715
0.338092498554748
-0.574871328667392
0.0187143816960192
-0.933593547669384
0.795740571046704
0.0276393086221071
-0.329582940211144
0.0832151626079937
-0.242484124440546
-0.300807568495818
0.19841703119237
-0.159072753807879
-0.926130736838112
-0.0544914580295771
-0.329640113871252
0.213699913249241
0.316858763497678
-0.416739339113858
-0.319959219671915
-0.542466497177566
0.796773859808517
0.0699824602179677
0.388439273712959
0.501742110736761
-0.342684553637382
-0.217959579043712
-0.130246841874562
-0.195815641790603
-0.428755025658896
-0.209916372764385
-0.896817993456091
0.257129878821471
-0.658696998333241
-0.446506840954423
0.88356830832314
0.307512974592311
-0.252388055077209
-0.202560841785492
-0.146075646040868
0.00484453847341005
0.00259923777803504
-0.0733094265900043
0.722301730012457
-0.960149777263729
-0.819031000616772
-0.141881224124455
0.320493211486331
-0.73815321030831
0.591651481510519
0.4720906905996
-0.575001952576591
-0.544537372097196
0.711799843940722
-0.174108704730557
0.0512737933539614
-0.307668850064756
-0.686123210295213
0.108409127824651
-0.0510995152909973
0.0225206131370932
-0.454598079274517
-0.201620238697645
-0.0948476532215703
-0.765428396029476
-0.924261791217766
-0.283547764286142
-0.213020196871908
-0.0313394210041129
-0.098197722640276
0.219370593526697
-0.775546076348628
0.160847155550859
-0.590825745223178
-0.0942988356839402
-0.385016424849618
-0.273328572010799
-0.0591312628219475
-0.199072042746143
-0.0117053666596916
0.224316278118216
0.156087700627627
-0.577982468006716
-0.317091162180635
-0.153911491257468
0.299182261582103
-0.853718315397578
0.722055373197424
-0.333024742225848
0.22093045484853
0.251234921998272
-0.31186007616899
0.609123424368701
-0.506151352900795
-0.111333666347445
0.114252963347306
-0.569297534071205
-0.13168921750443
-0.915232828709691
0.44419568765669
-0.256960089801813
-0.349536484654966
-0.853299090802152
-0.0410813096830583
0.769344340344502
-0.52574130770065
-0.72862411957999
0.366702222760372
0.847131196173191
-0.508873868660905
-0.00709869588433068
-0.543587723140196
-0.00683744535368985
-0.929408714663997
0.420982346998401
0.126479804526759
-0.755851450430778
-0.195644964976189
-0.154791224865418
-0.560949573377078
0.0266033271927789
-0.217771915313927
-0.681557218110824
-0.000852597912599981
0.357237806526706
-0.439362498935026
-0.249552906860982
0.187613846246047
-0.749490001818565
-0.569581115206184
-0.382642099183738
0.289736343407076
-0.317903716556995
-0.771922557046056
-0.035945785695664
-0.446056612266727
-0.562051180380261
0.293278730930775
0.0456459068404751
-0.795592073489166
-0.234352152278726
-0.38517049834264
-0.257285203551397
-0.826464650192167
-0.642284393824519
-0.615912305346186
-0.495686196853071
-0.671487988662468
-0.905914745519239
-0.923902716798252
-0.739155830292114
-0.232276689586919
-0.411874699904296
-0.267115109767941
-0.829001327653809
-0.384010287084397
-0.800866273573957
-0.902815044540178
-0.525919275174943
-0.651388953393522
-0.825607037083265
-0.83509760211808
-0.366402432023398
-0.882717772677832
-0.169424890347965
-0.651049376392465
-0.14446775698268
-0.247791678872948
-0.775998699454575
0.116010967065435
0.246741923232541
0.114389183716697
-0.157398960796374
-0.374390641185388
0.576509515566893
0.739310124053349
-0.0229375702001935
0.241617091656299
-0.0763117596078664
0.700073374369792
0.380553553207305
-0.364856385092991
0.0438958650804199
-0.00379348665350584
-0.224392194574402
0.139345685055262
0.315016127543441
-0.738910124560797
0.433955088732569
0.833012165834657
-0.680419951527057
0.29731165868952
0.774323304848641
0.769535855238115
-0.637519383508397
0.168897998233955
0.29402102719536
0.204237574314102
-0.67329800651371
0.0826687433057146
-0.424463540720792
-0.0183632149111674
-0.00951880827284824
0.73363578573596
0.364212400168255
-0.304808474315151
-0.54424614534089
0.848769310089065
0.799131472318507
0.0181942271193229
0.0315498985845357
0.0962256010808564
0.462789073297919
0.333730967898547
-0.1937622957555
0.721243128497517
0.740855479025997
0.284550655628205
0.567465313048431
0.812782294586049
0.382172530482247
0.0429777496962126
-0.0767647549517399
-0.336137441968943
0.756473811336804
0.491821843828086
-0.350421310613053
-0.695022522118696
-0.195758790854533
0.476332252527673
-0.876821368578857
-0.00653823423807255
-0.303647497246945
0.35590026878217
0.204430117534655
-0.234420695621174
0.573180331789191
-0.24316703231661
-0.547132579299358
-0.465053221792146
-0.109825682809339
0.372692383180782
-0.0484691689731611
0.0136969287066933
0.922852763735366
-0.358485063031258
-0.0253003366161808
0.619933081859862
-0.451991194309241
0.097131254468752
0.28894629703527
0.00886325455823554
0.815970408106052
0.0171427869898144
0.776572208388547
0.702419112500162
0.0821964183072198
-0.903029882000791
0.727395534656407
0.898567278202906
-0.822613972933581
0.813282094737446
-0.0460923365785263
0.535806102571355
0.175396503827596
0.26030218963824
-0.435299293930181
0.336633658098229
-0.191143171451165
0.528086410827165
-0.919769389839495
0.21938420236488
-0.343634692457503
0.133609313935635
0.00315342041733484
-0.766699045246755
-0.607863309129485
-0.340165968290654
-0.428293941312459
0.720847980499114
0.443525497053889
-0.185327484887193
-0.045634825765915
0.500906042617647
-0.545019852695647
0.68658165258164
-0.955155861624271
0.52393617076367
-0.122121011829627
0.498634755432863
-0.418183617120783
0.480921259497012
-0.470618526032733
0.195771418767547
-0.0113522133107893
-0.28184499992659
-0.409933538689663
-0.50339824897343
-0.637927230342399
0.307801922576087
-0.0561649372012157
0.183090086492197
-0.347917378027365
0.352694050898592
-0.181516264034094
-0.493180353301026
0.845482727494123
-0.0203643062597868
0.62939570269143
0.209982992301819
0.131571205596199
-0.0889814779508857
0.484437303939507
-0.146074830483726
-0.0104893800007341
-0.715422411114679
-0.779372567676284
-0.149216503011085
0.590770224209576
-0.19618819297663
-0.690173692499746
0.231000221941219
0.316436457831821
0.433764384149201
-0.624639278168083
-0.509409962577976
-0.257628751569716
-0.486395402072194
-0.643718233757398
0.576959931066872
-0.289061447009453
-0.421779058519418
-0.115938399436006
0.221470349433856
-0.460745398459897
0.0130571384810391
0.845981383322572
-0.261006495797521
-0.715625419498946
-0.614589407250363
-0.686562283450562
-0.183209580199523
0.357098808227038
-0.332118039833912
-0.687794360961051
0.219435592567244
0.650358111095453
0.265806689670341
0.00869081195601123
-0.540786475376144
-0.209864771284413
0.628165959180751
-0.570153187938028
0.677553470994955
-0.632816120837824
-0.498292870085728
0.142009493564047
0.391537415513314
-0.332383799085591
-0.175734193866594
-0.190834689974872
-0.421233807188477
0.65766540713538
0.260451731892358
0.0190779305398482
-0.582656145284547
-0.184084150363473
0.574690977260754
0.25006749852518
0.51308336264227
0.143494926225806
0.83866487758821
-0.164619270630709
-0.374110807423862
-0.430072903921082
-0.473888126176691
-0.764931704200092
-0.398188275367427
-0.843147057250405
0.511929747064302
-0.141091782555994
-0.0208094244131677
-0.0973344064910704
-0.555098328733206
-0.426117840406572
0.775745944926725
-0.61551562387284
-0.0373218335884089
-0.5376051685646
-0.807002314341976
-0.603151971826959
-0.674000980171403
-0.755380332063628
-0.509799082792756
-0.632849126770097
-0.554692613050235
-0.575682437063642
-0.873652884713842
-0.0372148662047519
-0.838061309288405
-0.847602256140479
-0.784529248503388
-0.558842541736775
-0.666428370343706
0.46484376684052
0.0301792730980814
0.320638660219816
0.653915323359841
-0.149992019138177
-0.234818260731201
0.167930633398228
0.910820585839339
0.86470508599372
0.698273823177911
0.531881796868321
-0.462055689388053
-0.177941317330357
0.00851883020087913
-0.276598870956151
-0.131942933002536
0.251567632633788
0.405731274143379
-0.199773123635998
0.632652795286536
-0.433390766363441
0.321862086817796
0.788969930747801
-0.0506138431881397
0.241017318879959
0.120222229654079
-0.00250480398326082
0.887833069182434
0.824536292928525
-0.452187041555763
0.708179892687337
-0.136058705330275
-0.485450202854613
-0.315590476090373
0.874051937562138
0.787333177460451
0.413962653466089
0.739528638225046
0.542380822373264
-0.207582177683735
0.778589622748212
-0.669286652908103
0.157829969867326
0.716238842557269
0.554435941620826
0.215883511238336
-0.524676176733189
0.0971725168940773
0.0689736872221646
-0.564701786993816
-0.373020360708426
0.61520756801842
-0.936156797398776
0.81006999118148
-0.657769343028543
-0.131418443582783
0.524797654452477
0.238370168961612
-0.947051929194519
-0.770583081952115
0.667891981723356
-0.548526522357342
0.295490399326914
0.305245655942689
0.378990679095437
-0.134096811522923
-0.0700307946667913
-0.0903888372876179
0.56722421443742
-0.0353402416155617
0.789094745407553
-0.885033133977743
0.240082996118248
0.318007254793636
0.528531111526461
0.00101989222968425
-0.0933960470036041
0.822289495657376
-0.220658040164731
0.44681586568548
0.757309444879801
-0.0932832572310852
-0.16406289995525
0.194559168629773
0.676661467313869
-0.48954889718036
-0.438917735179955
0.0502795891398174
0.784682098299693
-0.0671339540796301
0.520142853006342
0.93209384611448
-0.271088315931296
-0.287223261290001
-0.180814269391102
-0.34368909789735
-0.241355990739538
0.488372841167277
-0.452127633797331
0.511978263821293
-0.320796256522033
0.117207510301311
-0.105479594063141
-0.0243398199272773
0.230545674559194
-0.326166127536755
-0.43866885956205
-0.620732324546896
-0.337642557851443
-0.756560786702127
0.00454598920516962
0.0911814335459465
-0.295895325948642
-0.459316003635784
-0.4023086716735
-0.384996360842759
-0.827721287109648
-0.868519485684212
-0.0560388946725747
0.211515717876741
-0.288064204113948
0.89962977903424
0.127831357780472
-0.0907253584848468
-0.813583851596602
-0.204107973880138
-0.134770108028193
-0.148944357375088
0.120544902128212
-0.897455565720666
-0.778561668701431
-0.0145202409644311
-0.308240168276586
0.128419450506779
-0.58995021633344
-0.704379866805152
0.519774484343229
-0.305288872469359
-0.162471689256358
0.397198295914475
-0.594406973517763
-0.179534553092452
0.30371409709529
-0.281501215035762
-0.606643990501627
0.458457959426816
-0.238384297790935
-0.218833487652202
-0.0994847303964812
-0.428342082016942
-0.0338789796866577
-0.34113018477087
0.689847129605246
0.0939277616390173
-0.239596546057694
-0.49003814848417
0.794455948352713
-0.0514398172094925
0.0246426888417825
-0.242592691015548
-0.597909247760213
-0.160790350146306
-0.131062215743614
0.66757274339997
-0.645265137733634
-0.232463020374458
-0.703141453127045
-0.749350088992773
-0.804078530526351
-0.739401298955479
-0.380489116862873
-0.38532147725258
-0.234645813786394
-0.402569416223384
-0.0146504162785576
-0.242243242074596
-0.330061003838633
-0.753366053211093
-0.891570828058476
-0.846496266159325
-0.252860217316944
-0.568303868840726
-0.827712110304625
-0.445240697957725
-0.541126313206589
-0.71563254703457
-0.582721721394926
-0.300553995898069
0.142035905485947
-0.243523062340098
0.0251676268679969
0.409016008782505
-0.701475649399758
0.661183254791236
-0.223675655349425
-0.21232309515807
0.20417547728749
-0.31685543399017
0.762364293913801
0.502871068385829
0.236167626540489
0.873860368545189
0.208871513887756
-0.484463551986661
-0.156653094783131
-0.159937968974091
0.184070113474441
-0.170856782648734
-0.233711920216012
0.17266100600169
0.315571830017832
-0.282979770670993
-0.00864366852780012
-0.344065971583725
0.183417554595989
-0.238893954968805
-0.325992011911795
-0.902166786257145
0.2645417740136
-0.75461154843295
-0.484726438524568
0.371708503494914
-0.627859668585281
0.138070011514175
0.153299867820223
-0.390412203101176
-0.3116237937705
0.531557896609553
-0.305500732035345
0.340914478822338
-0.216717319737765
-0.287437819992699
-0.27911953764748
-0.435035511557564
-0.395325841162704
-0.337180566795165
-0.0458319588014965
-0.22244987589761
0.210592067556619
-0.557024006054586
0.155911177546704
0.183989204490943
-0.267604950495704
-0.061972388433787
0.130333680667282
-0.481985052750067
-0.195374597516112
-0.43685091905388
-0.371548412503608
0.000934214384728835
-0.854575697360561
-0.349605694700685
-0.0298641131497186
-0.115663358450194
-0.741904968502504
-0.263165283786923
0.0486331754926197
-0.40446590931425
-0.419114403508678
0.539019645923373
-0.31767525521166
-0.160699081123799
0.174329885904958
-0.711937659186666
0.109575306295198
-0.77944185931811
0.0443513823516483
-0.362751452677246
0.0821514369243383
0.236830738037961
0.386423463094323
0.248125421638452
-0.780061496522784
-0.385447050815536
0.0283792686751047
-0.292340767526747
-0.293717402458741
-0.783907629834757
-0.0381776692576223
0.100754297561711
-0.340336393036005
-0.0765633528775859
-0.865032737273044
-0.37383954458689
0.138407540150605
-0.338532862480965
-0.890989073016517
-0.586426551469443
-0.432947714459371
-0.528741809443278
-0.904005664253441
-0.443163480864675
-0.576960846181223
0.187653861633812
-0.54886789813683
-0.837125949034944
-0.813291381377074
0.737448074232228
0.0177729306787153
-0.564068171529413
0.394095893863706
-0.668305196214547
-0.683908766412173
-0.438029941532007
-0.302510757475564
0.408324638830884
-0.0864173070472006
0.0860401209410657
-0.359156857050073
-0.223759716780586
-0.11020594905701
0.565899969478866
0.368252691433716
0.407477430087975
0.549893197781137
0.517839523068953
0.772353243054249
-0.215123844724826
-0.207152899089034
0.550076502314056
-0.112296174576696
0.296633463270516
0.319522517839093
0.40787583648078
0.58803274785916
-0.144475813281476
0.511673312502189
-0.667683694612858
0.822947639708565
0.270582996966529
0.870085324880476
0.776975982100882
-0.957927843404784
0.492424687834568
0.249456976456648
-0.853337110805591
-0.897365778196235
-0.35008103884771
-0.000824154571384079
0.0185776589355036
-0.0841858778509788
-0.563639559967325
0.487296763492881
0.565180407476976
-0.156217205159898
0.299422444548261
-0.0767087128068325
-0.181720678279699
0.778831720857138
0.42079591703109
-0.832203567481917
-0.773233071153167
0.328139214299669
0.721859182580273
-0.199248312901113
-0.0753294347529463
0.221630662141884
0.531955563953263
-0.901053327980567
-0.334347409465148
-0.264033149836625
-0.024686328469358
-0.00828111340106936
-0.105137587222725
-0.0026245480605727
0.229326962480385
0.572826843329934
-0.74871828112304
-0.613081873816356
-0.854154174218598
-0.738997313924485
-0.109014894907029
-0.226698054303869
-0.198283267070077
0.543440142034435
-0.681809225916732
-0.211830330275385
-0.445267719121432
-0.290219042887502
-0.362761025894267
-0.192098983450912
-0.17264928571543
-0.661614350155219
-0.336693644296961
0.602650492507082
-0.229010593791332
0.574329637918375
-0.257195090793474
0.311967754962221
-0.242750333403487
-0.317332080702711
-0.303494110072684
-0.547465320960735
0.452978128266696
0.104376306678316
-0.915198587324942
0.695332611794604
-0.112059635076944
-0.120123412359838
0.0219705828137649
-0.423805476675125
-0.0262920966219264
-0.760168201570046
-0.876598784828303
-0.839622377397891
0.17555588711851
0.144406751067072
0.82908185047658
-0.790916691705604
-0.452085784172431
-0.839049901323062
-0.331291708804779
-0.746442380532337
-0.70897146381875
-0.767288772080675
-0.361307427398011
-0.636053495807497
-0.23720019348597
0.0740606865436379
-0.89645413826454
-0.552854307006901
-0.77181471004436
-0.0182895551643595
-0.771097223700355
0.391500211301209
0.721699299272594
0.413176107627316
0.707951952490269
0.402756294867765
0.697169626529576
0.609074381860629
0.800375642519218
-0.662927397934485
0.315696208092782
-0.411234596517192
0.141891774892098
-0.142131994137619
0.660935931774562
0.909733604867019
-0.288098523639249
-0.500772580670141
-0.432911820240489
0.469146682489636
0.842416433670716
0.789565316016801
-0.951072558594227
0.0123556326903985
-0.862638253056898
0.0933873495889424
0.182954097691173
0.518585016376416
-0.0896026766950062
0.334424730751903
-0.595645966123954
-0.393603131946176
0.023424538951531
0.48078322429663
0.582452698055832
-0.485979228413737
0.344222626057315
-0.346799870784247
0.263811199038608
0.463852153337532
0.204932013879571
-0.852447983640752
-0.259138712388561
-0.471415058914897
0.285950636847563
0.801095407015698
-0.27620176101896
0.0497089691434567
0.427956237778319
0.738757169518652
-0.86992189861403
0.620975774978922
0.810707267898515
0.400312196977073
-0.508675354586911
0.865489101323064
0.467540731417852
-0.445144825921196
0.31559879306354
-0.0880682022030511
0.728210662257184
-0.307322849641766
0.116447078097932
-0.0579446528693896
0.396135969213028
-0.744471343174427
-0.17641240928875
-0.553544540293694
-0.226242845680386
-0.539835591747599
-0.807105613287871
-0.674002135285775
-0.248225541642651
0.0680000281816119
0.261827139913266
-0.29206429317907
-0.375829372953884
-0.548927539630037
-0.548991980402664
-0.398358285588665
0.153113892343874
0.302220332729091
-0.689913191755371
-0.444132757116703
-0.134101255069109
-0.293801842533239
-0.0769274338195013
-0.81203724910641
-0.938519453769853
-0.35652223465694
0.42457036633581
-0.311779413894587
0.0616752535223888
-0.844539301024086
-0.0248647934637152
-0.709261858360517
-0.401841172578798
0.217186646553431
-0.523896848924468
0.0279856014289993
0.202737701774992
-0.744421730599186
-0.145563739338671
0.348101656802399
-0.0385017680086807
0.387617982427747
-0.234429962527056
0.388675271779404
0.220032353333019
-0.401302539493066
-0.00682832494906658
-0.287971930272423
0.32986234153241
-0.101589292085509
-0.580165219230463
-0.54525152448329
0.126076406740209
0.52699136360504
0.0406879736566381
-0.667318705847155
-0.252883278300529
-0.840033630652605
-0.0637021861882917
-0.511288712778008
0.193456865582416
0.191406745307125
-0.863747940355478
-0.804480305911007
-0.86563898569874
-0.766274634282965
-0.711305457092678
-0.723933857364204
-0.711426451955675
0.834004753575714
0.689227622724279
0.483334627078811
0.75551175416119
0.869730012184992
0.33308577808459
0.847296355462481
0.795666041621718
-0.337349318960205
0.678161794658685
0.571430882646091
0.814675437251256
0.834346520498799
0.789233625721173
0.0018268281775098
-0.0224861418712859
0.926027366297023
0.903809969915806
0.615842469585206
0.00297508056790343
0.309399672920171
-0.616242542380276
-0.589866356894426
-0.375836509848632
-0.0595033003260413
-0.126746180049003
0.84056815962387
0.907296208353283
0.301152472560326
0.515040845989896
-0.585944412284122
0.0169978299316046
0.715551287938991
-0.302555882649565
0.787621073931759
-0.246113149541842
-0.819929063142367
-0.330073579799476
0.422981158778687
0.0999638053900298
0.685838201127566
0.386664513772272
0.834809922845023
0.895273016352312
0.104006905964571
0.0178635241057786
-0.638109420989606
-0.43926187629248
-0.057351229431108
-0.190397561491019
0.202112668788396
-0.827475017128019
-0.119450012950215
-0.205020034640412
-0.774604344279246
0.0117406162447744
0.0971742593234894
-0.00331731567357224
-0.108506087468059
0.0568558657298908
-0.76389286884452
-0.681894433191518
-0.0116263854262437
-0.419429265918845
-0.0529506344343067
0.109502894763381
-0.24977570759563
-0.852281027051132
-0.241271949205773
0.18184178642373
-0.409481877294518
-0.0321454526270396
-0.177331623412597
0.0110695200356032
0.389712922001872
-0.132666263328252
-0.503797439729161
-0.829328497476083
-0.110302581317121
-0.574625243730061
0.743350293436921
-0.0243353469875972
-0.828060462690227
0.398119170526176
-0.46474277704344
-0.258556522700317
0.157211824177487
-0.275409487647444
0.161103778564442
0.132508332680073
-0.940165866053302
-0.814571058364876
-0.924647599893788
0.2180786049707
0.179633350502661
0.486004330073264
0.0824947643098291
-0.642149136582389
-0.599221144154604
0.0228173214982832
-0.383640594264217
-0.122630103682977
0.67354319457733
0.0997733129478049
-0.0387113346410644
-0.137676343519665
-0.0231849607479564
0.511840568537193
-0.259355341403191
0.639425014565751
-0.387439486982487
0.0108078124714604
-0.928356046462715
