# Supplementary material for: Diversity of spatiotemporal coding reveals specialized visual processing streams in the mouse cortex
Source: Nat Commun. 2022 Jun 6;13:3249. doi: 10.1038/s41467-022-29656-z (PMC9170684; doi:10.1038/s41467-022-29656-z)
Supplement: Supplementary file 7 — Source Data [file 41467_2022_29656_MOESM7_ESM.zip › source data/Figure7D right_C10.txt]

OSI
0.669734984597327
0.7468226860555
0.64654933138695
0.682452441772239
0.59531895421092
0.620549978115184
0.524299122900877
0.526213710279572
0.193130814364565
0.698882954439631
0.497382749982218
0.719172852264237
0.247858676780949
0.562387638970004
0.195506394963878
0.0882837182796514
0.282269806935816
0.397644378878495
0.0334352233839184
0.419141363644734
0.461684293487022
0.163905728387044
0.574517479380508
0.210476730322074
0.214169008819328
0.342503889196635
0.378325767484843
0.0868250325972569
0.0880311760224415
0.466515241815928
0.498629530061647
0.59822589671474
0.302138341593877
0.616749727128813
0.558450199996706
0.238207168302218
0.561479576620446
0.257129024239954
0.235847742941327
0.374471468747601
0.35602329191242
0.122647570511419
0.572274503098782
0.599700910245735
0.584330311060959
0.524487433297996
0.529058487491275
0.596021141439919
0.61025025958417
0.567043556228636
0.195874011644826
0.588066567433419
0.632815588584313
0.288000030830932
0.277936174903095
0.13264819490398
0.19409973950576
0.594047773474286
0.615732959517356
0.206896208878076
0.590654076202099
0.528483646413145
0.687159746044412
0.650388942141327
0.206715944899916
0.735609850374133
0.388720755388571
0.490673361469425
0.510774212987538
0.600668195890648
0.241559149564118
0.684269429980572
0.177953263914835
0.751736384177778
0.252826866352482
0.611912580506645
0.419659194539499
0.541467488261648
0.573200076737005
0.555648505791149
0.332077741090208
0.698319284641554
0.315378006859642
0.599024078129253
0.772038664737735
0.649906463083365
0.614123106205306
0.482974068887356
0.686793406936654
0.583810940357001
0.54932902103605
0.656007686644026
0.411376943636655
0.390784202772167
0.52568212047693
0.628199359558148
0.597776725517336
0.300951997499174
0.234816885110442
0.620120227329835
0.549804656395016
0.497613997391164
0.508281144138915
0.539573737341794
0.135246218281665
0.608000795907215
0.641960705701705
0.596666115382104
0.51175833421248
0.524336929481158
0.160629575490653
0.221889407886957
0.195492094297541
0.159394044082473
0.597435500348677
0.26863818349157
0.0580503353698618
0.505875797043241
0.412537895312457
0.537763013874001
0.540989843157551
0.244563091637367
0.0405008364778748
0.383597322574752
0.417662948604092
0.632485748180334
0.403570416188108
0.177549805587673
0.497284525696448
0.099624011916008
0.690997276098459
0.68762894683709
0.278226633078632
0.478599166572339
0.261730441344794
0.165783401819371
0.278989917953923
0.261556020842998
0.481944359397249
0.596095083164816
0.276075730898604
0.375109333653916
0.19201539851017
0.478585008919633
0.0489335886045467
0.678325447707886
0.225550763377478
0.0379767338315946
0.46460390464422
0.394852964001822
0.576249851597346
0.613460723919473
0.424584625485425
0.649886003050842
0.377509053518747
0.622940395679118
0.5921499792473
0.689968993689727
0.631928350756494
0.619615523477449
0.241813236807712
0.201320103847901
0.587104995672947
0.318665540142597
0.656249663760199
0.136018272467116
0.240501218780585
0.210410631466136
0.456763700983091
0.681277924963605
0.647904091240307
0.16054589306386
0.221449603534893
0.612025865182494
0.73311939945547
0.61697345385461
0.597354281111491
0.628951680114607
0.594371527094548
0.537529415153636
0.629055938537671
0.225511329595159
0.0702839613422888
0.606704620857445
0.630478853915699
0.143614450624908
0.458141446809834
0.501120322989355
0.509266684450472
0.222495210531322
0.627791026472834
0.580019922201658
0.469701248118797
0.399576138841102
0.249626712387571
0.640221088080878
0.668962546299254
0.618851422463729
0.244653209255703
0.560140652175366
0.630745545513098
0.496607347532421
0.578251854124593
0.541367988247275
0.540949013537118
0.227662218987551
0.184421346651644
0.700949709478776
0.596102719748174
0.642552926136534
0.74205482833327
0.172167543690004
0.360848694866955
0.419163672562388
0.336959114047974
0.19511791220052
0.294398315369947
0.198089858477248
0.704243306306721
0.690186096268487
0.562886703623686
0.542403953662042
0.34271385943241
0.69762762042766
0.406497617625986
0.65758752862047
0.25701716669963
0.397501738587091
0.690750711666145
0.711702834007867
0.327599159425285
0.0144757432222846
0.297774047127361
0.133689522002837
0.362381646063507
0.248883237542871
0.521311381324545
0.410976159232201
0.464262913859703
0.529520909988355
0.472764620580539
0.469652768860492
0.264123162170667
0.561535045463849
0.603253550083544
0.45315047545633
0.702162002159031
0.643786845820506
0.678597114704154
0.53835179230335
0.291863959569621
0.623079734951585
0.176980710332331
0.660171110331341
0.160237954494584
0.380308105275811
0.676950196086815
0.175847329078393
0.151925626400357
0.76503165605041
0.414938769861567
0.208223737047377
0.190805952378304
0.505038165779308
0.0734417522303518
0.649772710111434
0.160421358211499
0.677596785289791
0.430093102646804
0.454264809869635
0.718291833776904
0.0310383080002202
0.595182186865526
0.493559799560569
0.693236222565043
0.574566108421397
0.5804703899883
0.191893180429438
0.565556567524345
0.191757432630934
0.214420212283305
0.604918497403625
0.656396256978586
0.482887605055434
0.661913138313749
0.369381359914501
0.627721072738652
0.542492850419191
0.610979407531129
0.602133945820223
0.593979034560726
0.70874564580942
0.619130597599994
0.726142850671963
0.71047188462196
0.52963925170889
0.638100788170261
0.531938553546843
0.61684240868128
0.0962251911277665
0.559666968379134
0.578962045111867
0.286291229177837
0.582883591041617
0.201479844783188
0.625807687939768
0.698518739794326
0.579704558729106
0.665099694104585
0.41529393128272
0.71521871523513
0.365093883286746
0.268850311512077
0.238655923247276
0.226370316622227
0.696865775961649
0.127122933005557
0.0317622216045647
0.116987815532633
0.145421629879131
0.475057041456052
0.410077981381429
0.309315925416513
0.62956305760226
0.593297087241563
0.614618864921457
0.529482123968791
0.586416520351668
0.656962850088262
0.752576406964718
0.091194597466711
0.671417940580453
0.33368299289943
0.553369002300115
0.245960751566679
0.291960044556322
0.139110661067981
0.41671769801124
0.502488236297435
0.47049690150104
0.581849343726556
0.640366516011706
0.6533463120724
0.542253818959867
0.619326022841942
0.68331536289498
0.33642350071981
0.526120993191757
0.494154454624569
0.242794981593707
0.436441162170866
0.582486986837388
0.769708644008645
0.622934726041213
0.674747912938187
0.248462115607151
0.515074878945247
0.703123934314068
0.585000824590841
0.628339279492666
0.644424275490165
0.676758342413622
0.445344588925933
0.688792979438008
0.325804085411445
0.435845735671724
0.770297120446791
0.353696841597718
0.559395762609613
0.645854976073002
0.323418193617183
0.566435924001569
0.625089148074141
0.576660011084544
0.583223526123109
0.580039350181109
0.544020769462193
0.470541670902721
0.466022056394353
0.564036595750417
0.47720327385899
0.522568342408283
0.235419123394552
0.178804052312921
0.700852224875475
0.556725794640631
0.446358454687812
0.643948916427331
0.30970456786719
0.423567058976082
0.736905127514929
0.419548179956159
0.242528729854728
0.304853824737588
0.0921498840476631
0.651692722979879
0.456778856022336
0.214555641936161
0.568195275141092
0.474983088016716
0.399280575944732
0.610336166712987
0.361395716634396
0.274463744477499
0.437662290957554
0.53846879488496
0.497757301659653
0.376805177600926
0.302293533672075
0.402785824724302
0.195901986297762
0.215849257470176
0.378755614828708
0.591744536657493
0.599186699572876
0.481466720123454
0.58482654660738
0.193505333634541
0.385138198682334
0.610190038396244
0.555427589578713
0.198431451909521
0.160981697324314
0.575871254462237
0.364435608130729
0.52749441612763
0.499398542405395
0.201823502599108
0.524318388499724
0.114820299976598
0.206124439254192
0.216179242892426
0.11299595165046
0.407030524137834
0.515683442641915
0.500446838660308
0.462864827268372
0.475720431079145
0.418983326979911
0.34235644688199
0.467938981659917
0.665628955279542
0.522263628719734
0.614897353037327
0.560744072946184
0.455003282035853
0.534024754024461
0.54466012729928
0.464155034657174
0.631106421022835
0.518630478231761
0.452749582974375
0.256713017162241
0.639695013369346
0.539957767195634
0.366421774448499
0.6370301996961
0.44059180079415
0.232915431703982
0.426786692436514
0.0870774259693506
0.564611270380699
0.466718382350513
0.290160223980223
0.445080156292897
0.197820024512649
0.526182670958661
0.54479644201207
0.577040275959519
0.627997694028077
0.634659926303181
0.646637571809142
0.55276355399407
0.604303171243062
0.385256208111485
0.193814897876643
0.556923669806061
0.608504391622462
0.446316710189242
0.597361765261325
0.49637142967997
0.0928336476980801
0.402233533492768
0.532867269460263
0.547344712039543
0.625589480642596
0.428023777001705
0.451006322178362
0.540012132697719
0.684799335177535
0.571813106516606
0.504298327472053
0.407620482561152
0.655053897294077
0.557545875564052
0.633399669164842
0.633875955278531
0.267294772470652
0.552254689759344
0.719442444797925
0.441668618476578
0.641587722445837
0.603469676830067
0.58872444745884
0.520227330613931
0.479033943443184
0.54457989358541
0.645991980703737
0.609168384504998
0.530981300380037
0.638177378222288
0.666070235498393
0.585784964605621
0.426994981512731
0.463819426664089
0.441874382425764
0.639734086848255
0.65153231044503
0.487595498064606
0.484825876109987
0.552187378680432
0.636280582799746
0.233153910046427
0.228872787564429
0.753495200693755
0.331821587263359
0.576115902954101
0.627630923163652
0.534715029457751
0.525236559727776
0.242826743509237
0.13588972628262
0.426413432321118
0.562035031105864
0.56105120169348
0.490340826013005
0.49475769712254
0.707823796029744
0.687326787700227
0.609102731993981
0.551208364290726
0.495224531319985
0.236655845708436
0.561843536931147
0.39208615982333
0.0984412974884898
0.567714053656607
0.573624424216696
0.534029285260384
0.230124883691261
0.270607763278639
0.286973711658586
0.305795819025671
0.498726456053312
0.425809657226442
0.590867142489763
0.216051279944605
0.411954516664144
0.595576095342539
0.234841890607949
0.660668077927458
0.552397937997559
0.712055848896114
0.59754360485647
0.200516170021066
0.490871442761848
0.493660120956248
0.484359502746616
0.513597245087264
0.613611893233011
0.484270978099164
0.424495469992402
0.597952864700576
0.211557286214898
0.651263895166818
0.304253387495637
0.263821319644823
0.452612859197898
0.649248994049596
0.680281727076284
0.576773938981196
0.201112851265829
0.52050629233362
0.428007990269317
0.361667186317825
0.421637656454161
0.594804324655655
0.613306934407187
0.466764728867124
0.53904730722543
0.367420737727796
0.397390457926126
0.219695176176374
0.482954682457863
0.522642445158148
0.423486863720867
0.582319627980363
0.573505505716801
0.614084598872861
0.409815348214562
0.595025312500718
0.538075989739094
0.566925314063404
0.551118152025597
0.343806666146357
0.482003192978462
0.21473308798316
0.684004730763298
0.654221297053816
0.247232373864723
0.181298371185432
0.401272470809113
0.487930852611774
0.429904237604902
0.62373869889901
0.668563574883494
0.380234380489774
0.333323683661407
0.48493727332118
0.634286128470704
0.346294887348519
0.5060081723704
0.495364998829264
0.670029276790331
0.0503561342091172
0.576498052520438
0.460734439657294
0.647828619032545
0.51314312500949
0.338406799836295
0.570725699490488
0.331844286792844
0.398823468343976
0.628003452997173
0.657422745297781
0.619215226839992
0.704346351026168
0.17715940410967
0.56234121702893
0.550909370347526
0.597929799747022
0.593200298919172
0.605349660538354
0.40910890285627
0.553688565515925
0.626650354423135
0.491216704486897
0.296594029904636
0.582008004689257
0.084574776509788
0.612240636340485
0.707579234456055
0.718174459558579
0.597518876156234
0.625655389797077
0.677208347885881
0.65233990846119
0.272686900958704
0.0659824413278174
0.280696163359731
0.754769051592353
0.130940993195457
0.278157129298261
0.704354566721057
0.524475138909715
0.622542286381835
0.66418158454695
0.707701277304586
0.737961039714725
0.187353616193851
0.512357006450106
0.331628778899091
0.344410122793486
0.543303680229986
0.138072420062463
0.700067513840777
0.227968073746262
0.535243591394661
0.484444207010508
0.643933899673374
0.0624598985098683
0.62180474286833
0.171597904032847
0.0989365168168383
0.324655180419005
0.177916408242783
0.104303753379999
0.364089189428315
0.311221994283598
0.467846828170614
0.600486003933911
0.576341186105693
0.309936296067847
0.119747248980995
0.349251966909018
0.31330072221794
0.517621951228742
0.671093822420065
0.551860782007424
0.579040695566019
0.573503734595544
0.435163825542504
0.56622838749974
0.615152583979231
0.632893524140665
0.258812860751545
0.594225838182679
0.350010358716043
0.506232561582614
0.466588241019611
0.714446222693442
0.405403166779922
0.577096976017367
0.548136962805783
0.336929095727117
0.275791493942945
0.200110012295548
0.452600372685917
0.470712758712998
0.397062347692416
0.201539326417649
0.356530520665257
0.594127799310623
0.647681665782036
0.63897420489875
0.28378933902971
0.149818420789799
0.621613794278232
0.550894285542213
0.737086928126242
0.561133978151216
0.620667678198524
0.501526579848927
0.649810118301203
0.270786557981952
0.101399983078179
0.543677613067844
0.682685108698878
0.658680646197427
0.65667098165023
0.580477994790566
0.558183654082537
0.60537078292216
0.505348058295964
0.687841527075539
0.662072600402279
0.205241056015461
0.61494769756237
0.585314391653341
0.689954829744769
0.386175346667326
0.463725239700027
0.599353731140748
0.597323655804393
0.405724688987255
0.369519119566826
0.313797188203388
0.538391209140111
0.189797854886848
0.517479110358131
0.116389528099102
0.533034620569695
0.425235298143354
0.496108785010783
0.414407436855735
0.049644694500782
0.50337503442276
0.450611419130532
0.386002964800914
