# Supplementary material for: Diversity of spatiotemporal coding reveals specialized visual processing streams in the mouse cortex
Source: Nat Commun. 2022 Jun 6;13:3249. doi: 10.1038/s41467-022-29656-z (PMC9170684; doi:10.1038/s41467-022-29656-z)
Supplement: Supplementary file 7 — Source Data [file 41467_2022_29656_MOESM7_ESM.zip › source data/Figure S5E_RL.txt]

bwSF
1.51765283219556
NaN
2.37638004009344
NaN
NaN
NaN
1.64743054172414
1.35754017626618
1.41806041432938
NaN
NaN
1.63216057081833
1.35187083727295
1.51957531685571
NaN
NaN
NaN
NaN
1.17750000000703
2.71784425932104
1.50776268180169
1.64896993449125
NaN
1.39919157087488
NaN
2.07361002034689
NaN
1.87626187703943
1.86596960580146
1.88331159430522
1.71884002322792
NaN
1.1991105520463
1.1775000000001
1.68975144424354
1.44811841284842
NaN
NaN
2.15291984624176
3.30065745224562
1.85470735318202
1.66738840962228
2.24879006266565
1.77162339001697
NaN
1.34295985948663
NaN
NaN
1.96691605113972
2.48545742361085
2.52955921765872
1.1775009911222
1.46833207466826
NaN
2.40868643508305
NaN
NaN
NaN
NaN
1.35525857595774
2.67883619945857
1.23930652467428
1.94764549204209
NaN
1.35644968061911
NaN
NaN
NaN
1.17750000000005
3.21816353952851
4.5745610552071
NaN
NaN
NaN
1.18824614427954
NaN
NaN
1.32960927226575
NaN
2.395132977765
NaN
1.17750000000005
1.36677143099275
1.17750000000005
NaN
NaN
2.25670389095987
1.30445670512634
NaN
1.34957773738899
NaN
NaN
1.27700972751774
2.32609830803911
NaN
NaN
NaN
NaN
2.21073956779483
NaN
1.44702159909334
NaN
NaN
NaN
2.62818738736953
NaN
1.18986813837454
1.22022941297383
1.68801876887596
1.65808159481846
1.83053783857264
2.34735375546342
1.74319710769737
2.38418861131447
NaN
1.53229568249026
2.9390993702608
1.45866319505701
NaN
2.24899443891803
1.88251764909413
1.37757148965622
1.37610292415432
NaN
NaN
NaN
1.17750000000117
1.1775000000445
NaN
NaN
2.28286311202655
1.86670166885816
1.88004438315959
1.85083373937498
NaN
1.94519214834704
1.50493649541779
1.67226072011823
2.19123276537141
NaN
2.72547084884129
2.49146446826672
1.18777983541283
NaN
2.93567737928936
1.29298044446464
NaN
1.17750000000005
NaN
2.19616069733684
1.90577629278835
NaN
2.49008019661507
1.28397183167284
2.31525460405985
NaN
2.13061408924967
NaN
NaN
NaN
NaN
3.66311119206721
NaN
1.56027085693129
NaN
NaN
NaN
1.46101414575294
NaN
2.79437592993253
2.70101735087243
1.30113376215968
1.77933051764026
2.200956039447
1.39168834245054
1.17750006773497
NaN
NaN
2.40989966639503
NaN
2.09161109028919
1.31155596070394
1.80196781227346
NaN
1.22718056475902
NaN
NaN
1.77545323619043
1.38453722507067
2.02157099993539
1.17750000000005
NaN
1.17780643457276
1.84393882503941
1.20236824133149
1.6939088594312
2.5154964504232
2.50731367027877
NaN
2.27823629002671
NaN
1.49599155611806
NaN
NaN
1.7059994139693
1.97685903504392
2.99421480811725
NaN
NaN
NaN
1.5721061369365
1.54374521402893
1.74496952162822
1.42679594755602
NaN
NaN
1.43704510267654
1.43486340866091
NaN
1.96814489757427
NaN
1.17750000000005
2.00733238001397
NaN
1.32123790412758
NaN
1.6976210462994
NaN
NaN
2.1337826505814
NaN
1.4846310253791
NaN
NaN
NaN
1.62930720413869
1.31675921935701
NaN
NaN
1.36110301166284
NaN
2.1161826837984
NaN
1.26918167372468
NaN
2.38406671840785
1.97022641681133
1.61656904537603
2.06428200292323
NaN
NaN
1.17750000000006
NaN
NaN
NaN
1.35702359162359
NaN
NaN
1.72132563673685
NaN
2.27686965825118
1.83811358499201
NaN
NaN
NaN
NaN
1.71502696185518
NaN
NaN
NaN
1.2861053453408
2.05027192237149
NaN
NaN
2.38421316877887
NaN
2.11685962746063
NaN
NaN
NaN
1.49868205413688
NaN
NaN
1.67854666170674
NaN
1.17750000000005
1.87548658313206
NaN
1.68414957349342
NaN
1.41915317752358
NaN
1.26054927399809
NaN
NaN
NaN
NaN
2.22396067115189
NaN
NaN
2.0107829414288
NaN
1.52944459286283
NaN
NaN
NaN
1.22776608917371
NaN
1.62652530704933
NaN
NaN
NaN
2.65671731258479
1.57733228171757
NaN
1.75370850570632
2.00044488702966
NaN
1.45519179605188
2.03427673843636
NaN
NaN
NaN
2.75882365514297
NaN
NaN
NaN
NaN
NaN
1.6030100297805
1.25446081812744
NaN
NaN
NaN
NaN
NaN
NaN
2.0541721550109
2.19039175822196
NaN
NaN
NaN
1.26852455483493
NaN
1.89887873043811
NaN
NaN
1.34468529914572
1.52904936708172
NaN
NaN
2.27955220357445
1.52834433153209
2.40670827247558
NaN
1.40929091417596
1.65529902590217
2.61175435053708
NaN
2.2137774236308
1.38065605370248
NaN
1.52683353209352
1.29871669773157
2.3506857673971
2.91394219392205
NaN
NaN
1.56985140619623
NaN
NaN
NaN
NaN
1.90115392117668
NaN
NaN
2.25147846581981
NaN
NaN
1.62086867283529
NaN
NaN
2.53198152573104
1.83659677035078
1.71875889787314
NaN
2.60978286354126
1.74598048760386
NaN
2.22613563076887
NaN
1.17750000000047
1.96269894462673
NaN
NaN
NaN
NaN
NaN
1.17750001181193
NaN
NaN
NaN
NaN
NaN
NaN
1.80948092807917
NaN
NaN
NaN
NaN
3.58029587226121
NaN
2.20856732449879
NaN
1.17750000000005
NaN
NaN
NaN
NaN
2.11939343649282
1.86773347435479
1.45116184818102
1.78787319275468
NaN
NaN
1.68403516272815
2.1889452356963
NaN
NaN
NaN
NaN
1.37110509170414
2.36203582191077
2.22524030144325
1.40274886473879
1.86227406192663
1.54099480074634
1.81061211543575
NaN
NaN
2.20759442078342
1.44512495729625
NaN
NaN
NaN
1.63809127884293
1.63673109950338
NaN
2.17464382691955
NaN
NaN
NaN
NaN
1.60703536304959
NaN
NaN
NaN
NaN
1.32858652616531
NaN
NaN
NaN
NaN
NaN
2.12375008294348
2.92666774807244
1.22624312294214
NaN
NaN
1.60267061074151
NaN
1.50460335561543
1.49090013144841
2.09300823996652
NaN
1.17750000000005
1.17750000054434
2.15918435414577
2.38462650419124
2.05098638712811
1.21842640224397
1.17750000000005
1.98991348861017
NaN
NaN
1.33084809926466
1.70245988182764
NaN
1.45564387413313
2.30193425242874
2.0626220259368
1.47917240885996
1.35246568200953
NaN
1.17750000001005
1.59303430304125
1.56146775205635
1.20118961782161
2.71131464613584
1.83070930189464
2.7492298346585
1.46690659730198
NaN
NaN
1.28657603578324
NaN
1.27372562262825
1.17750000000006
NaN
NaN
1.57639215358758
1.23861236034515
NaN
1.87474204819067
1.6880188204002
1.33041560671825
1.44266087597449
1.42183101519825
NaN
NaN
1.32915846361852
1.74046908103551
NaN
1.8737316668617
2.19520083474219
2.71026279195335
1.78546510085426
NaN
2.02583499653982
NaN
NaN
2.39179329871844
NaN
NaN
2.35681325261938
1.50264290919779
1.95679619304934
2.21777393627457
1.52166168960046
1.52957002830861
NaN
2.18334587401353
1.67253906435559
NaN
1.29157429343931
NaN
1.64569688580549
NaN
NaN
1.35937648577942
1.81095950151817
NaN
NaN
1.95857881123002
NaN
1.37447952722972
1.67871064229996
NaN
1.21595485849591
2.27996484256713
1.81979307843046
1.24704764313356
NaN
2.06587541097979
NaN
2.51532709133207
1.55102125054982
1.17750000000711
1.17750000000006
NaN
2.46686445825413
NaN
NaN
2.97714078341736
NaN
NaN
NaN
NaN
NaN
2.15666954362668
1.7352214932389
NaN
1.45751638111498
1.35443996534243
2.44826313792933
NaN
2.2328898578634
1.20195791534922
1.49205777070651
NaN
1.58563911379455
NaN
2.07254949112463
2.30767527955084
1.55839638489219
1.23694926460551
NaN
NaN
1.28940494807442
1.6036171763043
1.4568220983744
NaN
2.21602875090348
NaN
1.42049467625271
NaN
2.30486925747184
NaN
2.2966525824235
1.54561390651793
NaN
1.2885309826807
NaN
1.55345449200205
NaN
1.38626591844721
2.30129530928872
1.20387943178213
1.68278690578275
1.36026936093946
NaN
1.6548331390308
2.69511896770896
1.34966850647825
1.49804916938908
NaN
2.15212269432709
NaN
2.58192105638113
1.76466044945814
1.41299744026538
1.53253586351131
2.83318481924927
NaN
1.5643601755764
2.0472248122242
NaN
2.21370201566654
2.02699621898527
NaN
1.77221187602734
NaN
2.73993938980099
1.80846036754961
2.00058147637329
NaN
NaN
1.92472678199476
NaN
2.28172084338483
1.24721332742871
1.24110581442851
1.81956572061028
2.06090683149056
2.28204736817858
NaN
1.28571848130065
1.33735487560558
2.03128557800556
NaN
1.43085661264871
NaN
NaN
1.45137642389875
NaN
1.22970700709156
1.17750000000005
NaN
2.04972961389499
1.78829671181803
1.82570019043948
1.92170871547841
1.50183029070332
2.11568219164647
2.33647811100616
1.72644262394077
1.31766927825591
2.24847347594843
2.53644230079579
1.60124965930452
1.51823441131457
NaN
1.46996437800784
1.17750000000005
1.80357980525431
NaN
1.20337882346549
NaN
1.49676137622053
3.06885888984634
1.9134096677216
NaN
1.66657937915849
2.08914295700883
NaN
1.37525701873334
1.18954276524279
1.78209551713071
2.24259281624669
1.19775884262823
NaN
NaN
NaN
NaN
NaN
NaN
2.33586548695451
1.77709080504392
1.62819131146946
2.32878075510499
1.69661308375963
1.94047576620278
2.32369947280573
2.10785755520574
2.41252293641063
2.00621805904302
2.26289688356617
NaN
1.36948060043239
NaN
2.45227339731641
1.66062163455718
1.83463300413458
NaN
NaN
1.56543350981582
2.29501891486145
NaN
1.17750000000005
NaN
NaN
1.7327619384324
NaN
1.51132273557904
NaN
NaN
1.77463629643308
1.82167864266749
NaN
2.14972291784881
2.66096858262062
1.24372983912352
3.23041418387681
1.91370965530734
2.37690645154296
1.36235697710537
2.85340809587656
1.27849307437497
NaN
1.40147972716081
1.54004580517532
1.40073889718688
2.46458088123814
1.57873933639611
1.27163597100433
NaN
2.43623702488731
1.17750000030417
1.71926426845726
1.17765981513841
1.69409547948121
2.97859902511188
1.17755400217323
1.54990172339361
2.29242310487393
2.02184299296158
NaN
1.36392391881381
NaN
NaN
NaN
3.03153159023852
NaN
1.17750000000005
2.6878047763254
2.11938832589578
1.97996368067245
1.4368065587528
1.77017386730795
2.3313726146053
1.47104653903726
1.8835116796884
NaN
NaN
NaN
2.85974275747899
1.17750000000005
1.17750000000005
NaN
NaN
1.17750000000005
2.05174666368458
2.48813244084357
2.83280400369494
1.82263258928535
NaN
2.03827864493236
NaN
1.60511599074722
1.46386556986391
1.94352756344042
NaN
2.05894570705128
1.78010897963674
1.433694289011
NaN
2.94500702565996
NaN
1.21671084193126
2.45502602568175
2.1971033633326
1.17750000000011
1.3508379843621
2.03581169622434
NaN
1.17750000016936
2.18881996006232
NaN
NaN
1.72471503375459
1.17750000000005
NaN
1.43055451336835
1.20073551303612
3.24303658964115
1.66801865269965
2.07868471867185
1.78648906708035
NaN
1.37062923283452
2.39939541146406
NaN
2.22947060281427
1.48916544083955
NaN
3.2933333942286
1.44199080983848
3.0885153936885
1.37666720315924
2.09358634853478
NaN
1.24397111419895
1.29824907213466
1.2324788612624
1.1877951458298
2.85419084548574
1.63850185359253
NaN
NaN
1.177500000454
NaN
1.25076848169917
2.28301221657753
NaN
2.09235012618743
1.23681721902642
NaN
NaN
2.76402003558678
1.47868463487938
NaN
NaN
NaN
2.77683569002681
NaN
1.43083526466832
NaN
2.0386390455552
NaN
NaN
1.40687314874299
1.94555415474574
2.54536198897435
1.71884075077075
2.30727444183442
2.41072779323623
NaN
2.05819633241359
NaN
NaN
NaN
2.15823567891539
NaN
1.48324602429537
1.24599046629442
NaN
NaN
1.17750000000005
NaN
NaN
2.5373889046641
NaN
1.30405847044418
1.97298602473691
2.38999100463866
NaN
NaN
1.59864883273581
NaN
NaN
NaN
NaN
1.26120270221599
NaN
1.93976243961597
NaN
NaN
1.38130403215142
1.60397723359995
1.94483828602244
NaN
1.63706773976382
2.80294413035169
NaN
NaN
NaN
2.79618203596477
NaN
NaN
NaN
NaN
NaN
1.19146481786319
NaN
NaN
1.76870759966829
NaN
NaN
2.7435655315422
1.54068706043025
1.65766143080956
2.06778928826791
2.04259990686724
2.09981805147645
2.28858937928479
1.67194138491891
1.81627309237631
1.75513502806562
NaN
2.48695212033362
NaN
2.66290613560525
1.33155535217098
NaN
NaN
2.15205188370783
NaN
1.58220547378957
NaN
NaN
1.36680484848075
NaN
1.47597297850191
NaN
2.6953074928519
NaN
1.62060032751095
NaN
NaN
NaN
NaN
NaN
2.47815702407665
NaN
NaN
NaN
NaN
NaN
NaN
2.08886430100255
NaN
NaN
NaN
NaN
1.78635299632852
1.57311907485242
NaN
1.2177911696632
1.91188785677003
1.52761746892881
2.88615694720221
1.79622794671755
1.46038698832818
NaN
NaN
1.51928704365439
2.20503817901548
1.20788864822564
NaN
NaN
NaN
NaN
NaN
NaN
NaN
NaN
NaN
NaN
NaN
NaN
NaN
1.80718093504969
2.3642298409828
3.39020809866924
1.30952678489103
1.34606532196137
2.15232655775697
2.41186088309036
1.17750000030659
3.35972600047171
2.46510024553452
2.39632198115745
1.7714897389316
NaN
2.59114428829317
1.766744111465
1.61990681100793
NaN
1.23430181033729
NaN
2.53902519145731
1.36479826883891
NaN
2.09178451009004
NaN
1.77833314000274
1.49700073821868
NaN
2.10937791602823
NaN
1.17750000000006
2.33771460277851
NaN
NaN
NaN
NaN
NaN
NaN
NaN
NaN
NaN
NaN
2.58397446493502
2.14128782855902
NaN
NaN
2.54006763634901
NaN
NaN
NaN
1.17750020142582
1.74782671216549
NaN
NaN
NaN
NaN
2.38982847611179
NaN
NaN
2.78209425529139
2.19795698044589
NaN
NaN
NaN
NaN
NaN
NaN
NaN
NaN
1.58742302741704
NaN
NaN
2.55578307976988
NaN
NaN
2.02772941168424
NaN
NaN
NaN
NaN
NaN
NaN
1.49357988356305
1.17750516145129
NaN
NaN
NaN
NaN
NaN
1.87124963676649
2.59566588132332
NaN
2.08206965799786
1.91859691758509
NaN
NaN
2.62472980037219
NaN
2.67693496270575
NaN
1.17750391685788
NaN
NaN
NaN
NaN
NaN
NaN
NaN
NaN
2.53370293291297
NaN
NaN
NaN
NaN
NaN
NaN
NaN
2.50984664280466
NaN
NaN
NaN
NaN
NaN
2.52039380219707
1.69602433910072
NaN
NaN
NaN
NaN
1.77369182823729
1.50026272826072
NaN
NaN
NaN
NaN
NaN
NaN
1.44074801686126
NaN
2.4093700128645
1.27109898051552
1.70766759685621
1.88283871074641
1.37481142095386
1.32173598595183
NaN
2.26957925124991
NaN
2.15992479142144
NaN
1.36817884689855
2.42941068144129
NaN
NaN
1.31095452759878
1.41506284843523
1.2616703694033
1.22957922540552
NaN
NaN
2.45953153754185
1.17750015703562
NaN
3.0327581291723
2.02284699136635
1.43090321117901
2.86719696371656
2.30284098200525
2.31531119198876
NaN
NaN
1.18778624786473
1.308464540122
2.59048537879143
2.02102339952853
1.17750000012832
2.29596305950281
NaN
NaN
NaN
NaN
1.71913132782418
NaN
1.51916187060888
2.12766344596556
1.4788971792061
1.40554481103999
2.43619281407399
2.2836145399826
NaN
NaN
1.17750003632713
1.17750000000005
NaN
1.24049857219797
1.29539930387769
2.1656474707537
1.68300383077856
NaN
NaN
NaN
1.35312202735007
1.34872865458529
1.40170871232515
NaN
NaN
1.2404185865381
NaN
2.15763157309627
1.46389584090716
1.46138947865263
2.94049489981681
1.70225745518156
1.34294831572286
2.28480238129063
1.64896146778302
2.27158712280559
1.5697931851358
1.17750000000005
2.85760239289757
NaN
1.17830526777659
1.17750000071127
2.92272298194017
NaN
1.97750444639495
1.99913986325104
NaN
1.54007287604869
2.85535314724965
NaN
2.3182148568174
2.30613566279138
NaN
2.06133310682717
NaN
2.97227507395375
2.43264033175836
NaN
NaN
NaN
NaN
1.33694811255364
NaN
NaN
1.30251017133478
2.90057964356393
NaN
1.58919223892351
NaN
2.53756326640786
NaN
NaN
2.70087133311629
1.47709569581109
NaN
NaN
2.94089252123475
1.82183117304524
NaN
NaN
NaN
NaN
NaN
1.28336851328676
1.17772455423938
NaN
NaN
NaN
NaN
1.65278718251047
1.94962298511012
2.24915024872606
1.42317426587189
NaN
NaN
1.21292731666921
NaN
NaN
NaN
2.00499106457201
NaN
1.275757467748
NaN
NaN
NaN
NaN
NaN
NaN
1.82859417580583
1.45198961398347
NaN
1.62049027329811
1.69408352219223
NaN
1.21180365213669
NaN
1.17750000010515
NaN
1.40204052827071
1.1775000000005
NaN
NaN
NaN
NaN
NaN
2.47604151468553
1.80854085676475
NaN
2.36534817460931
NaN
2.35130898695243
1.17750000012246
1.37546394999572
NaN
NaN
NaN
1.28678442107125
2.46679269084363
1.80987741158003
2.30289116961268
NaN
1.17750004950504
2.03375078380646
NaN
NaN
NaN
1.29870012415223
NaN
NaN
1.85552321361499
NaN
1.97824178810122
NaN
NaN
NaN
2.29571953009367
1.38898442899734
NaN
1.17750000000005
NaN
NaN
1.4243590587462
3.17264705941011
1.1775873229535
NaN
1.42890974662067
NaN
1.17750012424402
3.27988138501835
NaN
1.17750000025613
1.17750000000005
NaN
1.17750000000005
1.17750000000005
NaN
1.25880524508536
NaN
1.17750000000005
1.65653516616788
1.95781555589985
NaN
1.1775000000084
1.40026790033599
NaN
NaN
NaN
1.46481314425591
1.3037057739118
NaN
1.45183897652089
NaN
NaN
NaN
NaN
NaN
2.27056430954757
NaN
NaN
1.95316227631045
NaN
NaN
1.1775000000107
NaN
NaN
1.17750000000005
NaN
NaN
NaN
NaN
NaN
1.17750000000005
NaN
1.5615859884144
1.17750000000005
NaN
1.5862396823141
1.40862225034472
NaN
1.30948497452872
NaN
NaN
1.53036034351609
1.9965584738771
1.32466808132978
NaN
NaN
NaN
1.3640274748219
1.37334161080223
NaN
1.17750000001486
NaN
1.17750000000005
1.9727720436669
NaN
NaN
2.30539720120976
1.71257528724127
2.67502377022863
1.34960852145018
1.17750000010612
NaN
NaN
NaN
NaN
1.25865732606107
1.17750000005974
1.8160943776469
NaN
NaN
1.31441707205659
1.17750000000061
NaN
NaN
NaN
1.81265141349194
1.61286127126038
2.39732236498501
1.26345118365799
NaN
1.26381202755911
NaN
NaN
1.44393161287284
NaN
2.71404305825892
NaN
1.17750000000367
1.41469231333921
1.17750000382706
1.17894668167824
1.17750000000005
2.22442892951571
1.64561318458646
NaN
1.33527320179292
2.79423855073111
1.91985486677885
1.17764435168384
1.37466339893457
NaN
1.17750000000007
1.822445085494
1.40203461550398
1.17750000000005
1.30230553560333
1.17750000034344
1.20274656210351
NaN
NaN
NaN
1.27771463113317
1.17750000000005
1.17750000007091
1.3597418182435
1.23437386627331
NaN
1.31861813530092
NaN
NaN
2.23861258940197
NaN
NaN
2.51108873934625
NaN
1.67426031051462
NaN
1.49247305284177
NaN
NaN
NaN
NaN
NaN
1.56506180304301
1.17758856199569
1.29389284944697
NaN
1.84562909047699
1.49537328045522
NaN
1.17750012869178
NaN
NaN
NaN
NaN
NaN
NaN
NaN
1.76559590035435
NaN
NaN
NaN
2.14897936748617
1.17772907246931
NaN
1.29969425187201
1.42281007561134
NaN
NaN
1.29315053960209
1.28904893041276
1.25316905771835
3.2064404249475
1.61774451996649
1.78126587264959
1.86118102074616
NaN
NaN
NaN
1.32165192504549
1.54162629976244
2.32214540463547
1.17750000000005
1.34460852198147
3.974681992486
NaN
NaN
1.23418496367879
NaN
1.73268665490081
1.34385293065428
NaN
3.38245008006564
1.17750000000005
2.7472749101227
1.42110414257563
NaN
NaN
1.17873322210112
NaN
1.17750000000005
NaN
NaN
NaN
NaN
NaN
NaN
NaN
NaN
2.67876157894138
NaN
NaN
NaN
1.64224503863894
NaN
NaN
NaN
NaN
1.26699353426901
1.17750000070003
1.75432067579537
1.37695600414907
2.77680416882528
NaN
1.17750000000066
NaN
2.70349138977825
1.17750000000005
1.62582346987744
1.95544174986741
1.83080581901207
1.37688782449264
2.81442919764191
1.96097548776493
NaN
1.17750000049272
1.81318871390756
NaN
2.39069529959079
1.30176288480269
1.17750000000005
1.46390214416277
1.92002887341391
1.17750000570952
NaN
1.22025220798811
2.28952300430922
1.96638573937345
1.29105895902057
2.35779737551906
1.17751297362991
1.25970401379085
1.36050374127071
1.30100096622894
1.96374694798711
1.17750158822627
1.17750000000005
2.2984425124722
2.52883379539603
4.09061049698675
2.0715990784286
1.38063139848699
1.59230019819775
1.53845140451785
2.46346536896422
2.63815379955079
1.50566049915594
2.74016803282004
NaN
NaN
NaN
NaN
NaN
1.24133687867424
NaN
2.50876425819993
NaN
NaN
3.70076508150574
1.17750001707447
2.50484822663788
NaN
2.53032596788615
2.15936662531469
1.17750000003034
NaN
NaN
1.34589235073889
NaN
NaN
NaN
NaN
NaN
3.12746461977835
NaN
2.50934110884543
NaN
NaN
NaN
2.32895991246664
NaN
NaN
NaN
1.17750000000009
