# Supplementary material for: Diversity of spatiotemporal coding reveals specialized visual processing streams in the mouse cortex
Source: Nat Commun. 2022 Jun 6;13:3249. doi: 10.1038/s41467-022-29656-z (PMC9170684; doi:10.1038/s41467-022-29656-z)
Supplement: Supplementary file 7 — Source Data [file 41467_2022_29656_MOESM7_ESM.zip › source data/FigureS13A_PM.txt]

resp1	resp2	resp3	resp4	resp5	resp6	resp7	resp8	resp9	resp10	resp11	resp12	resp13	resp14	resp15	resp16	resp17	resp18	resp19	resp20	resp21	resp22	resp23	resp24	resp25	resp26	resp27	resp28	resp29	resp30	resp31	resp32	resp33	resp34	resp35	resp36	resp37	resp38	resp39	resp40	resp41	resp42	resp43	resp44	resp45	resp46	resp47	resp48	resp49	resp50
0.12908233602969	0.386265993955296	0.764189884833407	1	0.865596778427498	0.495601213351619	0.148900475101726	0.372223170262573	0.615268889956448	0.672687897473748	0.486478145978911	0.23267589133018	0.0735484736379059	0.153688181536854	0.212280796440042	0.193902013995047	0.117114417435709	0.0467272937198789	0.0154725091848909	0.0270967704268912	0.0312861239676838	0.0238433984562716	0.0119644936934328	0.00389650823986332	0.00126995523381746	0.00191907889368711	0.00184459488574805	0.00112206960209565	0.000386793854397749	0	0.144745156090917	0.321123246853273	0.529396422804818	0.648696695041582	0.590851648637174	0.400019370243208	0.221109442649825	0.463186338396423	0.721122835907843	0.834513338106688	0.717861868636182	0.459006203776671	0.224333662551844	0.443819351907222	0.652574472129676	0.713220832788246	0.57942458589999	0.349885339129326	0.151172194749073	0.282497055340487
0.509864296115573	0.631386967898967	0.7314426645627	0.792718798971027	0.803742609690707	0.762385366166443	0.405686076951134	0.555232850117283	0.71085479601251	0.85139293356337	0.953969402672158	1	0.117621272342977	0.178083081688427	0.252102145714675	0.333783689157834	0.413378805267034	0.478913447292646	0.0120610041766485	0.0204776489174974	0.0322830917654029	0.0474361220777464	0.0650807160950037	0.0834421022844792	0	0.000412202873915965	0.00106627116754673	0.0020231901314872	0.00330824382882881	0.00488144305872854	0.655092980614422	0.664112824839534	0.64441591079542	0.598514661279717	0.53206410611556	0.452717411468501	0.452651713153872	0.490043871850462	0.507790748549287	0.503634737495515	0.478109287874697	0.434426412309659	0.16598877557569	0.191949248278506	0.212435855800255	0.225018559266116	0.228121194428989	0.221345873637614	0.0320205837262685	0.0396385812260394
0.134439933753108	0.415405073508841	0.810890787630723	1	0.779084738271391	0.383456811945117	0.00295967811957897	0.0182122583315175	0.0707994991521885	0.173877598107738	0.269776516601156	0.264430603663761	1.85464749019377e-06	2.27277534579179e-05	0.000175953822716148	0.000860573496891204	0.00265903645046804	0.00519048186423838	3.30810093663295e-11	8.07327805912553e-10	1.24470928580797e-08	1.21236392151846e-07	7.46010845123286e-07	2.90004236104112e-06	0	7.99493497517994e-16	2.50464814392503e-14	4.86142666678429e-13	5.95751945564728e-12	4.61213010130348e-11	0.00178119245949727	0.0149679329366011	0.0783753075614158	0.255719081753514	0.51989239329031	0.658612909069931	0.000116363677312158	0.00159436930789695	0.0136121542675382	0.0724154523586194	0.240050205590027	0.495837495541938	4.3086605433063e-06	9.62574328960187e-05	0.00133996273168672	0.0116229832660414	0.0628215943653918	0.211576166864105	9.04243456844267e-08	3.29380495041101e-06
0.0358801469539736	0.13745997196301	0.368209188148857	0.68961926641988	0.903068214293598	0.826852672947927	0.00558213482957819	0.032229085349372	0.130104238994759	0.367224150056043	0.72471527385789	1	0.000246946177620444	0.00214877803727306	0.0130725945637402	0.0556066642345304	0.165381938993959	0.343910696201251	3.09570747742607e-06	4.07281613296283e-05	0.000373502698462749	0.00239438743458231	0.0107320373284666	0.0336329587456762	0	2.08523205578261e-07	3.02365017457782e-06	2.93072528112332e-05	0.000198027996709156	0.00093530532364156	0.116980349855044	0.147549385061248	0.17522061676906	0.19590987142069	0.206229481121389	0.204394164963219	0.120508044883414	0.157528517208525	0.193876710404439	0.224654650573754	0.245091640715682	0.251747345495749	0.0873887716676211	0.118390659625382	0.151008904240656	0.181347254504074	0.205041952042333	0.218271878038564	0.0446099439707744	0.0626342895249041
0.0661338198009037	0.199785219136177	0.454132613542938	0.776828027029909	1	0.968747267539781	0.015110011043508	0.0617228203133915	0.189606544637796	0.438263706745216	0.762323803777987	0.997874930096808	0.00234474529601118	0.0130130395871331	0.0540614567806877	0.168876723617105	0.396932433426626	0.702074009657778	0.000233755319674751	0.00186030588528593	0.0105162735457155	0.0444370897153436	0.141160008939426	0.337384818459829	0	0.000166620414254343	0.00138330783203335	0.00797404077885438	0.0342777063768422	0.110732939455025	0.133850542938809	0.220251377599895	0.32444735954763	0.427861321761854	0.505123513172258	0.533861993098703	0.0616644505446951	0.115888082399114	0.194961537112722	0.293618756683156	0.395868351059945	0.477807618570984	0.0227483422459817	0.0488369654099446	0.0938377333819204	0.161399604924194	0.24851237937164	0.34254997232154	0.00671275903268362	0.0164772246106527
0.767551331137869	0.919751070581106	1	0.986498713456542	0.882998308479119	0.717117044851126	0.439356371527	0.510831545904057	0.538896439020976	0.515821860873355	0.447982448354022	0.353011683191618	0.0169059146039015	0.0190720496489037	0.019521935900009	0.0181307267630881	0.0152782762431372	0.0116815456929152	4.37254566678884e-05	4.78623791460871e-05	4.7535433521167e-05	4.28354968252465e-05	3.50228989377626e-05	2.59812008310471e-05	3.71798442525421e-09	4.18996535339825e-09	3.89645369988832e-09	2.91868071148921e-09	1.51244975277322e-09	0	0.640432620919306	0.694316708256734	0.72321930186004	0.723786737717489	0.695952267729674	0.642948974759125	0.334429740446751	0.371013208261294	0.395459552599024	0.404988779449044	0.398485140883008	0.376712033119422	0.0122381005431609	0.0138930890519105	0.0151534610299596	0.0158800940094439	0.0159890447526456	0.0154675020940704	3.1379603201004e-05	3.64535665724828e-05
0.176704980688452	0.478525444367043	0.852750739945602	1	0.771682622427627	0.39186661578033	0.00496847250103667	0.0252050692830471	0.0841421734611664	0.184841882053179	0.267207019638905	0.254188658807742	4.1088726150695e-06	3.90477885725692e-05	0.000244191776478609	0.00100490834084503	0.00272133929598073	0.00484953122769523	9.99420038402522e-11	1.7792241813846e-09	2.08436623554437e-08	1.60686061912189e-07	8.15160655707547e-07	2.72125373472938e-06	4.88172138582317e-17	2.36178138879345e-15	5.23063517285991e-14	7.55688156640714e-13	7.18171295263365e-12	4.49121435981345e-11	0.488722911529988	0.66621787722372	0.7410532062175	0.672607993469609	0.498143173693826	0.301041152364425	0.0293206055902675	0.0542259573674787	0.081831600603142	0.100766085797754	0.101248187489514	0.0830117656107453	2.17593088253347e-05	5.4595908558354e-05	0.000111777559888392	0.000186736268893969	0.000254555365115222	0.000283149212420867	1.99746477932085e-10	6.79946708975687e-10
0.337536135504062	0.569744785961007	0.812980581044159	0.980663514784078	1	0.862025528806676	0.10950889262598	0.211922365144772	0.346690822757511	0.479454425908047	0.560521402152923	0.553958325534813	0.0100491455806826	0.022297851534183	0.0418224166960338	0.0663109802107678	0.088878742786448	0.100704427577552	0.000259051423007266	0.000661888467007536	0.00142544488086999	0.00259266675488509	0.00398504047130688	0.00517720107505413	0	3.6730389833238e-06	1.18635031016351e-05	2.68014237058233e-05	4.86768899283455e-05	7.34318213120248e-05	0.818172705123264	0.890516067600004	0.931250913057542	0.935663842864782	0.903235851419814	0.837742730639676	0.521930505393988	0.602656738810494	0.668583256966752	0.712638263916271	0.729811914782666	0.71809340104524	0.146166210824578	0.179046398406905	0.210723059849045	0.238279410511978	0.258874344247411	0.270221303305031	0.0179686273470589	0.0233508969295533
0.00214955065653024	0.0186655675122571	0.101660721531481	0.347283101095138	0.744102199597887	1	0.00892529894695244	0.0384985169791077	0.104155858549133	0.176742860820955	0.188112879709898	0.125578027621085	0.000237635602019526	0.000509167235020266	0.000684270576806306	0.000576784734131981	0.00030494261685464	0.000101120908472119	4.05708296117534e-08	4.31807861969015e-08	2.88260858969701e-08	1.20697779893474e-08	3.16979635308991e-09	5.22133929099719e-10	4.44150257519036e-14	2.34819570397518e-14	7.7867661871667e-15	1.61956526482525e-15	2.11279931538314e-16	1.72876720539271e-17	0.183070987566037	0.799819064028063	0.0640008956207428	9.37999105551777e-05	2.51791386783778e-09	1.23794510843032e-15	0.000656889173927077	0.172916151942908	0.833683282462348	0.0736187935834956	0.000119068908480649	3.5272002887799e-09	7.64199490608875e-10	1.21205250181191e-05	0.00352093650755807	0.0187334181701856	0.00182556766349835	3.25837386768645e-06	2.88246101838876e-19	2.754541766263e-13
3.99612686252257e-05	0.0180072659330609	0.526705705249493	1	0.123237735747076	0.000985823471001662	2.71493105323219e-08	8.55129905239242e-05	0.0174830466897142	0.232013829914382	0.199858379609055	0.0111748726820932	3.53492512615967e-13	7.78248491322685e-09	1.11216209327327e-05	0.00103164344431289	0.0062115915425824	0.00242766015438588	8.82070927258626e-20	1.35739534870713e-14	1.35587900574304e-10	8.79118154750661e-08	3.69986002923399e-06	1.0107298060812e-05	0	4.53728332014759e-22	3.16793061021864e-17	1.43571008583063e-13	4.22347157216266e-11	8.06462415739199e-10	0.204296142886617	0.20563414549445	0.179266488596624	0.135354223007059	0.0885142769282283	0.0501329959883233	0.155549301192388	0.192262086134427	0.20582022737457	0.190832031848696	0.153243941096746	0.106582074275604	0.0829684676352287	0.125929992461643	0.165544250937187	0.188481116690468	0.185861914643968	0.158738321815738	0.031002390434034	0.0577832296469496
0.725691643967594	0.834942222401556	0.922916117949503	0.980111940723882	1	0.980248526719188	0.624186282635457	0.70954262406621	0.774891950782409	0.81303356409792	0.819565224047858	0.793719001353648	0.360429475733749	0.404841009776508	0.436844774784746	0.452853409162705	0.451003632455096	0.43151300735899	0.139429863185871	0.154788317765682	0.165053345473132	0.169057660393307	0.166332414590211	0.157197499370238	0.0357022802836068	0.039222876986098	0.0413560329633828	0.0418563137855965	0.0406649370646576	0.037921133593856	0.281859038016091	0.329824922860783	0.353932840411514	0.348311002521369	0.314352898932326	0.26015747645572	0.295319097317781	0.393468280031553	0.480710953743316	0.538608332759587	0.553480877734089	0.521648727337115	0.115123716197992	0.174932110746514	0.243523002783319	0.310764183069746	0.363632854512527	0.390204939562718	0.0160698727451234	0.0283928095274638
0.450573728397676	0.723137063551265	0.943172557211761	1	0.861921246150701	0.603862115615897	0.276239301221394	0.514973651978322	0.779749136154202	0.959592343915116	0.959992622763247	0.780725586781522	0.0856773688081381	0.186309621295854	0.327979324881934	0.468751190163991	0.544380991123744	0.513844955747299	0.0127196527605353	0.0335681180388785	0.0695661191977783	0.116000327945758	0.15667333812766	0.171745165298494	0	0.00214737974626364	0.00661346314286364	0.0137544812971915	0.0221387217297041	0.0284506136344879	0.00243630916851195	0.0247465791295132	0.109284610247473	0.27569761144422	0.406641192824113	0.35176262216909	0.00721034834899943	0.0513657656754887	0.193070622453041	0.420969293128793	0.537882644584286	0.403260905463967	0.00938517947757316	0.0562523224463577	0.182898093399558	0.345626420723457	0.382740931916319	0.248539282652427	0.00601474829996127	0.0326656027537758
0.969131435325893	1	0.970051092207476	0.884636473678177	0.758411831333847	0.6112289898738	0.571903173262001	0.647434436351344	0.689021688937836	0.689348623587426	0.64835653450106	0.573261536094724	0.141346649749719	0.175669417657357	0.205184299741936	0.225257528456615	0.232448198159229	0.225471757687711	0.0141451507923183	0.0195025422066954	0.0251573503531718	0.0304211194779873	0.0345196913535345	0.0367763508725294	0	0.000319978766631978	0.000711606675765896	0.00114751980905543	0.00158137122179872	0.00195444932912983	0.0627758642606915	0.135318046809925	0.206397908217375	0.223306690299541	0.171424263301338	0.0932636118221987	0.103222921940923	0.199501851510437	0.273303834603527	0.265700513300824	0.183295099713168	0.0895869072565966	0.153927128786341	0.267073882828957	0.328723044298256	0.287187260553516	0.17802534339976	0.078135211086212	0.208372630469808	0.324750930588084
0.239416704034073	0.60818131218782	0.979448462219621	1	0.647274212722629	0.265611273540859	0.0296054472134302	0.0982257843854743	0.206609020687402	0.275513539825662	0.23291985335438	0.124836034113995	0.000218005748287402	0.000944706886084963	0.00259535105892677	0.00452027684923794	0.00499118712099568	0.00349391683535721	9.55968094061815e-08	5.41062950159281e-07	1.94143155064028e-06	4.41637825866109e-06	6.36913328009888e-06	5.82323483789543e-06	2.49460748877877e-12	1.845175393629e-11	8.64805936971113e-11	2.56947123895602e-10	4.8398782662192e-10	5.77954846667567e-10	0.274324695288636	0.376506564733902	0.434302526355593	0.42104092753467	0.343058691755035	0.234922544310361	0.0781900346850071	0.0826873776531179	0.073491851259893	0.0548973412061872	0.0344647863202421	0.018184946370875	0.000539613255181432	0.000439694049359982	0.000301113843429794	0.000173309756359598	8.38354030293495e-05	3.40834898702338e-05	9.016926044223e-08	5.66117587632611e-08
0.308808628134409	0.70376491505495	1	0.88594465459565	0.489381319796439	0.168547525638954	0.0631091552711723	0.210122148669385	0.436199819721838	0.564590193858573	0.455633222311325	0.229261767420593	0.00295186493766297	0.0143587917647898	0.0435484718488087	0.0823497057563038	0.0970924287787688	0.0713744655568216	3.15950699318481e-05	0.000224571356729889	0.000995084090085563	0.00274910839420912	0.00473540182993536	0.00508575747436916	7.12417003174546e-08	7.97737913111493e-07	5.19801115534022e-06	2.09989522648153e-05	5.2854330362341e-05	8.29352279315273e-05	0.142010752883271	0.130224082080345	0.100415678906683	0.0651106300486521	0.0355011482689222	0.0162769489447028	0.0780153888362321	0.0551652485204823	0.0328012968913655	0.0164004798845272	0.0068954419403287	0.00243785192368434	0.0129347277815334	0.00705273677045231	0.00323368664739695	0.00124674452739198	0.00040419784333142	0.00011018879097577	0.000647215132968589	0.000272118916498018
0.600321386669286	0.754136261191518	0.878588405495081	0.949273218155607	0.951190066861856	0.883921518788746	0.385916364081283	0.542820862525238	0.708089020807527	0.856620572822361	0.961079048805672	1	0.0609731353960748	0.096038786262151	0.140281160725306	0.19002433969306	0.238716507326099	0.278113507546506	0.00234733452241194	0.00415649258222634	0.00681175074680633	0.0103427254217238	0.0145567909210274	0.0189954835591998	0	2.20591351425723e-05	5.92064776340081e-05	0.000116347294630196	0.000196248421474634	0.000297059770454485	0.753389696425858	0.782183190069381	0.780234211089719	0.747772009510761	0.688558838435478	0.60917265545765	0.77514311109218	0.812722800372056	0.818711175146526	0.792404122878601	0.736869224982296	0.65835733053494	0.468110079967989	0.495656458953201	0.504244230695275	0.492865635641111	0.462853462193359	0.417624249578803	0.165919234271906	0.177420512435254
0.450573728397676	0.723137063551265	0.943172557211761	1	0.861921246150701	0.603862115615897	0.276239301221394	0.514973651978322	0.779749136154202	0.959592343915116	0.959992622763247	0.780725586781522	0.0856773688081381	0.186309621295854	0.327979324881934	0.468751190163991	0.544380991123744	0.513844955747299	0.0127196527605353	0.0335681180388785	0.0695661191977783	0.116000327945758	0.15667333812766	0.171745165298494	0	0.00214737974626364	0.00661346314286364	0.0137544812971915	0.0221387217297041	0.0284506136344879	0.00243630916851195	0.0247465791295132	0.109284610247473	0.27569761144422	0.406641192824113	0.35176262216909	0.00721034834899943	0.0513657656754887	0.193070622453041	0.420969293128793	0.537882644584286	0.403260905463967	0.00938517947757316	0.0562523224463577	0.182898093399558	0.345626420723457	0.382740931916319	0.248539282652427	0.00601474829996127	0.0326656027537758
0.0380860736221788	0.129228318721261	0.317812780077174	0.566509493600633	0.731922669751346	0.685402015046595	0.0392507816015488	0.096117894408019	0.170601309044813	0.219473779059651	0.204646864902756	0.138308770806057	0.0026071882462141	0.00460779104424784	0.00590249101615225	0.00548024613961331	0.00368796649239353	0.00179885451244022	1.11619081242892e-05	1.42371571167408e-05	1.31622544980501e-05	8.8198147120239e-06	4.28361874980793e-06	1.50794093846062e-06	3.07996989049975e-09	2.83527868434468e-09	1.89176508832355e-09	9.14873044289938e-10	3.20683510191035e-10	8.14731667934158e-11	8.95170814539093e-05	0.00384352194259931	0.0636335563694176	0.406234129541105	1	0.949198346546528	0.00350636560918276	0.0360479622413484	0.14290177443739	0.218437855510671	0.128751283635569	0.0292623103206585	0.000637442137720571	0.00156914963902993	0.00148943424287581	0.000545144566708643	7.69370308968989e-05	4.18689950778198e-06	5.37844369782403e-07	3.17015349033236e-07
0.189554725457661	0.474818027371782	0.807866645370724	0.9336240925294	0.732865567258581	0.39074774366658	0.0213287497928783	0.0787197577756823	0.197343120903832	0.336031607406528	0.38864954273652	0.305320585931231	0.000281974469136453	0.00153339485261944	0.00566393192483078	0.0142102569317461	0.0242161851014983	0.0280304079486162	4.37914047635525e-07	3.50936168243785e-06	1.90996749539147e-05	7.06052456804308e-05	0.000177282890969706	0.000302354447597723	0	8.63768313508534e-10	7.48754440924941e-09	4.11380451502227e-08	1.52410300632605e-07	3.83112790848847e-07	0.594179426800897	0.802518297910383	0.954587492856816	1	0.922587834827221	0.749616109452453	0.286721460342436	0.397243225875377	0.484703620410977	0.520858182141006	0.492931057097442	0.410843420382897	0.0372798209252275	0.0529820898649605	0.0663143956079319	0.0730987600465642	0.0709636047262805	0.0606715080198706	0.00130604589691974	0.00190402515481537
0.177368399911646	0.308643365169659	0.461422411136019	0.592668232061933	0.654032925013816	0.620102783394538	0.137048476568453	0.276295654510478	0.478545791144827	0.712099492865948	0.910399572897449	1	0.0298731155338223	0.0698066398736603	0.140096149140972	0.241533227224052	0.357753637552597	0.455260870105873	0.0018098683836872	0.00495126755338042	0.0115516783105579	0.0231023534960989	0.039664060599262	0.0584896822673729	0	6.83608066188631e-05	0.000238316987467381	0.000593476289527381	0.00121140264875981	0.00209166754556265	0.228673795459473	0.304908740511666	0.37101566742725	0.411989555855263	0.417496521402071	0.386093367989895	0.157393540435212	0.240736396720208	0.336014778842281	0.42799973248999	0.497508197223544	0.527752168695656	0.0498875395114387	0.0875431582595224	0.140174199953447	0.204814931200964	0.273096911403785	0.332307421116789	0.00726026051977383	0.0146423634524009
0.00214955065653024	0.0186655675122571	0.101660721531481	0.347283101095138	0.744102199597887	1	0.00892529894695244	0.0384985169791077	0.104155858549133	0.176742860820955	0.188112879709898	0.125578027621085	0.000237635602019526	0.000509167235020266	0.000684270576806306	0.000576784734131981	0.00030494261685464	0.000101120908472119	4.05708296117534e-08	4.31807861969015e-08	2.88260858969701e-08	1.20697779893474e-08	3.16979635308991e-09	5.22133929099719e-10	4.44150257519036e-14	2.34819570397518e-14	7.7867661871667e-15	1.61956526482525e-15	2.11279931538314e-16	1.72876720539271e-17	0.183070987566037	0.799819064028063	0.0640008956207428	9.37999105551777e-05	2.51791386783778e-09	1.23794510843032e-15	0.000656889173927077	0.172916151942908	0.833683282462348	0.0736187935834956	0.000119068908480649	3.5272002887799e-09	7.64199490608875e-10	1.21205250181191e-05	0.00352093650755807	0.0187334181701856	0.00182556766349835	3.25837386768645e-06	2.88246101838876e-19	2.754541766263e-13
0.969131435325893	1	0.970051092207476	0.884636473678177	0.758411831333847	0.6112289898738	0.571903173262001	0.647434436351344	0.689021688937836	0.689348623587426	0.64835653450106	0.573261536094724	0.141346649749719	0.175669417657357	0.205184299741936	0.225257528456615	0.232448198159229	0.225471757687711	0.0141451507923183	0.0195025422066954	0.0251573503531718	0.0304211194779873	0.0345196913535345	0.0367763508725294	0	0.000319978766631978	0.000711606675765896	0.00114751980905543	0.00158137122179872	0.00195444932912983	0.0627758642606915	0.135318046809925	0.206397908217375	0.223306690299541	0.171424263301338	0.0932636118221987	0.103222921940923	0.199501851510437	0.273303834603527	0.265700513300824	0.183295099713168	0.0895869072565966	0.153927128786341	0.267073882828957	0.328723044298256	0.287187260553516	0.17802534339976	0.078135211086212	0.208372630469808	0.324750930588084
0.599409453762098	0.868569790685522	1	0.914824728308613	0.664968724716576	0.383974724788526	0.293840154935269	0.50634902409292	0.693072268898292	0.753718910321523	0.65127445819372	0.447098352131976	0.0716364896505417	0.147182721265236	0.239728173226124	0.310019099392624	0.318460830396514	0.259858783120865	0.00830156315769561	0.0209709503713475	0.0410476234236831	0.0633540413650311	0.0774705567705224	0.0751510518296477	0	0.00102402543498221	0.00305577223606833	0.00602752336444584	0.00899157740531766	0.0104527981165775	0.635110101867346	0.640975423922203	0.616404651594596	0.564833461007106	0.49317319438861	0.410291867711977	0.502136743936352	0.471363215793234	0.421610369865044	0.359318264601079	0.291771442362012	0.225721209582239	0.224421616957756	0.195907954477497	0.1629294254801	0.129081006405847	0.0974008516277612	0.069978271120358	0.0564333726520787	0.0457390299958442
0.00250786725610621	0.0214490339383773	0.114163921303855	0.378153364275362	0.77951595614151	1	0.00101118602375953	0.00732822121309751	0.033050956524603	0.092765704031694	0.162034990072185	0.176135995624609	7.04786137860221e-06	4.32801928219438e-05	0.000165401319660268	0.000393374952437173	0.000582227060348635	0.000536285456198883	8.49148077663866e-10	4.41854808207441e-09	1.43084862226796e-08	2.8835384307486e-08	3.61639406630272e-08	2.82256337509829e-08	1.76851720835035e-15	7.79775822823626e-15	2.13967686575578e-14	3.65379827496221e-14	3.8829240121263e-14	2.56797721848681e-14	9.71881104784139e-08	0.000121657502028319	0.0190214271286259	0.371471712035535	0.90612235195567	0.276074558591868	6.00924800610932e-15	1.70403383690087e-10	6.03552074748991e-07	0.000267011352571811	0.0147544543475165	0.101834521211324	6.31176316773015e-26	4.05453553461831e-20	3.25319408439505e-15	3.26029789424343e-11	4.08115453350539e-08	6.3809779311148e-06	1.12617229447081e-40	1.63880615008208e-33
2.20214562425495e-14	2.30622364170773e-08	0.000442363081004458	0.15540979977388	1	0.117853822058966	4.68979879844704e-12	6.78190049230735e-07	0.00179626615855647	0.0871388922999891	0.0774239731821686	0.00125997215116767	6.86557442133609e-12	1.37093196204148e-07	5.01391534063401e-05	0.00033586145417037	4.12064692355643e-05	9.259610438161e-08	6.90898168375308e-14	1.90499958422993e-10	9.62050346796421e-09	8.89862259700418e-09	1.50754348488524e-10	4.67777123627767e-14	4.77915305488413e-18	1.81965194084029e-15	1.26891664356695e-14	1.62068966910637e-15	3.7911431163905e-18	0	0.0156617512283668	0.0253118862833778	0.0329040686981932	0.0344045275927304	0.0289349341157228	0.0195735815621512	0.0163526319032575	0.0254555167247251	0.0318725694985261	0.0320991209697759	0.026002200653977	0.0169421286163831	0.0141902023254243	0.0212761435112583	0.0256589061072552	0.0248899639294292	0.0194200927642236	0.012187629296797	0.0102339455449843	0.0147794234379293
0.134439933753108	0.415405073508841	0.810890787630723	1	0.779084738271391	0.383456811945117	0.00295967811957897	0.0182122583315175	0.0707994991521885	0.173877598107738	0.269776516601156	0.264430603663761	1.85464749019377e-06	2.27277534579179e-05	0.000175953822716148	0.000860573496891204	0.00265903645046804	0.00519048186423838	3.30810093663295e-11	8.07327805912553e-10	1.24470928580797e-08	1.21236392151846e-07	7.46010845123286e-07	2.90004236104112e-06	0	7.99493497517994e-16	2.50464814392503e-14	4.86142666678429e-13	5.95751945564728e-12	4.61213010130348e-11	0.00178119245949727	0.0149679329366011	0.0783753075614158	0.255719081753514	0.51989239329031	0.658612909069931	0.000116363677312158	0.00159436930789695	0.0136121542675382	0.0724154523586194	0.240050205590027	0.495837495541938	4.3086605433063e-06	9.62574328960187e-05	0.00133996273168672	0.0116229832660414	0.0628215943653918	0.211576166864105	9.04243456844267e-08	3.29380495041101e-06
0.141832513485676	0.320818094974411	0.583161240761854	0.851860904899572	1	0.943371753425035	0.0277090903600493	0.0870102808311509	0.219550232996378	0.445184028129543	0.725427930496687	0.949948105100305	0.00289021378425976	0.0126126757533757	0.0441872217694731	0.124379855597226	0.281341799808225	0.511404410600467	0.000156854333662576	0.000973314016306764	0.00475065205759333	0.0185748858338271	0.0583310517627069	0.147187283554747	0	3.57121540223861e-05	0.000268758623866963	0.00147892209365838	0.00646182122380702	0.0226442221686834	0.0518473506524091	0.0863122848399633	0.128859748000632	0.172530065100668	0.207165271768298	0.22308715164776	0.0657233345268369	0.104154288686397	0.148025203500072	0.188667896598362	0.215657930894499	0.221074399444179	0.0762308845175793	0.115001082380257	0.155587651988135	0.188778567057438	0.205416592099005	0.200458256411393	0.0809025123909438	0.116184307738174
0	1.66994272426141e-08	0.000175057566512533	0.0684877943189277	1	0.544930790577791	1.11243874683429e-12	1.36745658926726e-07	0.000595517044444299	0.0967897086732834	0.58710894455745	0.132911554875561	4.51571126150381e-12	2.21786587861094e-07	0.000401253236793177	0.0270929458744014	0.0682729136678185	0.00642088916411899	3.47837468702264e-12	7.12471892830857e-08	5.3549318098327e-05	0.00150208434502544	0.00157249481451205	6.14382237582753e-05	4.82394608594259e-13	4.5332132445061e-09	1.41546901642789e-06	1.64946632137339e-05	7.17366425310324e-06	1.16437521438953e-07	0.000166310518908556	0.00293142538715912	0.0273094982094106	0.134469672112004	0.349953806054382	0.481363156462303	1.92952001299649e-05	0.000507127179870151	0.0070446632243722	0.051722479308798	0.200712390166935	0.411665792544488	1.63727907644146e-06	6.41650886830648e-05	0.00132907846343257	0.014550509203512	0.0841940717276143	0.257490128448734	1.01610779036715e-07	5.93778646429572e-06
0.322451727757904	0.708059299193632	1	0.90835547834893	0.530685406413341	0.199408589990851	0.0754926028151654	0.233220009360541	0.463396221634515	0.592194817866566	0.486745760398571	0.257315052678886	0.00460174740258055	0.0200007120801425	0.0559099809402395	0.10052126644295	0.116238992468715	0.0864512093268246	7.29634513187846e-05	0.000446521142991411	0.00175628121678372	0.00444252187893745	0.00722740550595561	0.00756237488505356	2.28866223368023e-07	2.5234089940824e-06	1.42925018161002e-05	5.10481307102796e-05	0.00011693257049971	0.00017216870440656	0.115680335954379	0.113291305114525	0.106416187375729	0.0958722422486933	0.0828422992290523	0.0686571015241598	0.0529528381496185	0.0487121583027207	0.0429793216631651	0.0363710453098118	0.029520657749394	0.0229810708818047	0.00507894698376098	0.00438866083017934	0.00363717281150245	0.00289114042619544	0.00220418152679635	0.00161175026869501	0.000102004560511879	8.27785801519869e-05
0.00332667521708556	0.0449625329842136	0.253581830846344	0.710515284375558	1	0.707720202865148	0.00248530872930032	0.0372307574822454	0.219655341864113	0.642003913635314	0.942266874308831	0.695386860763197	0.00151905777878673	0.0272547742266631	0.168804021778419	0.514879835920711	0.788103113791714	0.606474535354222	0.000649659977630117	0.0175691149150893	0.115031728326172	0.366453281574225	0.585054984206152	0.469450525734211	0	0.00987306208990897	0.0694235099994668	0.231383754693979	0.385424779846	0.322463516244454	0.0209097249312761	0.0456895507560136	0.0845807994266994	0.133706951043075	0.180975342380978	0.209936874892524	0.0361846396636548	0.0711292215272478	0.119191964675033	0.170911283078325	0.209994241919146	0.221191702361379	0.0499566129889289	0.0888634835239509	0.135070289833238	0.175820527955947	0.196158033925814	0.18761892507836	0.0553202017964678	0.0892541654899262
0.725691643967594	0.834942222401556	0.922916117949503	0.980111940723882	1	0.980248526719188	0.624186282635457	0.70954262406621	0.774891950782409	0.81303356409792	0.819565224047858	0.793719001353648	0.360429475733749	0.404841009776508	0.436844774784746	0.452853409162705	0.451003632455096	0.43151300735899	0.139429863185871	0.154788317765682	0.165053345473132	0.169057660393307	0.166332414590211	0.157197499370238	0.0357022802836068	0.039222876986098	0.0413560329633828	0.0418563137855965	0.0406649370646576	0.037921133593856	0.281859038016091	0.329824922860783	0.353932840411514	0.348311002521369	0.314352898932326	0.26015747645572	0.295319097317781	0.393468280031553	0.480710953743316	0.538608332759587	0.553480877734089	0.521648727337115	0.115123716197992	0.174932110746514	0.243523002783319	0.310764183069746	0.363632854512527	0.390204939562718	0.0160698727451234	0.0283928095274638
0.406081900787257	0.704677493787444	0.950941780748209	1	0.819670781317987	0.523085653001903	0.638474103358024	0.883828514514957	0.953200005979744	0.801252065056951	0.524418274080157	0.26613597548068	0.735071930067118	0.813129203482604	0.700878482505525	0.470265711435006	0.244562758920683	0.0969749390817349	0.620516386820959	0.548393700466877	0.377022226528247	0.20063672473313	0.0810923991742496	0.0227350205800065	0.383440527215995	0.269903349547714	0.146644904708505	0.0599912202774999	0.0163488948746541	0	0.188518676348613	0.301061585447103	0.357383231030792	0.316360986396379	0.208379614417832	0.100911167068259	0.342724623597533	0.467777346642095	0.476496936051255	0.362333078800269	0.204796112721601	0.0844824721464516	0.523193903878752	0.612712048145902	0.536220053848745	0.350198696244487	0.169437768168376	0.0588357099135919	0.673682421966649	0.677827238092279
0.174956180647762	0.328879782083101	0.535532399425557	0.757821643628649	0.933050074525856	1	0.0999640966689641	0.205537769855689	0.364102576587369	0.559420086890992	0.747259709620388	0.868605327107656	0.0417084979098402	0.0957079773940093	0.185770947408602	0.310807162902913	0.451005290833727	0.56890879591293	0.011291916043746	0.0319430396912001	0.0699959173058451	0.128951713997802	0.204236665260309	0.280190916034361	0	0.00591627754261617	0.0179162982986268	0.0385273889872881	0.0680931022822814	0.102583183371754	0.133872517760084	0.161017270892163	0.185779911681974	0.205714647805613	0.218668212998675	0.223161675286928	0.0851403567956105	0.109254350336872	0.134275161665466	0.158224190313969	0.178874463221301	0.194082822696364	0.0398872700531631	0.0551579174124253	0.0726517781067764	0.0914533599974286	0.110228585534383	0.127354723627075	0.0125265663128208	0.0195855900820779
0.134439933753108	0.415405073508841	0.810890787630723	1	0.779084738271391	0.383456811945117	0.00295967811957897	0.0182122583315175	0.0707994991521885	0.173877598107738	0.269776516601156	0.264430603663761	1.85464749019377e-06	2.27277534579179e-05	0.000175953822716148	0.000860573496891204	0.00265903645046804	0.00519048186423838	3.30810093663295e-11	8.07327805912553e-10	1.24470928580797e-08	1.21236392151846e-07	7.46010845123286e-07	2.90004236104112e-06	0	7.99493497517994e-16	2.50464814392503e-14	4.86142666678429e-13	5.95751945564728e-12	4.61213010130348e-11	0.00178119245949727	0.0149679329366011	0.0783753075614158	0.255719081753514	0.51989239329031	0.658612909069931	0.000116363677312158	0.00159436930789695	0.0136121542675382	0.0724154523586194	0.240050205590027	0.495837495541938	4.3086605433063e-06	9.62574328960187e-05	0.00133996273168672	0.0116229832660414	0.0628215943653918	0.211576166864105	9.04243456844267e-08	3.29380495041101e-06
0.0661338198009037	0.199785219136177	0.454132613542938	0.776828027029909	1	0.968747267539781	0.015110011043508	0.0617228203133915	0.189606544637796	0.438263706745216	0.762323803777987	0.997874930096808	0.00234474529601118	0.0130130395871331	0.0540614567806877	0.168876723617105	0.396932433426626	0.702074009657778	0.000233755319674751	0.00186030588528593	0.0105162735457155	0.0444370897153436	0.141160008939426	0.337384818459829	0	0.000166620414254343	0.00138330783203335	0.00797404077885438	0.0342777063768422	0.110732939455025	0.133850542938809	0.220251377599895	0.32444735954763	0.427861321761854	0.505123513172258	0.533861993098703	0.0616644505446951	0.115888082399114	0.194961537112722	0.293618756683156	0.395868351059945	0.477807618570984	0.0227483422459817	0.0488369654099446	0.0938377333819204	0.161399604924194	0.24851237937164	0.34254997232154	0.00671275903268362	0.0164772246106527
0.322451727757904	0.708059299193632	1	0.90835547834893	0.530685406413341	0.199408589990851	0.0754926028151654	0.233220009360541	0.463396221634515	0.592194817866566	0.486745760398571	0.257315052678886	0.00460174740258055	0.0200007120801425	0.0559099809402395	0.10052126644295	0.116238992468715	0.0864512093268246	7.29634513187846e-05	0.000446521142991411	0.00175628121678372	0.00444252187893745	0.00722740550595561	0.00756237488505356	2.28866223368023e-07	2.5234089940824e-06	1.42925018161002e-05	5.10481307102796e-05	0.00011693257049971	0.00017216870440656	0.115680335954379	0.113291305114525	0.106416187375729	0.0958722422486933	0.0828422992290523	0.0686571015241598	0.0529528381496185	0.0487121583027207	0.0429793216631651	0.0363710453098118	0.029520657749394	0.0229810708818047	0.00507894698376098	0.00438866083017934	0.00363717281150245	0.00289114042619544	0.00220418152679635	0.00161175026869501	0.000102004560511879	8.27785801519869e-05
3.99612686252257e-05	0.0180072659330609	0.526705705249493	1	0.123237735747076	0.000985823471001662	2.71493105323219e-08	8.55129905239242e-05	0.0174830466897142	0.232013829914382	0.199858379609055	0.0111748726820932	3.53492512615967e-13	7.78248491322685e-09	1.11216209327327e-05	0.00103164344431289	0.0062115915425824	0.00242766015438588	8.82070927258626e-20	1.35739534870713e-14	1.35587900574304e-10	8.79118154750661e-08	3.69986002923399e-06	1.0107298060812e-05	0	4.53728332014759e-22	3.16793061021864e-17	1.43571008583063e-13	4.22347157216266e-11	8.06462415739199e-10	0.204296142886617	0.20563414549445	0.179266488596624	0.135354223007059	0.0885142769282283	0.0501329959883233	0.155549301192388	0.192262086134427	0.20582022737457	0.190832031848696	0.153243941096746	0.106582074275604	0.0829684676352287	0.125929992461643	0.165544250937187	0.188481116690468	0.185861914643968	0.158738321815738	0.031002390434034	0.0577832296469496
0.986712712625221	1	0.972789678544877	0.908338214167871	0.814115257706111	0.700380230980894	0.516425796997259	0.514497424140554	0.492003460237919	0.451609204638576	0.397893722657701	0.336496896403133	0.0314461687279038	0.0307970409746147	0.0289507530182142	0.0261228375734639	0.0226250958382798	0.0188091886247154	0.000222686217758041	0.000214384622454623	0.000198104886379913	0.000175709797122346	0.000149586488354775	0.000122230127422208	9.10690591759051e-08	8.12263922004252e-08	6.53104168125384e-08	4.50964761615758e-08	2.26536449634097e-08	0	0.656963258387386	0.657406233453155	0.630694167536811	0.580090926691752	0.511523499969295	0.43244150186231	0.336912179918275	0.351209667914661	0.351001095511051	0.336312291585325	0.308936531773778	0.272074631626472	0.0473987899660264	0.0514723596009394	0.0535886884400332	0.0534889915228878	0.0511856146697576	0.0469595214968422	0.00182924967040474	0.00206937548909325
0.986712712625221	1	0.972789678544877	0.908338214167871	0.814115257706111	0.700380230980894	0.516425796997259	0.514497424140554	0.492003460237919	0.451609204638576	0.397893722657701	0.336496896403133	0.0314461687279038	0.0307970409746147	0.0289507530182142	0.0261228375734639	0.0226250958382798	0.0188091886247154	0.000222686217758041	0.000214384622454623	0.000198104886379913	0.000175709797122346	0.000149586488354775	0.000122230127422208	9.10690591759051e-08	8.12263922004252e-08	6.53104168125384e-08	4.50964761615758e-08	2.26536449634097e-08	0	0.656963258387386	0.657406233453155	0.630694167536811	0.580090926691752	0.511523499969295	0.43244150186231	0.336912179918275	0.351209667914661	0.351001095511051	0.336312291585325	0.308936531773778	0.272074631626472	0.0473987899660264	0.0514723596009394	0.0535886884400332	0.0534889915228878	0.0511856146697576	0.0469595214968422	0.00182924967040474	0.00206937548909325
0.0358801469539736	0.13745997196301	0.368209188148857	0.68961926641988	0.903068214293598	0.826852672947927	0.00558213482957819	0.032229085349372	0.130104238994759	0.367224150056043	0.72471527385789	1	0.000246946177620444	0.00214877803727306	0.0130725945637402	0.0556066642345304	0.165381938993959	0.343910696201251	3.09570747742607e-06	4.07281613296283e-05	0.000373502698462749	0.00239438743458231	0.0107320373284666	0.0336329587456762	0	2.08523205578261e-07	3.02365017457782e-06	2.93072528112332e-05	0.000198027996709156	0.00093530532364156	0.116980349855044	0.147549385061248	0.17522061676906	0.19590987142069	0.206229481121389	0.204394164963219	0.120508044883414	0.157528517208525	0.193876710404439	0.224654650573754	0.245091640715682	0.251747345495749	0.0873887716676211	0.118390659625382	0.151008904240656	0.181347254504074	0.205041952042333	0.218271878038564	0.0446099439707744	0.0626342895249041
0.3742387835278	0.544510381381905	0.697664863218807	0.787174343916216	0.782129076894617	0.6843359455145	0.210743698860952	0.371054091330096	0.575311292562262	0.785510263901064	0.944461411510092	1	0.0202605910521449	0.0431687299780087	0.0809960241208804	0.133825604643104	0.194714005507433	0.249481397584335	0.000331648317796968	0.000856555684189358	0.00194596382156371	0.0038916791300475	0.00685273209724595	0.0106255154913758	0	1.97591410010307e-06	7.05758133707864e-06	1.83987210443043e-05	4.02545079667448e-05	7.63440950521849e-05	0.038059233891832	0.109849756398578	0.238393720410285	0.389001087674515	0.477274218960226	0.440297776710955	0.0147355532001617	0.0541429115304295	0.149576430748113	0.310701234834842	0.485270039404417	0.569882412378253	0.0031077355818046	0.014538670047176	0.0511310201149529	0.135204408819005	0.26881619884431	0.401865430805544	0.000356350517932143	0.00212629135578499
0.613259248155153	0.869686209030614	1	0.93230182141538	0.704745153645149	0.431942807607651	0.496977803299456	0.589804632062459	0.567542279825912	0.442799417096905	0.280113482130824	0.143673635385576	0.122286443866572	0.121451217473727	0.0978006542796583	0.0638550902194049	0.0338029776966336	0.0145074982118076	0.00913319531461027	0.00759037415831157	0.00511393932518098	0.00279258893004202	0.00123511997236784	0.000441273571099386	0.000203539392234556	0.000140431890054987	7.75648825859254e-05	3.34348884818657e-05	1.00392838502875e-05	3.98312404559491e-07	0.539480209043463	0.582545461076152	0.602212903978759	0.595986239439912	0.564661718014722	0.512160846157287	0.275966149628537	0.291118382837026	0.2940013024489	0.284246217651831	0.263090959356389	0.233121796120231	0.0332349013051806	0.0342506470321095	0.033791473565439	0.0319160663032687	0.0288585878707566	0.0249806367336945	0.00093884567183707	0.000945231594444735
7.56265703786075e-09	3.2360576911921e-05	0.0118581736094841	0.372116607142974	1	0.230133926175737	2.96509823326913e-11	4.50375043824991e-07	0.000585826816748211	0.0652565151808908	0.622498353616927	0.508524914718655	5.3891218004186e-15	2.90567216011834e-10	1.34163668446692e-06	0.000530497004985106	0.0179634871358139	0.0520904437978991	4.54057627796252e-20	8.69026740756575e-15	1.42434381610405e-10	1.99919992939737e-07	2.40301964070813e-05	0.000247353529903294	0	1.20485077684795e-20	7.00985407143806e-16	3.49255900642729e-12	1.49017827156901e-09	5.44493124720102e-08	0.00559881376080434	0.108577069832797	0.408481530395841	0.298125375576085	0.0422102256649145	0.00115938750624176	5.13691097058726e-05	0.0030657307623585	0.0354942657088994	0.0797213403794601	0.0347362714123574	0.00293618907572538	6.9044826422373e-09	1.26809850910482e-06	4.51821666729601e-05	0.000312300965023921	0.000418766382819411	0.000108933763140836	1.35951289452159e-14	7.68413626765794e-12
7.56265703786075e-09	3.2360576911921e-05	0.0118581736094841	0.372116607142974	1	0.230133926175737	2.96509823326913e-11	4.50375043824991e-07	0.000585826816748211	0.0652565151808908	0.622498353616927	0.508524914718655	5.3891218004186e-15	2.90567216011834e-10	1.34163668446692e-06	0.000530497004985106	0.0179634871358139	0.0520904437978991	4.54057627796252e-20	8.69026740756575e-15	1.42434381610405e-10	1.99919992939737e-07	2.40301964070813e-05	0.000247353529903294	0	1.20485077684795e-20	7.00985407143806e-16	3.49255900642729e-12	1.49017827156901e-09	5.44493124720102e-08	0.00559881376080434	0.108577069832797	0.408481530395841	0.298125375576085	0.0422102256649145	0.00115938750624176	5.13691097058726e-05	0.0030657307623585	0.0354942657088994	0.0797213403794601	0.0347362714123574	0.00293618907572538	6.9044826422373e-09	1.26809850910482e-06	4.51821666729601e-05	0.000312300965023921	0.000418766382819411	0.000108933763140836	1.35951289452159e-14	7.68413626765794e-12
0.592113239064139	0.759286628760522	0.864991696811879	0.875509920222021	0.787329003558843	0.629025090170547	0.369716417604905	0.566382482994553	0.770552721616377	0.931280766369289	1	0.954063258269804	0.113939925720477	0.209226252729946	0.340426773447298	0.491595808800276	0.63045442606997	0.718255401819718	0.0164390570277902	0.0374528879273519	0.0738430272072937	0.12812089015772	0.196746201251613	0.267989899367699	0	0.00218968334159379	0.00685791163401489	0.0155363906538358	0.0295043909404196	0.0487370157803967	0.382220781583784	0.576468437712679	0.733168752759372	0.786569106460433	0.711877360823797	0.54345544854293	0.264791894711121	0.46712503763635	0.694510695638799	0.870866877553482	0.921209243743394	0.822089870197673	0.100753217420316	0.208669153831177	0.363174037247611	0.532543333461655	0.658504829200339	0.686841688039505	0.0202992594323244	0.0507023692055187
0.969131435325893	1	0.970051092207476	0.884636473678177	0.758411831333847	0.6112289898738	0.571903173262001	0.647434436351344	0.689021688937836	0.689348623587426	0.64835653450106	0.573261536094724	0.141346649749719	0.175669417657357	0.205184299741936	0.225257528456615	0.232448198159229	0.225471757687711	0.0141451507923183	0.0195025422066954	0.0251573503531718	0.0304211194779873	0.0345196913535345	0.0367763508725294	0	0.000319978766631978	0.000711606675765896	0.00114751980905543	0.00158137122179872	0.00195444932912983	0.0627758642606915	0.135318046809925	0.206397908217375	0.223306690299541	0.171424263301338	0.0932636118221987	0.103222921940923	0.199501851510437	0.273303834603527	0.265700513300824	0.183295099713168	0.0895869072565966	0.153927128786341	0.267073882828957	0.328723044298256	0.287187260553516	0.17802534339976	0.078135211086212	0.208372630469808	0.324750930588084
0.767901386210341	0.939654884378715	1	0.925555055597951	0.745028204837447	0.521558018351665	0.498660315946285	0.593124202126067	0.613549004002024	0.551972339451352	0.431861263045502	0.293841223074299	0.122196429021642	0.141294077902262	0.142068870556493	0.124218010695494	0.0944385580290972	0.0624170099230259	0.0111812652344999	0.0125836938398752	0.0122950665408277	0.0104280571998719	0.00766938440147676	0.00487661557165622	0.000243857361638441	0.00028045256434294	0.000258790386318444	0.000187287567096812	9.16170073351602e-05	0	0.331858175551459	0.324921999965254	0.304970347110953	0.274401339299846	0.23667998852501	0.195694080467759	0.287091834128845	0.26382917379616	0.232419297985142	0.196274544339907	0.158887535141827	0.123292236785686	0.185862768659572	0.160305852977632	0.132537139110002	0.105037056906636	0.0797884197740206	0.0580881898810876	0.0900135895899996	0.0728517778789267
0.00332667521708556	0.0449625329842136	0.253581830846344	0.710515284375558	1	0.707720202865148	0.00248530872930032	0.0372307574822454	0.219655341864113	0.642003913635314	0.942266874308831	0.695386860763197	0.00151905777878673	0.0272547742266631	0.168804021778419	0.514879835920711	0.788103113791714	0.606474535354222	0.000649659977630117	0.0175691149150893	0.115031728326172	0.366453281574225	0.585054984206152	0.469450525734211	0	0.00987306208990897	0.0694235099994668	0.231383754693979	0.385424779846	0.322463516244454	0.0209097249312761	0.0456895507560136	0.0845807994266994	0.133706951043075	0.180975342380978	0.209936874892524	0.0361846396636548	0.0711292215272478	0.119191964675033	0.170911283078325	0.209994241919146	0.221191702361379	0.0499566129889289	0.0888634835239509	0.135070289833238	0.175820527955947	0.196158033925814	0.18761892507836	0.0553202017964678	0.0892541654899262
1.38264617043063e-05	0.00201177663109885	0.0682994937359827	0.541033593046481	1	0.431265572274085	0.00403769139554634	0.0662148456630997	0.253365011906145	0.226207465174821	0.0471233597214139	0.00229052260043171	0.00367914447943041	0.00680021488336532	0.00293269873257226	0.000295108207425075	6.92889764961055e-06	3.79591103953728e-08	1.04604945267607e-05	2.17912204853886e-06	1.05920473814799e-07	1.20128843544522e-09	3.17895001433792e-12	1.96285908986269e-15	9.28002708024576e-11	2.17887405090726e-12	1.19366931929475e-14	1.52582578085573e-17	4.55055828044438e-21	0	0.0544815848351358	0.0817024504719338	0.112601269134331	0.142618000001127	0.166007707199939	0.177584482549047	0.0290582840267911	0.0383919177228949	0.0466157312398233	0.0520173291479796	0.0533441071887115	0.050274493677259	0.000234741202301796	0.000273239610937502	0.000292294635725313	0.00028735640729197	0.000259623367352439	0.000215570597254288	2.87215460032029e-08	2.94541597935388e-08
0.73196257364036	0.857606991331815	0.934893503712116	0.948942759714414	0.896962273069985	0.7891510679952	0.529130900698326	0.692806351457688	0.841624694952434	0.950794542994806	1	0.97956021162508	0.269905269457854	0.401147361127607	0.547383590411503	0.690991077044534	0.809927975871936	0.883088552940039	0.0859456215567833	0.156963199229481	0.249277665813294	0.357922724773091	0.471969194272222	0.575663466037102	0	0.0268645345959236	0.0667866316231476	0.121133838164459	0.188446432688184	0.263449351959183	0.432765245423042	0.464103297691849	0.47663706474132	0.468899547413359	0.441799215099235	0.398444551379391	0.381960619823038	0.437441390128599	0.479285807332059	0.502860687340944	0.505438252657675	0.486715351408014	0.258466769338059	0.318130040949767	0.373221152794814	0.418370942216918	0.448744941853491	0.460892642424728	0.128006769278699	0.173356427419747
0.592113239064139	0.759286628760522	0.864991696811879	0.875509920222021	0.787329003558843	0.629025090170547	0.369716417604905	0.566382482994553	0.770552721616377	0.931280766369289	1	0.954063258269804	0.113939925720477	0.209226252729946	0.340426773447298	0.491595808800276	0.63045442606997	0.718255401819718	0.0164390570277902	0.0374528879273519	0.0738430272072937	0.12812089015772	0.196746201251613	0.267989899367699	0	0.00218968334159379	0.00685791163401489	0.0155363906538358	0.0295043909404196	0.0487370157803967	0.382220781583784	0.576468437712679	0.733168752759372	0.786569106460433	0.711877360823797	0.54345544854293	0.264791894711121	0.46712503763635	0.694510695638799	0.870866877553482	0.921209243743394	0.822089870197673	0.100753217420316	0.208669153831177	0.363174037247611	0.532543333461655	0.658504829200339	0.686841688039505	0.0202992594323244	0.0507023692055187
0.00332667521708556	0.0449625329842136	0.253581830846344	0.710515284375558	1	0.707720202865148	0.00248530872930032	0.0372307574822454	0.219655341864113	0.642003913635314	0.942266874308831	0.695386860763197	0.00151905777878673	0.0272547742266631	0.168804021778419	0.514879835920711	0.788103113791714	0.606474535354222	0.000649659977630117	0.0175691149150893	0.115031728326172	0.366453281574225	0.585054984206152	0.469450525734211	0	0.00987306208990897	0.0694235099994668	0.231383754693979	0.385424779846	0.322463516244454	0.0209097249312761	0.0456895507560136	0.0845807994266994	0.133706951043075	0.180975342380978	0.209936874892524	0.0361846396636548	0.0711292215272478	0.119191964675033	0.170911283078325	0.209994241919146	0.221191702361379	0.0499566129889289	0.0888634835239509	0.135070289833238	0.175820527955947	0.196158033925814	0.18761892507836	0.0553202017964678	0.0892541654899262
0.141832513485676	0.320818094974411	0.583161240761854	0.851860904899572	1	0.943371753425035	0.0277090903600493	0.0870102808311509	0.219550232996378	0.445184028129543	0.725427930496687	0.949948105100305	0.00289021378425976	0.0126126757533757	0.0441872217694731	0.124379855597226	0.281341799808225	0.511404410600467	0.000156854333662576	0.000973314016306764	0.00475065205759333	0.0185748858338271	0.0583310517627069	0.147187283554747	0	3.57121540223861e-05	0.000268758623866963	0.00147892209365838	0.00646182122380702	0.0226442221686834	0.0518473506524091	0.0863122848399633	0.128859748000632	0.172530065100668	0.207165271768298	0.22308715164776	0.0657233345268369	0.104154288686397	0.148025203500072	0.188667896598362	0.215657930894499	0.221074399444179	0.0762308845175793	0.115001082380257	0.155587651988135	0.188778567057438	0.205416592099005	0.200458256411393	0.0809025123909438	0.116184307738174
0.0866528104551724	0.426024741097589	0.202537295567571	0.00931093316734526	4.13903814932631e-05	1.77919547952564e-08	0.00323408748473449	0.117017589601835	0.409419524447217	0.138517284250208	0.00453166089659737	1.43360285578161e-05	1.68003281131594e-05	0.00447367431314565	0.115193767245793	0.28682144290044	0.06905772518937	0.00160779597661585	1.21473250429516e-08	2.38053444033249e-05	0.0045111399714636	0.0826639499429085	0.146475173618106	0.0250974678604224	1.22247625085595e-12	1.76311834072246e-08	2.45889799480209e-05	0.00331602334728786	0.0432426861611556	0.0545287779881624	0.0163735500303467	0.259866478563584	0.251969192275926	0.0149256893522605	5.40145951452831e-05	1.19420153298714e-08	6.99132485122888e-05	0.0277789962505551	0.674315881747569	1	0.0905996215891764	0.000501467208989083	3.5482066887931e-10	3.5295198950399e-06	0.00214492509545621	0.0796339758118718	0.18062357737378	0.0250288129336795	2.14038123976276e-18	5.33024923693878e-13
0.729869485102779	0.73176102295157	0.656778021911678	0.527707444835249	0.379571068795639	0.244409597603108	1	0.929555924712795	0.773528497713146	0.576238650828089	0.384285257111616	0.22941950236791	0.419378789281128	0.361437693112928	0.278859659984346	0.192603075194876	0.119087454477329	0.0659164908572963	0.0538349843932308	0.0430172881336269	0.0307713632517604	0.0197049672496179	0.0112961374823589	0.00579708266251501	0.00211531178857338	0.0015671273260124	0.00103934432467271	0.000617077748262534	0.000327978665884891	0.000156054600251078	0.543976807605573	0.803421261326813	0.0217334328372001	1.07680090195505e-05	9.77157487833779e-11	1.62410914832787e-17	0.366576669398073	0.415145757846445	0.00861109658131284	3.27143569845856e-06	2.27635708273371e-11	2.90109017268202e-18	0.0816776502224565	0.07092704483704	0.00112808693163627	3.28621022997083e-07	1.75335635093018e-12	1.71321689560072e-19	0.0060172163391379	0.00400661030213065
0.733614939419726	0.473076950358403	0.241509762364389	0.0975891498618855	0.0311903501087555	0.0078568857294904	1	0.915421132392102	0.663447840106555	0.380668791592868	0.172904618056588	0.0621508961749417	0.650707032321874	0.845586524071305	0.869952541851569	0.708596053186349	0.456942575411893	0.233271987724484	0.202102452997654	0.372850857261487	0.54454542308777	0.629637523875037	0.576381538432208	0.41772391269434	0.0299200576178329	0.0784440231419244	0.162687098256333	0.267058941177256	0.347051034968055	0.357052533268754	0.00209254287767063	0.0014927654201555	0.00086415044043782	0.0003934278757233	0.00012289608572485	0	0.0678206663676014	0.0617007407087548	0.0463245915118927	0.0286958712168483	0.0146550170594082	0.0061550305542097	0.36268256371174	0.416071369771914	0.393997944812029	0.307965975990271	0.198692133963368	0.105800067216239	0.328688649621107	0.475450848736876
1	0.898478216438652	0.326150752311398	0.047787887185008	0.00276878773888632	0	0.465452736352119	0.883569284032223	0.677677488713184	0.20997919132541	0.0262362185054174	0.00126309067955148	0.0830603117171223	0.333287718901377	0.540094731788603	0.353602587944722	0.093500788257529	0.00993482266141365	0.00562659392113509	0.0481758975270173	0.165083647770226	0.228376819837404	0.127616273518387	0.0287691031244406	8.17019120450278e-05	0.00261045919880528	0.0193025703843225	0.0565382239356303	0.0667732053862952	0.0318240462140871	0.000294251087764068	0.000758828047882235	0.00124713623161669	0.00138966946023121	0.00105784293446649	0.000537945724402631	0.009688903927028	0.0203535222223771	0.0297164080256734	0.030202114273513	0.021368967902929	0.0105108227867108	0.0916446612737013	0.175943704263723	0.235316447225473	0.219282129274182	0.142368715348157	0.0643830537508003	0.300749126954494	0.529290540479618
0.364483029236493	0.294410129108788	0.186815085944027	0.0916904579104954	0.0326775846272754	0.00544003934783065	0.873548352434739	0.902336062911231	0.737525565049282	0.47626036626923	0.241594457103808	0.0942318159685363	0.728422644913163	0.959477199166848	1	0.824872243488823	0.537804840995424	0.27578966319629	0.209300506790364	0.354931165889194	0.472967433481203	0.497575696294073	0.413517882104563	0.270795737729092	0.0150813171551089	0.0404573993331686	0.0733490820305326	0.100618821064508	0.107168944074942	0.0889484785079279	0.231023951088874	0.15960892712001	0.0913954126606919	0.0419513101566057	0.013410889600364	0	0.714160235587539	0.643823134939876	0.488983859167814	0.312145370056003	0.166325792218229	0.0723594841314085	0.626972798358379	0.730256958002651	0.717029134057196	0.593453765787703	0.41349244275788	0.241598724871898	0.154612847742975	0.235333070953189
8.6063674761633e-05	0.00170720688955129	0.0158126706440932	0.0683875582084289	0.138102573367204	0.130220466408089	0.0387440617178608	0.245217031265268	0.724684403059291	1	0.64432337514491	0.193847665881196	0.057574651682383	0.116266879132369	0.109631034621408	0.0482685009993683	0.00992308959322162	0.000952539106782518	0.000282421919137877	0.000181971053452544	5.4746835413204e-05	7.69074714310907e-06	5.0446477496152e-07	1.54506210018832e-08	4.57305380495756e-09	9.40132638851521e-10	9.0244648131481e-11	4.04413209039116e-12	8.382832451948e-14	0	2.21623426714147e-10	1.22317781033594e-07	1.95569551125294e-05	0.000905841499099153	0.0121546517193171	0.0472467736383297	4.1430712777431e-08	1.12317636625769e-05	0.000882089863364272	0.0200685982111346	0.132269763451142	0.252547717373834	3.44269992248799e-07	4.58435189170744e-05	0.0017684633096843	0.0197630283404785	0.0639808882136163	0.0600048519121513	1.27159132169802e-07	8.31724637434376e-06
0.0530030221323886	0.0594332614723247	0.0593857312669125	0.0528759604347554	0.0419525191348961	0.0296607025970564	0.386246432445764	0.379839735898036	0.332858709022592	0.259922017035639	0.180863040520906	0.112145073919309	0.243770123204953	0.210243885857174	0.161580849776598	0.110657286330118	0.0675295348962512	0.0367224050299506	0.0133244294026369	0.0100785603798031	0.00679316242548447	0.00408008405754949	0.00218368422694903	0.00104143981905995	6.30766922820664e-05	4.18432854072824e-05	2.47346777868276e-05	1.30289780618739e-05	6.11558579600126e-06	2.5579343188164e-06	0.0515564805676945	0.329802250660228	0.0467144657694017	0.000146513140571898	1.01748774830244e-08	1.56462123060598e-14	1	0.22002592030286	0.00107195144000311	1.1563885889792e-07	2.7622304124544e-13	1.46097716276723e-20	0.157574773325936	0.00119251549715525	1.99833728577854e-07	7.4148261255061e-13	6.09200948541501e-20	1.10827513576734e-28	0.000201717388196838	5.25078421703102e-08
0.335320092818804	0.820578513986931	1	0.606874869760114	0.183407716321219	0.0276029403890426	0.220228179404162	0.427403102649899	0.413068186272933	0.198804000867394	0.0476483413935868	0.00568708538358597	0.0272837044997032	0.0419925586776839	0.0321855276454008	0.0122848037643752	0.00233504419525722	0.000221024913193763	0.000637603809138635	0.00077825895349453	0.000473060436463052	0.000143195169859762	2.15853412851375e-05	1.62032182799214e-06	2.8106750677354e-06	2.72074545854425e-06	1.31153258542967e-06	3.148191396249e-07	3.76068487982468e-08	2.2083428899014e-09	0.0366416743558647	0.150666016037863	0.399398422835839	0.682571944463712	0.752041087720796	0.534177696927367	0.055257846012971	0.142640332486464	0.237378718099908	0.254678489337123	0.176154522366435	0.0785500338210885	0.00592960011997114	0.00960908853116807	0.0100389901768708	0.00676159120277232	0.00293601882979076	0.000821901551638756	4.52761375112589e-05	4.60611269898901e-05
1	0.864673072226832	0.558843591475527	0.269608864289547	0.0965477590451058	0.0249348512430582	0.840519095772204	0.938936099224601	0.784174317126968	0.48946004478462	0.227940090140933	0.0786333199637436	0.49890048414376	0.720260984190059	0.777186137154496	0.626894140867939	0.377796817225151	0.169699851046592	0.208657374911731	0.390031262401983	0.544022999029727	0.567017063076542	0.441662561210128	0.256864779354169	0.0608073167110256	0.148572354460355	0.268609083741202	0.362051039099621	0.364478183579716	0.274056025914583	0.67317666616065	0.418820316426605	0.180383317324678	0.0531017741493393	0.00978462034773928	0	0.84335367699957	0.67528092262861	0.375149094032197	0.144078111833403	0.0375045536250572	0.00565128229112311	0.750177871626671	0.772714344940193	0.552533800571067	0.273924929152785	0.0935599935005991	0.0211989196255238	0.473653167930561	0.627768630577776
0.183013521805344	0.999211252375433	1	0.183447260287539	0.0061686624531561	3.80223827236601e-05	0.167241326998454	0.0716660196161597	0.00562926261279792	8.1050982035612e-05	2.13911236997045e-07	1.03485014121768e-10	6.15578576339422e-05	2.07037358333076e-06	1.27638733052904e-08	1.4423969585493e-11	2.98782844402965e-15	1.13447534782676e-19	9.12647050385891e-12	2.40914875592102e-14	1.16571645108944e-17	1.0339291512258e-21	1.68095923422934e-26	5.00947401876308e-32	5.45006494781163e-22	1.12916649116616e-25	4.28827701069044e-30	2.98521921340162e-35	3.80923765840907e-41	0	0.00747450864969344	0.00262919541814194	0.000636161155188742	0.00010588037956462	1.2121821772661e-05	9.54606443143015e-07	0.0820002422649711	0.0505070848247325	0.0213990026199383	0.00623646979868006	0.00125022499549341	0.000172401719695519	0.187449631265404	0.202170928959728	0.149988128128588	0.076541880140917	0.0268686241848124	0.00648777521267313	0.0892875720758608	0.168625045170171
1	0.909690570165955	0.669174849309436	0.398050109617663	0.19146442736343	0.074471589408301	0.68176951102027	0.598256631296642	0.424511724353496	0.243581373151986	0.113018791435552	0.042404249226026	0.0548557675121953	0.0464331841971717	0.0317824083859927	0.0175912712631354	0.00787334827783051	0.00284952528198288	0.000520879177553607	0.000425300103650983	0.000280801262679911	0.000149912347688526	6.47106674519569e-05	2.25778456767128e-05	5.6260775487196e-07	4.38630963067863e-07	2.71683585090263e-07	1.29663895528805e-07	4.16571342496164e-08	0	0.208548098554683	0.175891385301911	0.105526021220695	0.0450351031729948	0.0136715921933742	0.00295230854346811	0.16893254540948	0.185899640892695	0.145519248485191	0.0810287212458644	0.032094756906424	0.00904284996624721	0.0897913669420024	0.128921904074469	0.131672625580577	0.0956623264470274	0.0494382402707502	0.0181744604014321	0.0313162607615939	0.0586663422147423
0.640092190969345	0.549946434993901	0.351891678473626	0.167690101640757	0.0595129952156186	0.0157290566692759	1	0.862845120093853	0.554468185792586	0.265357140984535	0.0945785956043793	0.0251044508996944	0.683064306263942	0.591901323632634	0.381986327557338	0.18359307151829	0.0657160182925343	0.0175176292218594	0.203998023949471	0.177528567810672	0.115058896826953	0.0555365783737137	0.0199633582270505	0.00534351419783869	0.0266363685639542	0.0232792504325342	0.0151517251455932	0.00734402166259061	0.0026503254661691	0.000711432528779198	0.495481037421968	0.470056838006123	0.334068808300452	0.177861931118986	0.0709396081872576	0.0211953372903891	0.538296905105915	0.435354319031587	0.263770269212751	0.119720755980652	0.0407068746937056	0.0103678907323918	0.193404475341896	0.133347247654981	0.0688749181160407	0.0266495480291517	0.00772384933146872	0.00167603015587249	0.0229794261433337	0.0135062609364411
1	0.898478216438652	0.326150752311398	0.047787887185008	0.00276878773888632	0	0.465452736352119	0.883569284032223	0.677677488713184	0.20997919132541	0.0262362185054174	0.00126309067955148	0.0830603117171223	0.333287718901377	0.540094731788603	0.353602587944722	0.093500788257529	0.00993482266141365	0.00562659392113509	0.0481758975270173	0.165083647770226	0.228376819837404	0.127616273518387	0.0287691031244406	8.17019120450278e-05	0.00261045919880528	0.0193025703843225	0.0565382239356303	0.0667732053862952	0.0318240462140871	0.000294251087764068	0.000758828047882235	0.00124713623161669	0.00138966946023121	0.00105784293446649	0.000537945724402631	0.009688903927028	0.0203535222223771	0.0297164080256734	0.030202114273513	0.021368967902929	0.0105108227867108	0.0916446612737013	0.175943704263723	0.235316447225473	0.219282129274182	0.142368715348157	0.0643830537508003	0.300749126954494	0.529290540479618
1	0.881230681663685	0.602765807938988	0.319303998363361	0.129895240755114	0.0390750305745816	0.943278101752081	0.809869311353584	0.539590829665162	0.278234323119748	0.109891994424005	0.0316946272092887	0.791624542220236	0.662099026569247	0.429516803191966	0.215322146222998	0.0822316104774335	0.0223216725539885	0.590871612814117	0.481294506367025	0.303763017209016	0.147710388177423	0.0541092976826583	0.0132668250664503	0.3919284220937	0.31073578828104	0.190486340668626	0.0894062076420859	0.0308446917090204	0.00606817128195292	0.801915517020805	0.548504917039069	0.26555115319338	0.0895599837350077	0.0190703772002656	0	0.896933667903111	0.745448862294881	0.439679170669574	0.182908320855246	0.0520015251920676	0.0078969367834141	0.825002976575465	0.832766908260651	0.597087004327668	0.303280483041544	0.107765132146883	0.0248913052276526	0.623881104553044	0.765000162406854
0.617671450238712	0.730517561536141	0.715834501504967	0.581119389401448	0.390402459133756	0.216298799398128	0.869944867263361	1	0.952771176923666	0.752298407743664	0.491795038043114	0.265382232678671	0.567999650733236	0.635021112826025	0.588119052763799	0.451031857573063	0.285901176860102	0.148945233426906	0.169873141085192	0.184943066034178	0.166164436117917	0.122963001932085	0.0743599055725758	0.0358185787235676	0.0198322998959602	0.0212308667692869	0.0179793606160563	0.0116919874700836	0.00504670118460041	0	0.624061869095239	0.586989483066683	0.488372526264973	0.359143642830713	0.233011842583872	0.132762531372394	0.5712427150347	0.552406739341113	0.472506444799514	0.35726255461515	0.238386814719797	0.139804193053954	0.437934335537602	0.435405129962254	0.382796893830145	0.297407205933728	0.203837063366898	0.122711724879471	0.280684436220571	0.286975835980215
1	0.7919946006344	0.484238104515154	0.228565259113142	0.0832867660012581	0.0234291372641121	0.344509128111678	0.402254744610312	0.36259026222843	0.252316479729691	0.13554690839815	0.0562144719401359	0.00121438447892439	0.00209042634847927	0.00277797320813565	0.00284994024586348	0.0022571372861059	0.00138004966171869	4.3799208555618e-08	1.11153526024195e-07	2.17768308658124e-07	3.29367399960403e-07	3.84575006676457e-07	3.46653839882609e-07	0	4.43103420252876e-14	1.58505760447052e-13	3.73312247359583e-13	6.54275102353076e-13	8.74784115877418e-13	1.45586474907213e-08	3.94312800956432e-09	5.79106918655742e-10	4.61056281352373e-11	1.9756495276602e-12	3.04808853207103e-14	4.21061219983963e-05	1.9892385031944e-05	5.09607185433163e-06	7.07931596528173e-07	5.33278421958233e-08	2.17831575035897e-09	0.00908752598277406	0.00748872265557709	0.0033463926890155	0.00081087354827632	0.000106545825538196	7.5914863939322e-06	0.146360126319421	0.210380423791488
0.864160313639478	1	0.914081830210105	0.659976825334122	0.376290133428147	0.169273179564212	0.859810239485427	0.892347819843114	0.731534487936666	0.473638664893654	0.242079664516077	0.0974980727789458	0.565800958378546	0.526629153258778	0.387117486917334	0.224649063044421	0.102773930225536	0.0368662372821325	0.246080899095726	0.205348589580886	0.135233305285245	0.0701687510229414	0.028516169396982	0.00884818781559722	0.0704647641847804	0.0526082919942687	0.0308655506634877	0.0140895711920546	0.00480368957154664	0.000953254015207156	0.517516790423862	0.497621906794113	0.371093602304772	0.214531975824222	0.0959933748145063	0.0330334350557047	0.474988112529168	0.409975812779146	0.274391408488433	0.142286074714528	0.056988652089918	0.0173913751399025	0.340793800217674	0.263994921053109	0.158496114446273	0.0736073323578916	0.0262394862523071	0.0069137498283325	0.191041735505919	0.132741852586329
0.160634641206804	0.214113154357846	0.211118197271276	0.153986450423185	0.0830623855337339	0.0331002128054853	0.788025700249049	0.865464292690964	0.703235798502866	0.422746779956117	0.187982513077627	0.0617880347910786	1	0.905059896794315	0.606030580260082	0.300203179141582	0.109972899917042	0.0297399495591758	0.328353838471058	0.244878466690773	0.135083653546409	0.0550845626045182	0.0165570178974601	0.00360728329827079	0.0278020314437254	0.0170426919280901	0.00768508284436648	0.00250601402288201	0.000533439464753944	0	0.034470909722599	0.031695565590579	0.0247279643121383	0.0163583774656925	0.00915913789111963	0.00431671808054706	0.0330145255239404	0.0308699081107337	0.0244912304202581	0.0164765913978043	0.00938329645806116	0.00450052701932818	0.0282933278619351	0.026902372290948	0.0217021836624086	0.0148439172495534	0.00859288295943991	0.00418764298376068	0.021691506156138	0.020973510293124
0.668512256110738	0.590281516766999	0.34628185660081	0.134964953486145	0.0349488484401962	0.00601262816432126	1	0.816908585530875	0.443371389261202	0.159875748841402	0.0383017057711927	0.00609639698986144	0.698200718796464	0.527688220465136	0.264969109052313	0.0883962390750984	0.0195926313940691	0.00288516067827257	0.227536059630577	0.159100292047802	0.0739115687741646	0.0228125792484668	0.00467795188520016	0.000637303496191865	0.0346106406758495	0.0223899898676698	0.00962317720449822	0.00274790594067545	0.000521306776977062	6.56887574156952e-05	0.410112273222854	0.368193202651707	0.266437141185243	0.155403127014191	0.0730584918626796	0.0276839151873553	0.255755628210717	0.166156444872756	0.0870071926332563	0.0367230738718723	0.0124930518014941	0.0034256462201872	0.0620286634544234	0.0291610574041038	0.0110499356020123	0.00337489894222731	0.000830808559750117	0.000164834676576292	0.00585063697810773	0.00199035227468625
1	0.915651501311815	0.672271776926854	0.395710079905826	0.186638926048208	0.0704038206424084	0.893765663887714	0.721394766212683	0.466842536146348	0.242142070591636	0.100546055698393	0.0332679919525081	0.564315905341789	0.401454673017605	0.228911458602813	0.104518358143465	0.0380737594816821	0.0108869262367186	0.251592007919691	0.157667277154352	0.0790973436294297	0.0316424750873298	0.0099318885051527	0.0022420025339707	0.0790286698842731	0.043504402828162	0.0190430178745545	0.00648158995522509	0.00152538343189264	0	0.598479941374401	0.44384195292857	0.211529039742176	0.0645993400381054	0.0123872792634231	0.00117759010868594	0.642557703706986	0.524627055578587	0.275329824006895	0.092710187035811	0.0197894835429013	0.00237635392894731	0.549375931405826	0.493799724226854	0.285309278765774	0.105813385455692	0.0249641741174965	0.00345758578666275	0.374007845031744	0.37009293353275
0.183013521805344	0.999211252375433	1	0.183447260287539	0.0061686624531561	3.80223827236601e-05	0.167241326998454	0.0716660196161597	0.00562926261279792	8.1050982035612e-05	2.13911236997045e-07	1.03485014121768e-10	6.15578576339422e-05	2.07037358333076e-06	1.27638733052904e-08	1.4423969585493e-11	2.98782844402965e-15	1.13447534782676e-19	9.12647050385891e-12	2.40914875592102e-14	1.16571645108944e-17	1.0339291512258e-21	1.68095923422934e-26	5.00947401876308e-32	5.45006494781163e-22	1.12916649116616e-25	4.28827701069044e-30	2.98521921340162e-35	3.80923765840907e-41	0	0.00747450864969344	0.00262919541814194	0.000636161155188742	0.00010588037956462	1.2121821772661e-05	9.54606443143015e-07	0.0820002422649711	0.0505070848247325	0.0213990026199383	0.00623646979868006	0.00125022499549341	0.000172401719695519	0.187449631265404	0.202170928959728	0.149988128128588	0.076541880140917	0.0268686241848124	0.00648777521267313	0.0892875720758608	0.168625045170171
1	0.78894714834269	0.38742856898594	0.11842167376518	0.022530278942526	0.00266807333899677	0.252007142131116	0.194579014970321	0.0935136422639673	0.0279736905141369	0.00520859248252266	0.000603652237188665	0.00403321513966266	0.00304768291484729	0.00143345476614076	0.000419656569561996	7.64715474688827e-05	8.67364281502918e-06	4.09935538253888e-06	3.0315810589629e-06	1.39546375557802e-06	3.99819046944828e-07	7.13020931221632e-08	7.91437856635171e-09	2.64150886567416e-10	1.91052624772789e-10	8.58151570177882e-11	2.373264473296e-11	3.76349411158853e-12	0	0.153097866691082	0.130722905045119	0.0813765633234985	0.0369327887576524	0.0122205277634866	0.00294803696551456	0.0590795786375262	0.0471558326041758	0.0274409124599214	0.011641978213011	0.00360097510467643	0.000812042123621591	0.00339501845432385	0.00253311930181139	0.00137795251498661	0.000546484642989044	0.000158010801018214	3.33089303387418e-05	2.90524914999334e-05	2.02634020476117e-05
0.668512256110738	0.590281516766999	0.34628185660081	0.134964953486145	0.0349488484401962	0.00601262816432126	1	0.816908585530875	0.443371389261202	0.159875748841402	0.0383017057711927	0.00609639698986144	0.698200718796464	0.527688220465136	0.264969109052313	0.0883962390750984	0.0195926313940691	0.00288516067827257	0.227536059630577	0.159100292047802	0.0739115687741646	0.0228125792484668	0.00467795188520016	0.000637303496191865	0.0346106406758495	0.0223899898676698	0.00962317720449822	0.00274790594067545	0.000521306776977062	6.56887574156952e-05	0.410112273222854	0.368193202651707	0.266437141185243	0.155403127014191	0.0730584918626796	0.0276839151873553	0.255755628210717	0.166156444872756	0.0870071926332563	0.0367230738718723	0.0124930518014941	0.0034256462201872	0.0620286634544234	0.0291610574041038	0.0110499356020123	0.00337489894222731	0.000830808559750117	0.000164834676576292	0.00585063697810773	0.00199035227468625
1	0.780414859149467	0.36735365677075	0.104296748354669	0.0178582458486543	0.00184182803063126	0.848272278107006	0.651974233557001	0.30224459816138	0.0845108448740724	0.0142506323886777	0.00144688510365921	0.291333409372723	0.220523141491342	0.100680910609211	0.0277234351326895	0.00460228053687772	0.000458291743182479	0.0405081360879458	0.0301971531442591	0.0135762984606861	0.00367976081444531	0.000599355006517368	5.63422126839378e-05	0.00227765430986395	0.00167139277674303	0.000738419808318068	0.000194959776239905	2.88079128245854e-05	0	0.394887902231395	0.397888999867527	0.244348978449206	0.091456521691346	0.0208612759209176	0.00289787488214664	0.637087818901731	0.536402671331661	0.275260073284852	0.0860894208150178	0.0164082900831393	0.001903624033713	0.611365442000674	0.430126236981499	0.184437991550922	0.0482004410707429	0.00767516009831809	0.000742333718072942	0.34896221194493	0.205151936982605
0.80870224852571	1	0.701535320741635	0.279214054844728	0.0630468222837092	0.00807657667738002	0.19931490552851	0.294685986727047	0.247182307787119	0.117628747681548	0.031757606005775	0.00486429865672796	0.00407891968021524	0.00721063008743403	0.00723168451410834	0.00411475440698821	0.00132827059624283	0.000243258145155154	6.93114168745782e-06	1.465012048695e-05	1.75677364837599e-05	1.1951670533436e-05	4.6129591545271e-06	1.0101102963064e-06	9.7795449532774e-10	2.47151598776244e-09	3.54361387049215e-09	2.88248830464759e-09	1.33023051709062e-09	3.48276724112092e-10	0.0758096241143141	0.0814223130969488	0.0564314410748325	0.0252381465663024	0.00728370566576567	0.00135645668271027	0.0272231804736791	0.0154480143932319	0.00565672519119246	0.00133664509356283	0.000203810121824265	2.00536763220019e-05	0.000535148089022386	0.000160443634913915	3.10405650540684e-05	3.8752110214705e-06	3.12190517145875e-07	1.62294076836794e-08	5.75876946506487e-07	9.12205984917802e-08
0.451900509370603	0.327065209276941	0.188527763593251	0.0865488513228861	0.0316428563057603	0.00921181454539339	1	0.849477960794238	0.574718804078684	0.309677002104088	0.13289528159103	0.0454197426466886	0.827987763514126	0.825535572995644	0.655539655373418	0.41458444396078	0.208822040084366	0.0837690104989138	0.256515008791155	0.300182304315137	0.279774318784011	0.207673336913013	0.122772730716025	0.0578049487630237	0.0297320490396078	0.0408386325676342	0.0446742634147899	0.0389212019248398	0.027005565302224	0.0149224607157315	0.410534865788512	0.39997583337966	0.264673467176325	0.118953268297734	0.0363088678979148	0.00752484487634958	0.708061768193383	0.584410958664664	0.327611242929977	0.124734932821192	0.0322538660657693	0.00566189909195349	0.418547629694308	0.292654194187589	0.138980847550884	0.0448260948409778	0.00981730683932569	0.00145744578769223	0.0847930675929156	0.0502252448778548
1	0.915651501311815	0.672271776926854	0.395710079905826	0.186638926048208	0.0704038206424084	0.893765663887714	0.721394766212683	0.466842536146348	0.242142070591636	0.100546055698393	0.0332679919525081	0.564315905341789	0.401454673017605	0.228911458602813	0.104518358143465	0.0380737594816821	0.0108869262367186	0.251592007919691	0.157667277154352	0.0790973436294297	0.0316424750873298	0.0099318885051527	0.0022420025339707	0.0790286698842731	0.043504402828162	0.0190430178745545	0.00648158995522509	0.00152538343189264	0	0.598479941374401	0.44384195292857	0.211529039742176	0.0645993400381054	0.0123872792634231	0.00117759010868594	0.642557703706986	0.524627055578587	0.275329824006895	0.092710187035811	0.0197894835429013	0.00237635392894731	0.549375931405826	0.493799724226854	0.285309278765774	0.105813385455692	0.0249641741174965	0.00345758578666275	0.374007845031744	0.37009293353275
0.0121223810548781	0.0277177269781937	0.0386218034716883	0.0327953856636612	0.0169706388401492	0.00535166470148401	0.859348963385566	0.934753548161901	0.619626442712839	0.250304132447784	0.0616185326762028	0.00924400008063525	0.366108727055964	0.18945040155384	0.0597428910147478	0.0114810655132528	0.00134456998250076	9.59599213983496e-05	0.000937366661972528	0.000230755911720266	3.46179562203865e-05	3.16486557592008e-06	1.76325193316039e-07	5.98657909230216e-09	1.44234058390538e-08	1.68915319873685e-09	1.20552303182531e-10	5.24308912441844e-12	1.38964613539082e-13	2.24453542271466e-15	0.00332174819307659	0.0715854302811575	0.0401712279000657	0.000587000010246406	2.23353954258537e-07	2.21300154564793e-12	0.582632673106336	1	0.0446928139231866	5.20125245121754e-05	1.57619774723412e-09	1.24378697995478e-15	0.323687176992574	0.0442463949560079	0.000157493568420699	1.4597560689337e-08	3.52314315954931e-14	2.21417950589874e-21	0.000569585186477724	6.20095121616777e-06
0.617671450238712	0.730517561536141	0.715834501504967	0.581119389401448	0.390402459133756	0.216298799398128	0.869944867263361	1	0.952771176923666	0.752298407743664	0.491795038043114	0.265382232678671	0.567999650733236	0.635021112826025	0.588119052763799	0.451031857573063	0.285901176860102	0.148945233426906	0.169873141085192	0.184943066034178	0.166164436117917	0.122963001932085	0.0743599055725758	0.0358185787235676	0.0198322998959602	0.0212308667692869	0.0179793606160563	0.0116919874700836	0.00504670118460041	0	0.624061869095239	0.586989483066683	0.488372526264973	0.359143642830713	0.233011842583872	0.132762531372394	0.5712427150347	0.552406739341113	0.472506444799514	0.35726255461515	0.238386814719797	0.139804193053954	0.437934335537602	0.435405129962254	0.382796893830145	0.297407205933728	0.203837063366898	0.122711724879471	0.280684436220571	0.286975835980215
0.364483029236493	0.294410129108788	0.186815085944027	0.0916904579104954	0.0326775846272754	0.00544003934783065	0.873548352434739	0.902336062911231	0.737525565049282	0.47626036626923	0.241594457103808	0.0942318159685363	0.728422644913163	0.959477199166848	1	0.824872243488823	0.537804840995424	0.27578966319629	0.209300506790364	0.354931165889194	0.472967433481203	0.497575696294073	0.413517882104563	0.270795737729092	0.0150813171551089	0.0404573993331686	0.0733490820305326	0.100618821064508	0.107168944074942	0.0889484785079279	0.231023951088874	0.15960892712001	0.0913954126606919	0.0419513101566057	0.013410889600364	0	0.714160235587539	0.643823134939876	0.488983859167814	0.312145370056003	0.166325792218229	0.0723594841314085	0.626972798358379	0.730256958002651	0.717029134057196	0.593453765787703	0.41349244275788	0.241598724871898	0.154612847742975	0.235333070953189
0.827635395481635	0.986448105205589	1	0.86221650396173	0.632300000778367	0.394384995001107	0.753313404469158	0.812442190825691	0.745246242600623	0.581430269446519	0.385820992654003	0.217752950175638	0.179124112215562	0.174804385843068	0.145091053892431	0.10242797002743	0.0615013870663232	0.0314077088734772	0.0111256818370844	0.00982424525301573	0.00737817204191695	0.00471261761578597	0.002559780092191	0.00118211795940154	0.000179132309721539	0.000142842105727952	9.66137079261518e-05	5.52367899667433e-05	2.64234278714963e-05	1.02105619415202e-05	0.736835948497696	0.7242268141075	0.506851713795641	0.25257435141101	0.0896184013635506	0.0226408054129203	0.316959454265501	0.368487528773723	0.305031105494313	0.179790718583565	0.075455326937426	0.0225476237565411	0.0273157146768647	0.0375623384259869	0.0367780714663471	0.0256401835580319	0.0127273744993601	0.00449773877253037	0.000470254163017357	0.000765761606652145
0.917383845888039	0.858364179158384	0.665589211192849	0.427715513415449	0.227780905160877	0.100529089926458	1	0.890091563766144	0.656573805083746	0.401371392177754	0.203339947372669	0.0853710401331091	0.190021992017087	0.160898591258219	0.112905188070657	0.0656579827808813	0.0316423812841499	0.012637037927942	0.00629318187557373	0.00506884524160065	0.00338317119010125	0.00187095672228987	0.000856973745440932	0.00032469299674392	3.48817743915735e-05	2.63856186026652e-05	1.62200319303383e-05	7.84095052865288e-06	2.59233951221458e-06	0	0.517534232013765	0.483153155130886	0.32880722349614	0.163120240526332	0.0589903199693079	0.0155504046256761	0.513986013202758	0.397502585460794	0.22409855704534	0.0920972473771199	0.0275901118628119	0.00602427934227458	0.389931753655527	0.249815798653542	0.116670356742701	0.0397195942838009	0.00985649217404334	0.00178199744890126	0.225969893898012	0.119928802139627
0.33718296503931	0.832617512593943	1	0.584156272404906	0.16597110971465	0.0229355106684301	0.336849876553693	0.713196757303607	0.734440931226071	0.367856927445988	0.0896138603684898	0.0106179624573959	0.0769892630050536	0.139764370922052	0.12340620196397	0.0529970260852399	0.0110697210298804	0.00112447231965594	0.00402562024234764	0.00626610436817249	0.00474381673840871	0.00174667641535207	0.000312696610114619	2.7100430257661e-05	4.80094078682201e-05	6.41240447593266e-05	4.15713547017263e-05	1.30215067131498e-05	1.87169535517907e-06	0	0.317682388346373	0.318062551643852	0.226240098515018	0.114331039051278	0.0410483501041528	0.0104703534990522	0.220862150052158	0.210294115175682	0.142255981435996	0.0683677567696557	0.0233436357998159	0.00566260762186388	0.0705568547600646	0.0638897802452551	0.0411017989293047	0.0187856690155045	0.00609993014930141	0.00140712337644484	0.0103572071142293	0.00891908612599992
0.661476503009188	0.763279414679243	0.768158465610667	0.674246777747956	0.516092508871363	0.344354119058354	0.662799899831596	0.871610473281282	0.999643861195028	1	0.872542607287938	0.663982404062681	0.243516799914203	0.365468315038613	0.477954089967709	0.544981462220316	0.541903336933376	0.469897524403025	0.0316496225236202	0.0551726925359037	0.0829348139663914	0.108194404290315	0.122798290122276	0.121356774243607	0	0.00157345531938882	0.00382840768835805	0.00646365786159276	0.00882809838587344	0.0101520791378467	0.00267650312604818	0.0116299914390577	0.0309168283248986	0.0622466111931272	0.0986856587320131	0.124460325637229	0.0184700091386926	0.0506970395164207	0.107330017291665	0.179943366701059	0.240553865917082	0.256932372647475	0.0425988849527335	0.0961110801163533	0.171218378518019	0.243025061761966	0.275554228801283	0.249740430246136	0.0444725954558858	0.084905848427261
0.373618056861952	0.449254736983661	0.470311543630728	0.428653898329863	0.340138727575401	0.234981436018699	1	0.976803160987341	0.830696304569957	0.615043263939324	0.396458031347704	0.222493301087114	0.300617850753045	0.238541568486855	0.164794055398972	0.0991167784694309	0.0519016279777918	0.0236615368152294	0.0101501428391052	0.00654280094423498	0.0036718372826178	0.00179403665664751	0.000763145528010092	0.000282625654130295	3.84921496252647e-05	2.01560750944313e-05	9.18899332198984e-06	3.64718732452997e-06	1.2603070609401e-06	3.7916027905277e-07	0.418034306385543	0.372138804056149	0.275970839428191	0.170485180990714	0.0877354845122764	0.0376122337091076	0.0688438612969835	0.0806047154905822	0.078617799036867	0.063877294951545	0.0432351883448141	0.0243777375607435	0.000137669366644893	0.000211999451731143	0.000271955198266061	0.000290619796732853	0.000258712985846223	0.000191856476929206	3.34293610989285e-09	6.77060939464243e-09
1	0.898478216438652	0.326150752311398	0.047787887185008	0.00276878773888632	0	0.465452736352119	0.883569284032223	0.677677488713184	0.20997919132541	0.0262362185054174	0.00126309067955148	0.0830603117171223	0.333287718901377	0.540094731788603	0.353602587944722	0.093500788257529	0.00993482266141365	0.00562659392113509	0.0481758975270173	0.165083647770226	0.228376819837404	0.127616273518387	0.0287691031244406	8.17019120450278e-05	0.00261045919880528	0.0193025703843225	0.0565382239356303	0.0667732053862952	0.0318240462140871	0.000294251087764068	0.000758828047882235	0.00124713623161669	0.00138966946023121	0.00105784293446649	0.000537945724402631	0.009688903927028	0.0203535222223771	0.0297164080256734	0.030202114273513	0.021368967902929	0.0105108227867108	0.0916446612737013	0.175943704263723	0.235316447225473	0.219282129274182	0.142368715348157	0.0643830537508003	0.300749126954494	0.529290540479618
0.138997436992547	0.210354284186709	0.230869068800198	0.183759568162723	0.106072790010639	0.0444045876081883	0.973344000583831	1	0.745080958561206	0.402602762103818	0.157768339931594	0.0448366110219111	0.599139961656174	0.417879441730203	0.211370096160105	0.0775364482971052	0.0206270952819923	0.00397960544522463	0.0324184747893025	0.0153498579922704	0.00527091410828311	0.00131261451413162	0.000237059526608405	3.10484566506568e-05	0.000154190385151018	4.95625927392994e-05	1.15532617161484e-05	1.9526135717108e-06	2.38789723848816e-07	2.05971043697919e-08	0.0512141979202445	0.0861787919899903	0.123471025183649	0.150620585799617	0.15644375700213	0.13835242258064	0.0336320700657162	0.0720330304578763	0.131360380266044	0.203963160810505	0.269645822622224	0.303522077442344	0.00142843538222253	0.00389409796936373	0.00903873564334131	0.0178633577142434	0.03005890269465	0.0430663209846479	3.92314920574873e-06	1.36145706944354e-05
0.516469128169418	0.418514266800653	0.294152510156244	0.178593530641416	0.0926292059139333	0.0396297525788982	1	0.924837540088149	0.743699799511281	0.519526504629693	0.314539532327847	0.163999172906949	0.600064657257239	0.632517247038473	0.579528846566233	0.461330544922808	0.318583585784762	0.190094050106609	0.107808592129438	0.130652015318974	0.136713925598379	0.123650174405929	0.0964300177970733	0.0643193617143791	0	0.00247693370130649	0.00422325540838443	0.00460636252179654	0.00347787638465692	0.00126529955969192	0.470540803530572	0.358993004635744	0.225909686924579	0.116107564396727	0.0470975221768184	0.012830511488718	0.638448346100215	0.529136575716891	0.3627458363824	0.204742630235264	0.0937359419640905	0.0328737986119946	0.719723084444216	0.647259247080856	0.482023033879592	0.29648899866862	0.149422186155055	0.0600104163616738	0.674588961653471	0.658081720573241
1	0.938636642404032	0.776229272768905	0.565558504444984	0.363044671109796	0.205323001226618	0.700908995830237	0.652879313791023	0.535795659545052	0.387400772231648	0.246783876221944	0.138505841101233	0.241349573609897	0.223095895652501	0.181690254597078	0.130366706733298	0.0824131974614582	0.0459009677319827	0.0408276803037576	0.0374518711259549	0.0302682521613481	0.0215524265952836	0.0135207260642711	0.00747306673937616	0.00339301779898704	0.00308872129578571	0.00247722990568515	0.00175044678598821	0.0010897490916688	0.00059772183182846	0.552811505512956	0.60582762168063	0.275316870897266	0.0518833890686935	0.00405448410339643	0.000131387630346931	0.0925300327115614	0.214429826149133	0.206062720259509	0.0821155528882053	0.0135694789136383	0.000929849491936741	0.00106821496804622	0.0052346980124407	0.0106374210611791	0.00896381373184486	0.00313228340862233	0.000453879952152061	8.50513298397259e-07	8.81385896907578e-06
0.584758886109597	0.55862244306799	0.48701577506853	0.387481325857984	0.281346569909056	0.186429902175943	0.546689031135367	0.481512523586123	0.387041837910818	0.283916961721424	0.190067500580724	0.116120123187966	0.446715426616138	0.3627637264787	0.268843696380239	0.181827245947511	0.11222798432035	0.0632159202150669	0.31904254479273	0.23887306500569	0.163218304729579	0.101777936784261	0.0579190622923233	0.0300796307502813	0.199155961562632	0.137479381531749	0.0866093795917218	0.0497938130987337	0.0261257605070569	0.0125096626235147	0.68469849619161	0.238077709746552	0.0062554763505625	1.24200780401732e-05	1.86339801705422e-09	0	0.324212177912838	1	0.233073535919575	0.00410495327484984	5.46318312278905e-06	5.49400297465603e-10	0.0126607138211582	0.346401834250271	0.716183749041709	0.111889937123619	0.00132093024985069	1.17839535649056e-06	4.07742498454562e-05	0.00989599085057696
0.371975746097279	0.384583078317582	0.34413355174257	0.266242965689503	0.177514322386037	0.101106929640243	0.912058488009638	1	0.950556912292535	0.783218549695634	0.558941089982952	0.344738840911748	0.772781114587284	0.89901821379	0.906584372083452	0.792480995206052	0.60017131560648	0.393171373370555	0.224440449057548	0.278175308025758	0.297936204437054	0.275967325831015	0.220870071036684	0.152234729608584	0.0169331313281872	0.0243071074098365	0.0285148114562876	0.0279461134768254	0.0228263043674191	0.0150738943008258	0.311571977449883	0.273696707463656	0.197335640061533	0.115877505879958	0.054017051724163	0.0179867247801937	0.264120425528248	0.273583135268539	0.232909729612232	0.162472416539034	0.0918872574469722	0.0406365793341286	0.12931650221975	0.158711302808944	0.159422694877369	0.131079940387081	0.0876368471207395	0.0465615537163106	0.0334369163208017	0.0507775295432902
1	0.860785728528375	0.592353237133973	0.325733245869903	0.14291235570631	0.0497285777641065	0.99053425815456	0.933500971939761	0.70336525041019	0.423592908858141	0.203710364507199	0.0779638717326459	0.871234318998166	0.898937030568173	0.741568623915584	0.489019339891297	0.257622191465888	0.108188473495747	0.680416035125388	0.768656504765843	0.694229754729815	0.501238872766895	0.28917509154264	0.133102291725415	0.471770456138019	0.583570529742744	0.57706201266841	0.456154901580164	0.288145890181812	0.145278690911757	0.321440435529711	0.204580184622672	0.0903930866634733	0.0273621330466278	0.00518658805553209	0	0.713746827241031	0.605295094787067	0.357504948165955	0.146793161525873	0.0415121794148544	0.00757695966113608	0.784108684767944	0.885137543614591	0.696166128183932	0.381340398331474	0.145190615891789	0.0380078525285058	0.426335065168002	0.640757427845496
0.930542699956344	1	0.859250658267538	0.590245717184864	0.323962980670193	0.14179824535961	0.873233567542508	0.914949770380646	0.766492181250261	0.513309415331465	0.274604857849232	0.117068967002456	0.414974464562609	0.423937410852345	0.346154428949707	0.225795682127949	0.117460106908542	0.0484337939768614	0.0992805765607686	0.0988812442302233	0.0785381310658095	0.0496252286877353	0.0247292713060014	0.00940457401865014	0.0111516172029897	0.0107970267674894	0.00813231211159481	0.00462120413629773	0.0017239769662516	0	0.640289098924821	0.61825033488932	0.558417057897528	0.47178097169949	0.372795864655361	0.275471501285683	0.50145354427357	0.495623424487865	0.458212981824003	0.396241585922844	0.320472796175731	0.242373756108971	0.22194597022685	0.224554951058184	0.212477034327432	0.188013528357251	0.155555935846	0.120301220081035	0.0549554047387152	0.0569488871519939
0.564898334188827	0.958629111121177	1	0.641236823743057	0.252758620261185	0.0612438614410671	0.309848201714836	0.368975357656788	0.27009392268239	0.121534990061011	0.0336168421396629	0.00571585979011046	0.0166140483176041	0.0138832746340903	0.0071314432057336	0.00225181137188222	0.000437074684759955	5.21492826768115e-05	8.70862804537751e-05	5.10662816731456e-05	1.84072008702623e-05	4.07859008758487e-06	5.55519147013375e-07	4.65077269710713e-08	4.46202900467142e-08	1.83581327068828e-08	4.64052063684567e-09	7.18110244071852e-10	6.49681098718117e-11	0	6.05530392979449e-08	1.85666698811988e-07	4.0109732317677e-07	6.10511860371639e-07	6.54740669670529e-07	4.94738432527796e-07	0.000246991709347576	0.0005774853145537	0.000951331096651039	0.00110421749275626	0.00090304571147741	0.000520351759647958	0.0484418125878044	0.0863692292323177	0.108500036710752	0.0960357447704162	0.0598919033067275	0.0263169468385992	0.456855689156385	0.62115186034873
0.714049152093441	0.756959791108277	0.712889360938014	0.596385511395283	0.443005798933559	0.291898663711603	0.957754473742257	1	0.927708702145003	0.764613672017615	0.559679584316078	0.363526185202324	0.576060590054071	0.592484053314116	0.541273375183651	0.439127915130838	0.316162954414906	0.201686961955925	0.153700142880458	0.155738244752195	0.139867906737561	0.111222856996841	0.0780821094173436	0.0480437146443634	0.0155806527505327	0.0155384707780993	0.0133702526631469	0.00977082932446787	0.00575811936003394	0.00221394350669337	0.23714733379179	0.213147523409063	0.157984127420878	0.0961410575860044	0.0473700993766881	0.0179532421719859	0.184476878560913	0.221121092591935	0.21873501432181	0.178549059738187	0.119963086970651	0.0657992056106723	0.0825215712521541	0.132976140657418	0.175734252964787	0.191384538904426	0.171945960239257	0.127266523391464	0.0194949685859755	0.0450420495279328
0.100568445618226	0.141431680861572	0.0624908855038352	0.00867504358441011	0.000378365615936979	5.18485566626591e-06	1	0.782742332505893	0.192496419105989	0.0148734424958064	0.000361064967814899	2.75387496838038e-06	0.284550354005776	0.123968632167987	0.0169687362468909	0.000729746801256822	9.86006803278836e-06	4.18574369275076e-08	0.00231706986239104	0.000561856830046247	4.28052671186019e-05	1.02459862606024e-06	7.70540242096604e-09	1.82060827094734e-11	5.3993315257479e-07	7.2871949229107e-08	3.09005180115147e-09	4.11674357005288e-11	1.72091774722887e-13	0	0.144618350703048	0.131892752122983	0.0344461695739754	0.00257622279421428	5.51757671693346e-05	3.38404259169866e-07	0.128878271762343	0.127264139116055	0.0359877639344773	0.0029142456745167	6.75802721874957e-05	4.48782786753746e-07	0.0976091900926093	0.104362833985555	0.0319538724373074	0.00280171276531339	7.03471000780691e-05	5.0581449175989e-07	0.0628284609282984	0.0727344886759646
0.406234762349425	0.500304816309205	0.532605025808709	0.490104663541213	0.389839085084157	0.268037025021581	1	0.989753575938597	0.846773392899445	0.626210491748172	0.400300746139386	0.221189825901018	0.339472719336727	0.270023359935018	0.185656669237941	0.110339785658594	0.0566845888258633	0.0251713178396181	0.0158917395192357	0.0101583844646862	0.00561273506336013	0.00268037021430544	0.0011061230137692	0.000394200204900234	0.000101749583689006	5.18561774954251e-05	2.25523164972989e-05	8.12989858253254e-06	2.12616651191425e-06	0	0.156765578802407	0.174047789774472	0.112671730101015	0.0425291973004331	0.00935974354621348	0.00120041702044358	0.134887973528427	0.209111200249445	0.189021079519394	0.0996257617470284	0.0306165660233143	0.00548560067132859	0.0886793144586806	0.191961081455107	0.242288188719411	0.178311926627516	0.0765167238166364	0.0191447903306916	0.0445447306424799	0.134640601642075
0.138997436992547	0.210354284186709	0.230869068800198	0.183759568162723	0.106072790010639	0.0444045876081883	0.973344000583831	1	0.745080958561206	0.402602762103818	0.157768339931594	0.0448366110219111	0.599139961656174	0.417879441730203	0.211370096160105	0.0775364482971052	0.0206270952819923	0.00397960544522463	0.0324184747893025	0.0153498579922704	0.00527091410828311	0.00131261451413162	0.000237059526608405	3.10484566506568e-05	0.000154190385151018	4.95625927392994e-05	1.15532617161484e-05	1.9526135717108e-06	2.38789723848816e-07	2.05971043697919e-08	0.0512141979202445	0.0861787919899903	0.123471025183649	0.150620585799617	0.15644375700213	0.13835242258064	0.0336320700657162	0.0720330304578763	0.131360380266044	0.203963160810505	0.269645822622224	0.303522077442344	0.00142843538222253	0.00389409796936373	0.00903873564334131	0.0178633577142434	0.03005890269465	0.0430663209846479	3.92314920574873e-06	1.36145706944354e-05
0.916930733025882	1	0.830993701167477	0.526174384157822	0.253860895921855	0.0933244956620278	0.396188341878596	0.476644690451755	0.436940247481625	0.305199306773675	0.162434811121496	0.0658731213493045	0.0258088253907348	0.0342524737848911	0.0346376844577597	0.0266894117775394	0.0156697241576079	0.00700989955148853	0.000253211105237191	0.000370836745718522	0.000413715879029611	0.000351619143507309	0.000227637961987856	0.000112202089343171	1.03274209649709e-07	3.34124345930882e-07	4.73911419166039e-07	4.27414749212325e-07	2.27691229897263e-07	0	0.00039304539471611	0.00053877851005147	0.000621532755599518	0.000603422045229512	0.000493035841440998	0.00033900733857786	0.0208686840617406	0.0274248312129963	0.0303340365864509	0.0282393067499784	0.0221266299513725	0.014591945435324	0.238437318230672	0.300457559884228	0.318661977852062	0.284456312475057	0.213717012834856	0.135145227883245	0.586631021001416	0.708818630247419
1	0.968186673297059	0.85991012805113	0.700386325311525	0.522741631716739	0.356954328211429	0.900358926418783	0.833393190975911	0.707481665741304	0.550506939619742	0.392157441030219	0.255077089793551	0.540537541220399	0.477932988980053	0.387141833080604	0.286896996163021	0.193925188693281	0.118770612691548	0.213671768059328	0.17972326749036	0.137855833554771	0.0959198915140481	0.0598201638894623	0.0324422997034156	0.0514883435424291	0.0400340809999737	0.0274928504562368	0.0159331948183541	0.00663721453593046	0	0.349677563965955	0.350722271567222	0.271149322033652	0.160419821726891	0.0705547376852795	0.0199999027903293	0.301538845805179	0.324159286444135	0.268553586455418	0.17055428356787	0.0811942712603276	0.0261739936693999	0.206920684326647	0.2388018905852	0.211836821456159	0.143823782456049	0.0731190753497984	0.0252578995887185	0.111566777586589	0.139019013630885
0.00784173758661421	0.331364241454077	0.908317777188004	0.161513503410945	0.0018630248936672	1.39377939888066e-06	0.00443606846544575	0.261504824779257	1	0.248061373496257	0.00399169282875963	4.16648124025785e-06	0.000284364823870771	0.0233854532444823	0.124753922384039	0.0431719307999189	0.000969142154547259	1.41104237628118e-06	2.06536443104689e-06	0.000236975516085678	0.00176360120052905	0.000851404043934356	2.66628289985913e-05	5.39299760360584e-08	1.46465908456699e-09	2.71880407166268e-07	2.8248961485634e-06	1.9024288906915e-06	8.28880687906838e-08	0	0.326302737817026	0.296991426259316	0.238808696607844	0.169644348620689	0.106466183614191	0.0590292150779436	0.393226562132812	0.43101411483871	0.417371865942184	0.357057270926513	0.26985820268812	0.180184072177921	0.229734797896044	0.303250049885655	0.353637255340592	0.364332717827376	0.331605227173452	0.266641408099031	0.0650687593077583	0.103436085538096
1	0.307413353320918	0.00893081130092832	2.45191016899638e-05	6.36156037164786e-09	1.55979745657643e-13	0.0509379818738442	0.00091057460859765	1.5382778753513e-06	2.4558368307236e-10	3.70518314238823e-15	5.28281384380413e-21	6.73235390994367e-06	6.99828802243259e-09	6.87483284678588e-13	6.38231052894203e-18	5.59937011379235e-24	4.64243546979185e-31	2.30874310146678e-12	1.39556978468674e-16	7.97210411455911e-22	4.30367851833168e-28	2.19559452686083e-35	1.05854643352336e-43	2.05431838322621e-21	7.22095723075781e-27	2.39865202818376e-33	7.52983020325432e-41	2.23382204726379e-49	0	0.0449931788094636	0.041943883109674	0.0339808708757604	0.0239245781710293	0.0146385475292857	0.007783870443069	0.0427342200210903	0.039348521101985	0.0314865415260396	0.0218960320650063	0.0132327404438157	0.00694989240923658	0.0366153419266478	0.0333001662953527	0.0263192569615413	0.0180777659706224	0.0107909532036062	0.00559781797293168	0.0283014453049005	0.0254227542087062
0.274585822126032	0.116165367188164	0.00533798483955727	2.66428149716888e-05	1.44439171160679e-08	8.50534575008135e-13	1	0.311968139224714	0.0105711586642495	3.89078332783516e-05	1.55544123297112e-08	6.75417446887061e-13	0.0639723158813634	0.0147168206683047	0.000367737592765748	9.98077272025079e-07	2.9423369757666e-10	9.42155870895146e-15	7.1887656877451e-05	1.21951721528169e-05	2.2471064621566e-07	4.49739950913713e-10	9.77690496751962e-14	2.30856207341231e-18	1.41901428011493e-09	1.77513773156503e-10	2.41201192595951e-12	3.55982748065825e-15	5.7065417427487e-19	0	0.0433280502752874	0.0809457751656863	0.120209526924354	0.141906814608774	0.133164136386797	0.0993324080951378	0.0433014833218122	0.0573333483890871	0.0603436395663028	0.0504865107980501	0.0335767668555429	0.0177509685739114	0.00469794608406738	0.00440851226772512	0.00328848405848646	0.0019499303095326	0.000919098592245572	0.000344369574278136	5.53330883473136e-05	3.68000516864137e-05
0.73530684314108	1	0.962643633438594	0.6559416930648	0.316372757816813	0.108010772548055	0.279980367706165	0.353125401814364	0.315256819184552	0.199220565923484	0.0891123707722883	0.0282147344325586	0.0125350736614091	0.0146621704427688	0.0121395831202513	0.00711448401549225	0.00295132551785952	0.000866611828808371	6.59869303446943e-05	7.15813629591188e-05	5.49633291577456e-05	2.98726579295685e-05	1.14917658769993e-05	3.12845915972518e-06	3.95166808515284e-08	3.9763019432173e-08	2.79329130249923e-08	1.34206414548474e-08	3.93349873308038e-09	0	5.78603990635326e-05	3.63606332347148e-05	1.49718959891975e-05	4.03880261939802e-06	7.12982726073443e-07	8.1425557306919e-08	0.00976893940818623	0.00878247649934631	0.0051736693066391	0.00199706560428708	0.000505123355841573	8.37162560658574e-05	0.170377115968601	0.219126310099078	0.184667264390612	0.101975873003562	0.0368992100657738	0.00874880614835506	0.306960696224934	0.564780521039856
0.668927850109958	0.355933961033882	0.0362436038831517	0.000706260829764664	2.63372643596746e-06	1.87952454896266e-09	0.129349065423633	0.822139943473734	1	0.232769486626685	0.0103686901146704	8.83880472042508e-05	9.60315795392268e-05	0.00729102906528979	0.105934003195012	0.294546412004947	0.1567270238726	0.0159590058631203	2.73735802953813e-10	2.48255380501828e-07	4.30861340551085e-05	0.00143102817465054	0.00909558502617113	0.0110633050958934	0	3.24515301150666e-14	6.72831650155485e-11	2.66937378800875e-08	2.02667518018882e-06	2.94462980590409e-05	0.461615005474969	0.36067637884274	0.172040640093867	0.0500979511189871	0.00890603598561713	0.000966550372451626	0.425407147023505	0.276056326391635	0.109361936723415	0.0264490603164319	0.00390507938854414	0.000351985727315251	0.332950272425061	0.179443378052786	0.0590406410139761	0.0118590597653483	0.00145420293701577	0.000108861757921016	0.221311354184807	0.0990619554865314
0.186593321458831	0.233958218765164	0.168087042793426	0.0691964615044799	0.016322521753479	0.00220619728196046	0.208844986957602	0.603719450026975	1	0.949114376542077	0.516167698664619	0.160848425584519	0.00122298607551598	0.00815082421298785	0.0311268563238195	0.0681118560207948	0.0854011832805414	0.061356246142505	3.74704058998522e-08	5.75754550581131e-07	5.0692069220884e-06	2.55738654119551e-05	7.39275733014281e-05	0.000122453230057536	0	2.06779299315994e-13	4.31330247063868e-12	5.02328254111871e-11	3.34819481629348e-10	1.27864259331019e-09	0.0322841001753488	0.0661535643481279	0.10340204011898	0.123286709613902	0.112128164308097	0.0777901230404692	0.0425391588921703	0.0777729363913116	0.108462445009686	0.115382934477317	0.0936300090855304	0.0579561925965912	0.0474482923438504	0.0773989769078464	0.0963077305657465	0.0914109819089729	0.0661830678905552	0.0365516268598145	0.0448005918274688	0.065203877015736
1	0.780414859149467	0.36735365677075	0.104296748354669	0.0178582458486543	0.00184182803063126	0.848272278107006	0.651974233557001	0.30224459816138	0.0845108448740724	0.0142506323886777	0.00144688510365921	0.291333409372723	0.220523141491342	0.100680910609211	0.0277234351326895	0.00460228053687772	0.000458291743182479	0.0405081360879458	0.0301971531442591	0.0135762984606861	0.00367976081444531	0.000599355006517368	5.63422126839378e-05	0.00227765430986395	0.00167139277674303	0.000738419808318068	0.000194959776239905	2.88079128245854e-05	0	0.394887902231395	0.397888999867527	0.244348978449206	0.091456521691346	0.0208612759209176	0.00289787488214664	0.637087818901731	0.536402671331661	0.275260073284852	0.0860894208150178	0.0164082900831393	0.001903624033713	0.611365442000674	0.430126236981499	0.184437991550922	0.0482004410707429	0.00767516009831809	0.000742333718072942	0.34896221194493	0.205151936982605
0.0809955889730506	0.0415032177085604	0.00311940727233577	3.4389997306768e-05	5.55980326185313e-08	0	0.266533722863093	0.778288594002916	0.33334894033926	0.0209424460111469	0.000192985915163711	2.60838583554243e-07	0.0246216348975546	0.409707097324927	1	0.358011045157953	0.0188002127271517	0.000144810140569545	6.38491975874728e-05	0.00605452716476979	0.0842121674373461	0.171806412899103	0.0514131020505937	0.00225672248641418	4.63483070097396e-09	2.51164712091814e-06	0.000199078145391899	0.00231449494825805	0.00394692410681777	0.000987259272774768	0.0275308207271908	0.0232121493101419	0.0185485186525839	0.0140475564299515	0.0100830058274152	0.00685925470047918	0.0734112652673451	0.0667141174546732	0.0574606401121352	0.0469051849624827	0.0362884922960938	0.0266081496847179	0.0980288924347828	0.096021386030698	0.089141415047787	0.0784311812295509	0.0654026983285129	0.0516892529731927	0.0655531126429775	0.0692095509659831
0.560282716999431	0.896977105065863	1	0.776360037165125	0.419730782523309	0.158023863445683	0.657207697747162	0.830778277489184	0.731327901728625	0.448315386514142	0.191381276463777	0.0568929682442574	0.169989893785158	0.16967347530322	0.117936721390424	0.0570857713375231	0.0192418981507959	0.0045164233030489	0.00969520300877817	0.00764104032100003	0.00419355239499821	0.00160257882846263	0.000426308786450483	7.87649476485756e-05	0.000121633856100825	7.55788374150525e-05	3.25801489398801e-05	9.61906546508472e-06	1.78041848980924e-06	0	0.63494779096246	0.608310186981092	0.534916882998041	0.431739372240666	0.31983878119823	0.217477666347686	0.315905707040246	0.306506094709242	0.272957405263286	0.223112938482883	0.167389690211533	0.115267442864501	0.0389057222800449	0.038228710724895	0.0344778096578324	0.0285406214415488	0.0216850624892339	0.0151227547938535	0.00118577814836732	0.00117997742010826
0.668512256110738	0.590281516766999	0.34628185660081	0.134964953486145	0.0349488484401962	0.00601262816432126	1	0.816908585530875	0.443371389261202	0.159875748841402	0.0383017057711927	0.00609639698986144	0.698200718796464	0.527688220465136	0.264969109052313	0.0883962390750984	0.0195926313940691	0.00288516067827257	0.227536059630577	0.159100292047802	0.0739115687741646	0.0228125792484668	0.00467795188520016	0.000637303496191865	0.0346106406758495	0.0223899898676698	0.00962317720449822	0.00274790594067545	0.000521306776977062	6.56887574156952e-05	0.410112273222854	0.368193202651707	0.266437141185243	0.155403127014191	0.0730584918626796	0.0276839151873553	0.255755628210717	0.166156444872756	0.0870071926332563	0.0367230738718723	0.0124930518014941	0.0034256462201872	0.0620286634544234	0.0291610574041038	0.0110499356020123	0.00337489894222731	0.000830808559750117	0.000164834676576292	0.00585063697810773	0.00199035227468625
0.889220220509139	0.895365993682503	0.700683517289809	0.426160551170685	0.201444132832506	0.074005843606054	1	0.808269116553523	0.507740736869319	0.247889463719466	0.0940598207646833	0.0277383215557494	0.367094757286125	0.238176484939713	0.120101825843362	0.0470684977981926	0.0143364273985877	0.00339375707297949	0.0439889705714866	0.0229102129996473	0.00927351315922516	0.00291735107443519	0.000713278703626205	0.0001355303949429	0.00172065737482449	0.000719350810513767	0.000233726159415642	5.90143876051855e-05	1.15736738178903e-05	1.75620345657774e-06	0.740757643977888	0.609019888051317	0.375300476614848	0.17334808881358	0.0600138203609329	0.015573119936305	0.537496502352276	0.506837056195985	0.358222932347399	0.189771378585986	0.0753529614631651	0.022426532975545	0.0287930886022178	0.0311399826904219	0.0252429869756479	0.0153375271787838	0.0069849292515744	0.00238429536752019	0.000113860499538421	0.000141237032980324
1	0.944370596879282	0.532080593358503	0.178689322637536	0.035521731828696	0.0038693382310311	0.954532563654593	0.882343197347503	0.486589412222357	0.159919637694914	0.0310722546587159	0.00325632365812143	0.689732001738292	0.624056443854572	0.336801249878392	0.108250271190715	0.0204668566644428	0.00196065842637719	0.377210894686304	0.334041928253307	0.176364471134434	0.0553369302512977	0.0100620606510639	0.000740724208044686	0.156015558326323	0.135198440912302	0.0697401305275398	0.0212316149454022	0.00355448997216848	0	0.682941066364154	0.506027171747405	0.280456223826606	0.11614629452753	0.0357725819324341	0.00797783703158048	0.734258058124323	0.667018171862437	0.453339943923991	0.230432865490432	0.0874638635500082	0.0246070064074669	0.597144932825227	0.665050142738914	0.554172513230495	0.345454654944386	0.16099758268208	0.0559463496070553	0.36729526964479	0.501560349174355
1	0.884312272606938	0.626801527263335	0.356100990138007	0.162156759877563	0.0591855484160047	0.188518409230497	0.19081345776577	0.154804285115298	0.100664350617997	0.0524671115541868	0.0219188294252321	0.000599416831716402	0.000694438438463441	0.000644847931888236	0.000479953996483233	0.000286325913361597	0.000136911660800953	3.21458679285813e-08	4.26264967873349e-08	4.5305695305535e-08	3.85962082524304e-08	2.6354521316684e-08	1.44239480624868e-08	3.44646015294742e-15	1.85012448658767e-14	2.8056999307606e-14	2.67192628756584e-14	1.52838621960454e-14	0	3.31040967594301e-13	1.46700624292655e-11	1.12278397395406e-10	1.59152624826264e-10	4.18204980577367e-11	2.0147446976917e-12	4.97976607732251e-08	7.70504227580124e-07	2.21117972640117e-06	1.17694503691368e-06	1.16190701029858e-07	2.12747588629887e-09	0.000262159239741737	0.00152326259621487	0.0016416006721091	0.000328128080808508	1.21647281682969e-05	8.36458544187791e-08	0.0520398369394145	0.113550557521699
0.733614939419726	0.473076950358403	0.241509762364389	0.0975891498618855	0.0311903501087555	0.0078568857294904	1	0.915421132392102	0.663447840106555	0.380668791592868	0.172904618056588	0.0621508961749417	0.650707032321874	0.845586524071305	0.869952541851569	0.708596053186349	0.456942575411893	0.233271987724484	0.202102452997654	0.372850857261487	0.54454542308777	0.629637523875037	0.576381538432208	0.41772391269434	0.0299200576178329	0.0784440231419244	0.162687098256333	0.267058941177256	0.347051034968055	0.357052533268754	0.00209254287767063	0.0014927654201555	0.00086415044043782	0.0003934278757233	0.00012289608572485	0	0.0678206663676014	0.0617007407087548	0.0463245915118927	0.0286958712168483	0.0146550170594082	0.0061550305542097	0.36268256371174	0.416071369771914	0.393997944812029	0.307965975990271	0.198692133963368	0.105800067216239	0.328688649621107	0.475450848736876
0.917383845888039	0.858364179158384	0.665589211192849	0.427715513415449	0.227780905160877	0.100529089926458	1	0.890091563766144	0.656573805083746	0.401371392177754	0.203339947372669	0.0853710401331091	0.190021992017087	0.160898591258219	0.112905188070657	0.0656579827808813	0.0316423812841499	0.012637037927942	0.00629318187557373	0.00506884524160065	0.00338317119010125	0.00187095672228987	0.000856973745440932	0.00032469299674392	3.48817743915735e-05	2.63856186026652e-05	1.62200319303383e-05	7.84095052865288e-06	2.59233951221458e-06	0	0.517534232013765	0.483153155130886	0.32880722349614	0.163120240526332	0.0589903199693079	0.0155504046256761	0.513986013202758	0.397502585460794	0.22409855704534	0.0920972473771199	0.0275901118628119	0.00602427934227458	0.389931753655527	0.249815798653542	0.116670356742701	0.0397195942838009	0.00985649217404334	0.00178199744890126	0.225969893898012	0.119928802139627
1	0.135373039420118	0.000335837137471175	1.52682625333838e-08	1.2720813282928e-14	1.94224716838689e-22	0.0167441745986409	1.75292335614033e-05	3.36299693216911e-10	1.18237264747439e-16	7.61809944188616e-25	8.99504333813523e-35	7.86058694423817e-08	6.36386800564429e-13	9.44173290475257e-20	2.56712264487286e-28	1.27910408089509e-38	1.16796414613494e-50	1.03460290931205e-16	6.47749202161667e-24	7.43197838523323e-33	1.56266666864016e-43	6.02133263543142e-56	4.25190203758338e-70	3.81785915516437e-29	1.84850273737344e-38	1.64015409673925e-49	2.66694198141212e-62	7.94706641247033e-77	0	0.0321740704091153	0.0319433199011418	0.0282738854608712	0.0223111696443143	0.0156960575747701	0.0098444221368378	0.0345367291647907	0.0331411729806607	0.0283521466625115	0.0216239694230019	0.0147033498523089	0.00891309558484889	0.0344734535865789	0.0319730518556087	0.0264371594863955	0.0194884316620564	0.0128076777132778	0.00750404260895567	0.0319975535237477	0.0286832725948794
0.780597852984104	0.966395231939002	1	0.864894900105799	0.625235018721478	0.377776498162804	0.797060030130536	0.868490349856311	0.790963946666001	0.602095042657221	0.383076842997941	0.203707422979245	0.262284921270016	0.251531230520914	0.20161313338424	0.135065401402585	0.0756202315491154	0.0353760756898728	0.0277877975568027	0.0234487981813554	0.0165323493374534	0.00973400287462825	0.00477944392153726	0.00194787570626223	0.000915344804521123	0.000670782743282672	0.000402930044969449	0.000191890556764861	6.29622895943249e-05	0	0.467514768682101	0.613555648263923	0.739385463323154	0.818177437667045	0.831350755470837	0.775677829390137	0.311088330349498	0.407456688981316	0.49004472917027	0.541188412674695	0.548808192950362	0.51103673449211	0.0801731544916981	0.104808297028714	0.125806611959664	0.13866277790497	0.140335689662727	0.130415296977266	0.00797536130377761	0.0104150585673812
0.355714972288883	0.239973298426747	0.00296514394859203	6.71043583779197e-07	2.78149164574411e-12	2.11167402047413e-19	1	0.115495467488459	0.000244316032701698	9.46588184762338e-09	6.71726182467245e-15	8.73062951014303e-23	0.226207725318441	0.00447276972047516	1.61982363360333e-06	1.07443713080888e-11	1.30531813295654e-18	2.9045163071508e-27	0.00411741311184926	1.39379119061957e-05	8.64157836590935e-10	9.81319695668457e-16	2.04103308021e-23	7.7751999013794e-33	6.03046820052345e-06	3.49484942731621e-09	3.70960776695629e-14	7.21189841073669e-21	2.56798979823123e-29	0	0.0168375074688507	0.0193313010398657	0.0213241921550062	0.0226002015081747	0.0230133719226245	0.0225152317609896	0.014096835510068	0.0167359237041538	0.0190900015300059	0.0209213863617192	0.0220294257881017	0.0222866152279092	0.0107805677333862	0.0132347109381306	0.0156104530929491	0.0176906902231471	0.0192620394325301	0.0201505998159966	0.00753074257924176	0.00955994519821727
0.633673680966201	0.464987123299209	0.26450684832384	0.116580833363502	0.0397272758658432	0.0103584782962047	1	0.940217890907875	0.685418437166058	0.387381881205279	0.16967658765932	0.0575124082515301	0.543025194691583	0.654165292923356	0.61100420569547	0.442466008864485	0.248386067094064	0.10802812779336	0.101322544567915	0.15649923603466	0.187323408371185	0.17379956618616	0.124980697649555	0.0696193919967168	0.00628880493972274	0.0126758195573286	0.0195651831857459	0.0233053920655804	0.0214634073237218	0.0152707960850437	0.45472653584354	0.391779945918347	0.223402066947133	0.084229954503581	0.0208791906247842	0.00325045955923571	0.775109688925164	0.63943077983605	0.349168830211574	0.126123145868467	0.0300124544003544	0.0045497307190909	0.688337245094419	0.543687597872137	0.284236953066206	0.098264975191389	0.0223386346790007	0.00318083914039359	0.318431382557859	0.240783441261332
0.73530684314108	1	0.962643633438594	0.6559416930648	0.316372757816813	0.108010772548055	0.279980367706165	0.353125401814364	0.315256819184552	0.199220565923484	0.0891123707722883	0.0282147344325586	0.0125350736614091	0.0146621704427688	0.0121395831202513	0.00711448401549225	0.00295132551785952	0.000866611828808371	6.59869303446943e-05	7.15813629591188e-05	5.49633291577456e-05	2.98726579295685e-05	1.14917658769993e-05	3.12845915972518e-06	3.95166808515284e-08	3.9763019432173e-08	2.79329130249923e-08	1.34206414548474e-08	3.93349873308038e-09	0	5.78603990635326e-05	3.63606332347148e-05	1.49718959891975e-05	4.03880261939802e-06	7.12982726073443e-07	8.1425557306919e-08	0.00976893940818623	0.00878247649934631	0.0051736693066391	0.00199706560428708	0.000505123355841573	8.37162560658574e-05	0.170377115968601	0.219126310099078	0.184667264390612	0.101975873003562	0.0368992100657738	0.00874880614835506	0.306960696224934	0.564780521039856
0.649059731911321	0.26792913867022	0.0182961887291099	0.000206683932751451	3.86240849382566e-07	1.19402959066296e-10	1	0.40517808406359	0.0271579693993009	0.000301130014063978	5.52352337036102e-07	1.67603756160138e-10	0.356286816714636	0.14169559983732	0.00932219915581752	0.000101457881838277	1.82666373712535e-07	5.4404750127563e-11	0.0293551243794755	0.0114591182369893	0.000739986638387587	7.90500150512765e-06	1.39696471793905e-08	4.08389204866407e-12	0.000559309911821444	0.000214304088244168	1.35835660255793e-05	1.42430350066071e-07	2.47056728303318e-10	7.08912142641327e-14	0.508249565930115	0.321385421040334	0.0385475482426808	0.000876978168547897	3.78444533788414e-06	3.09768408236027e-09	0.487188063833736	0.136073845962585	0.00720898485292191	7.2442761843842e-05	1.38082079352598e-07	4.99230448049463e-11	0.177182645105173	0.0218588880462287	0.000511512656039388	2.27041963772861e-06	1.91151327386809e-09	3.05259401411702e-13	0.0244484111482261	0.00133225202810452
8.6063674761633e-05	0.00170720688955129	0.0158126706440932	0.0683875582084289	0.138102573367204	0.130220466408089	0.0387440617178608	0.245217031265268	0.724684403059291	1	0.64432337514491	0.193847665881196	0.057574651682383	0.116266879132369	0.109631034621408	0.0482685009993683	0.00992308959322162	0.000952539106782518	0.000282421919137877	0.000181971053452544	5.4746835413204e-05	7.69074714310907e-06	5.0446477496152e-07	1.54506210018832e-08	4.57305380495756e-09	9.40132638851521e-10	9.0244648131481e-11	4.04413209039116e-12	8.382832451948e-14	0	2.21623426714147e-10	1.22317781033594e-07	1.95569551125294e-05	0.000905841499099153	0.0121546517193171	0.0472467736383297	4.1430712777431e-08	1.12317636625769e-05	0.000882089863364272	0.0200685982111346	0.132269763451142	0.252547717373834	3.44269992248799e-07	4.58435189170744e-05	0.0017684633096843	0.0197630283404785	0.0639808882136163	0.0600048519121513	1.27159132169802e-07	8.31724637434376e-06
0.790167712141685	0.619086807431086	0.135717035608276	0.00832468341426866	0.000142873483424962	6.86097894108762e-07	0.135447780714411	0.216728719391302	0.0970312400856903	0.0121550638508751	0.0004260430185327	4.1783056602628e-06	0.00105980170274039	0.003463231201637	0.00316656862163594	0.000810115362666543	5.79903029889194e-05	1.16148721437162e-06	3.78510069558754e-07	2.52607715688184e-06	4.71700494260662e-06	2.46454411737285e-06	3.60294313728741e-07	1.47376678700211e-08	6.17064223736138e-12	8.41030688066447e-11	3.2073316064185e-10	3.42236582803756e-10	1.02178504845729e-10	8.5357797777161e-12	0	6.94597272901458e-30	1.53240048817975e-22	6.19203726682374e-17	4.58265236824198e-13	6.21186971272805e-11	1.42368778891785e-32	7.92393807405889e-24	8.07772905918318e-17	1.5082021784182e-11	5.15765059788939e-08	3.23047470028764e-06	1.26769333154083e-27	3.26023829594145e-19	1.53570060570603e-12	1.32490835565055e-07	0.000209356859453364	0.00605913491948475	4.07111854582521e-24	4.83791116164258e-16
0.486079056477608	0.382107557988132	0.255062193104129	0.144573252154709	0.0695841314070049	0.0284386945516853	1	0.957923730688362	0.77919078085217	0.538193649923888	0.315656748686921	0.157207376091887	0.834012667437773	0.973544222886343	0.964985232656719	0.812208621649106	0.58049225234792	0.352295459686984	0.28198403937336	0.401106694101425	0.484481366690855	0.496908152989922	0.432769904441967	0.320051455054615	0.0386499725740985	0.0669946586666125	0.0986077274860818	0.123243134526069	0.130796453606139	0.117872024023661	0.745568275443278	0.599165043040635	0.136424821170679	0.00880022379212803	0.000160032615877485	0	0.48942413887547	0.639609440823723	0.236827983874483	0.0248444224654124	0.000737652813179802	5.38607515880818e-06	0.190212905077865	0.404241067995738	0.243404776384687	0.0415241673546112	0.00200631085973679	2.66545529903064e-05	0.0437670128907015	0.151259398500927
0.75237371991037	0.915346213188612	0.354290375577388	0.0436270164933155	0.00170912515870265	2.13017073544766e-05	1	0.38448793280517	0.0470313691348147	0.00183026815412118	2.26602146037231e-05	8.92556069518896e-08	0.242701782097661	0.0294908045885983	0.00114004625264523	1.40210492601571e-05	5.48606252046229e-08	6.82909546599232e-11	0.0107560425898978	0.000413044754892605	5.04619354532429e-06	1.96134001876615e-08	2.42529219638277e-11	9.54107792462289e-15	8.70439606240286e-05	1.0563654400042e-06	4.07860754948318e-09	5.00993218118535e-12	1.95782544630151e-15	2.43409926109057e-19	0.00371541326751364	0.135057974431157	0.211778578654557	0.0143249303595761	4.17976343397726e-05	5.26089432335611e-09	0.179212229402947	0.346008956647098	0.0288174622010925	0.000103531573913946	1.60449583219241e-08	1.0726377151515e-13	0.11860691517314	0.0121628766681035	5.3803594179998e-05	1.02667967979353e-08	8.45098512948705e-14	3.00074023440407e-20	0.00107704594952138	5.8663384893315e-06
1	0.915651501311815	0.672271776926854	0.395710079905826	0.186638926048208	0.0704038206424084	0.893765663887714	0.721394766212683	0.466842536146348	0.242142070591636	0.100546055698393	0.0332679919525081	0.564315905341789	0.401454673017605	0.228911458602813	0.104518358143465	0.0380737594816821	0.0108869262367186	0.251592007919691	0.157667277154352	0.0790973436294297	0.0316424750873298	0.0099318885051527	0.0022420025339707	0.0790286698842731	0.043504402828162	0.0190430178745545	0.00648158995522509	0.00152538343189264	0	0.598479941374401	0.44384195292857	0.211529039742176	0.0645993400381054	0.0123872792634231	0.00117759010868594	0.642557703706986	0.524627055578587	0.275329824006895	0.092710187035811	0.0197894835429013	0.00237635392894731	0.549375931405826	0.493799724226854	0.285309278765774	0.105813385455692	0.0249641741174965	0.00345758578666275	0.374007845031744	0.37009293353275
0.962585973660872	0.750254430141769	0.396250686228622	0.140055794408597	0.0306247138545501	0.000871389178568589	0.96856317974821	1	0.701169180943402	0.332720551224515	0.104883519110521	0.0192622088337872	0.580788959952928	0.794735888919695	0.738169117042308	0.465064448313189	0.197342032172397	0.0542252271958105	0.205733743893864	0.375545860610547	0.462691906664855	0.386228014789462	0.217733621283947	0.0812657281535851	0.0402610579038425	0.103226688417369	0.170965496655649	0.189683455345852	0.141581524506494	0.0700835318373159	0.632565256783718	0.622459011800527	0.379171263035555	0.14129423993193	0.0295889122110419	0	0.626378911505309	0.71303423523904	0.5030310747941	0.218596649625813	0.0561624656613465	0.00532535812903503	0.49456648502362	0.651517660748812	0.531768361376768	0.268011879265798	0.0813354413120596	0.0119075954351262	0.310803160836355	0.47460530137503
0.860997441955665	1	0.71338983614345	0.31255230579717	0.0840217154460891	0.0137565622080179	0.985423650301644	0.959278096299888	0.573570660701773	0.210587645333489	0.047390335210547	0.00642609896992736	0.887120391759571	0.723810391244073	0.36270680618381	0.111560010237786	0.0209653407506613	0.00228930222383982	0.628165242750373	0.42955473442608	0.18036573278239	0.0464238722065649	0.00722000704220571	0.000553489271409632	0.34983612922065	0.200468453517022	0.0704837185360693	0.0151163225298988	0.00186485752100391	0	0.690199001117469	0.770346787295902	0.515002805535427	0.206176197466375	0.0493444035036364	0.00695080569534429	0.423448381887213	0.712355275668004	0.717783036764874	0.433203192676663	0.156542061759336	0.0337805227428421	0.175682127631569	0.445583390640032	0.676715431384213	0.615582097618948	0.33538785002548	0.109378465779728	0.0492173907503474	0.188484855911136
0.183013521805344	0.999211252375433	1	0.183447260287539	0.0061686624531561	3.80223827236601e-05	0.167241326998454	0.0716660196161597	0.00562926261279792	8.1050982035612e-05	2.13911236997045e-07	1.03485014121768e-10	6.15578576339422e-05	2.07037358333076e-06	1.27638733052904e-08	1.4423969585493e-11	2.98782844402965e-15	1.13447534782676e-19	9.12647050385891e-12	2.40914875592102e-14	1.16571645108944e-17	1.0339291512258e-21	1.68095923422934e-26	5.00947401876308e-32	5.45006494781163e-22	1.12916649116616e-25	4.28827701069044e-30	2.98521921340162e-35	3.80923765840907e-41	0	0.00747450864969344	0.00262919541814194	0.000636161155188742	0.00010588037956462	1.2121821772661e-05	9.54606443143015e-07	0.0820002422649711	0.0505070848247325	0.0213990026199383	0.00623646979868006	0.00125022499549341	0.000172401719695519	0.187449631265404	0.202170928959728	0.149988128128588	0.076541880140917	0.0268686241848124	0.00648777521267313	0.0892875720758608	0.168625045170171
0.008309828165851	0.00290876885502889	0.000155774728834253	1.27630779226423e-06	1.59986912752475e-09	3.06805633331265e-13	0.470165274659987	0.684811840151812	0.15260283274899	0.00520264933306605	2.71367065540712e-05	2.16551076046945e-08	0.164996885684237	1	0.927245805395798	0.131540769804498	0.0028549368430003	9.4798890754404e-06	0.00035914318880411	0.00905723069817447	0.0349457084823372	0.0206282741186068	0.00186295584882285	2.57402556139216e-05	4.8487100115432e-09	5.08812239949317e-07	8.16882349733341e-06	2.00646735897664e-05	7.54006882477173e-06	4.33500043533434e-07	0.0790101510661905	0.0218953024823044	0.000308054606200699	2.20045841292839e-07	7.98006675250716e-12	0	0.44138876980389	0.469491125048096	0.0253537495151493	6.95129475366751e-05	9.67604574309346e-09	6.83668385208313e-14	0.179750267069912	0.733860821556747	0.152113080566597	0.00160076699418068	8.55260433697913e-07	2.3199416743569e-11	0.00533614579980525	0.0836199486232161
0.426783525663374	0.35400503622298	0.217359333141199	0.0987883365543282	0.0332318371918171	0.00827043248238564	0.924036676232387	1	0.801089801050725	0.475041826271611	0.208519981587015	0.0677500716645514	0.552003877172441	0.779401983553306	0.814611995675566	0.630246169505141	0.360942748185413	0.153013238677685	0.0909795793416623	0.167604619173924	0.228553384086639	0.230704197394215	0.172381102116543	0.0953419795302095	0.00413002274984912	0.00993746864308305	0.0176861075777725	0.0232945511724179	0.022708936240047	0.0163853429042254	0.0609286042954009	0.0203568135982799	0.00480892683984439	0.000798386041100168	8.75343087093487e-05	0	0.516128371002326	0.287258459904117	0.113152137742037	0.031541321532313	0.00621749816767678	0.000861443987117691	0.855700315230498	0.793158416381622	0.520336521838575	0.241596909342258	0.0793898232512313	0.0184591282011183	0.27768323471964	0.428657806934343
0.406234762349425	0.500304816309205	0.532605025808709	0.490104663541213	0.389839085084157	0.268037025021581	1	0.989753575938597	0.846773392899445	0.626210491748172	0.400300746139386	0.221189825901018	0.339472719336727	0.270023359935018	0.185656669237941	0.110339785658594	0.0566845888258633	0.0251713178396181	0.0158917395192357	0.0101583844646862	0.00561273506336013	0.00268037021430544	0.0011061230137692	0.000394200204900234	0.000101749583689006	5.18561774954251e-05	2.25523164972989e-05	8.12989858253254e-06	2.12616651191425e-06	0	0.156765578802407	0.174047789774472	0.112671730101015	0.0425291973004331	0.00935974354621348	0.00120041702044358	0.134887973528427	0.209111200249445	0.189021079519394	0.0996257617470284	0.0306165660233143	0.00548560067132859	0.0886793144586806	0.191961081455107	0.242288188719411	0.178311926627516	0.0765167238166364	0.0191447903306916	0.0445447306424799	0.134640601642075
0.695526539352468	1	0.949884804818238	0.59611016412407	0.247153494474665	0.0677004570377224	0.382592393493408	0.462771323918312	0.369812164386357	0.195245299291266	0.0681027426516673	0.0156939808378713	0.039578149023632	0.0402744299395369	0.0270762132386054	0.0120262705478625	0.00352905221063441	0.000684173379699324	0.000769957108385019	0.00065914877302057	0.000372804765246794	0.000139300154876451	3.43827821557021e-05	5.60062446324058e-06	2.8083321213154e-06	2.02018035107466e-06	9.56716663678363e-07	2.94826221722682e-07	5.43801943537868e-08	0	0.00225463330430048	0.00248604572105036	0.00203120513211318	0.00122972942611517	0.000551664159996968	0.000183375803026006	0.0403636894422416	0.0501262669454519	0.0461266397278126	0.0314521410862911	0.0158913395314325	0.0059495277411276	0.218580290291362	0.305722175662073	0.316850833322596	0.243329483990246	0.138467095317652	0.0583862223137702	0.358045131422564	0.564020857714105
1	0.900546075112999	0.353252678221195	0.0603585191648896	0.00449226406383057	0.000145634934692413	0.227614313053503	0.105393593065711	0.0212570229159956	0.0018675156865301	7.14660310641839e-05	1.19126575338872e-06	0.00162096537517903	0.00038591982142937	4.00215606320018e-05	1.80785894410308e-06	3.55720301860878e-08	3.0487818465209e-10	3.61179015264259e-07	4.42134659595406e-08	2.35754613666432e-09	5.47569724263872e-11	5.53977647453981e-13	2.441285297457e-15	2.51794293014837e-12	1.58484442762717e-13	4.3451114630405e-15	5.18900149024746e-17	2.69317926409697e-19	0	0.00655577639892712	0.00416139924735716	0.00239753989252428	0.00125372852153787	0.000595048514971385	0.000256337681220261	0.0335515218195264	0.0246180331208934	0.0163947834898117	0.00990989894408629	0.00543680769484049	0.00270725973395852	0.100002598134568	0.0848160978232406	0.0652914777467887	0.0456190161201457	0.0289298736439424	0.0166516918388711	0.173588644557831	0.170182223144231
0.335320092818804	0.820578513986931	1	0.606874869760114	0.183407716321219	0.0276029403890426	0.220228179404162	0.427403102649899	0.413068186272933	0.198804000867394	0.0476483413935868	0.00568708538358597	0.0272837044997032	0.0419925586776839	0.0321855276454008	0.0122848037643752	0.00233504419525722	0.000221024913193763	0.000637603809138635	0.00077825895349453	0.000473060436463052	0.000143195169859762	2.15853412851375e-05	1.62032182799214e-06	2.8106750677354e-06	2.72074545854425e-06	1.31153258542967e-06	3.148191396249e-07	3.76068487982468e-08	2.2083428899014e-09	0.0366416743558647	0.150666016037863	0.399398422835839	0.682571944463712	0.752041087720796	0.534177696927367	0.055257846012971	0.142640332486464	0.237378718099908	0.254678489337123	0.176154522366435	0.0785500338210885	0.00592960011997114	0.00960908853116807	0.0100389901768708	0.00676159120277232	0.00293601882979076	0.000821901551638756	4.52761375112589e-05	4.60611269898901e-05
0.835995128224136	0.993132782839587	1	0.853457290565716	0.617380197748545	0.378540810151535	0.700077985186839	0.737828892089461	0.659104086515092	0.499047013792536	0.320271302994554	0.174214258538629	0.0539481526790402	0.0504419043124365	0.0399756435453817	0.0268527354878517	0.0152887029911101	0.00737805141489545	0.000382545190751035	0.000317322529711441	0.000223102597667202	0.000132950448631374	6.71497972970686e-05	2.87430354089234e-05	2.39320233754619e-07	1.73395634305201e-07	1.04277085649304e-07	5.02708054036924e-08	1.68365920972187e-08	0	0.612952324655934	0.602766069048551	0.569388169553807	0.516660932580308	0.450339819448013	0.377061869716243	0.569505021920338	0.555697225494715	0.520854523922586	0.468956105585553	0.405588366927981	0.336958430805935	0.185677448280517	0.179770488590916	0.167191879339792	0.14936522627874	0.128180323447216	0.105664904486717	0.0212427796787697	0.0204074690527591
1	0.664266424431426	0.194528786186399	0.0250893374777864	0.00139464322833107	0	0.551379398395427	0.706521968486576	0.399140389741449	0.0993969261716976	0.0108845995596304	0.000492902961682188	0.0924660852663546	0.228597014825005	0.249121907868974	0.119681783650747	0.0253264822954967	0.00233311568077066	0.00468507075100124	0.0224721894806764	0.0472784901931638	0.0438167462895902	0.0178844412201646	0.00319291834974355	3.73905540113793e-05	0.000638224173726721	0.0026976011584132	0.00485109005711139	0.00381631522845817	0.00130292970756543	0.00241848080409132	0.00518778724679949	0.00940792393049296	0.0144669895264397	0.0188830614002938	0.0209281985628643	0.0198206178347484	0.0344934718457069	0.0509688248104752	0.0639623825750311	0.0681763575981011	0.0617220288843472	0.0892654352029147	0.126844598199568	0.153096820044293	0.156956027388122	0.136681203632579	0.101099821643815	0.223222649696413	0.259141090036196
1	0.826944617777027	0.502071235593806	0.22262443568598	0.0703556590083988	0.0135271081726706	0.936858708512444	0.873195821740754	0.597877300615532	0.299773152565115	0.108544895770239	0.026292588144672	0.631566997666881	0.66353532972274	0.511945731128156	0.289351654220124	0.118495733337107	0.0332829614289478	0.305330306502583	0.362068332404876	0.31470986361513	0.200070977101577	0.0919327486015468	0.0288579657058997	0.104219241369727	0.140446308606391	0.137683064191561	0.0981158189239471	0.049947724849466	0.016671258031156	0.664257151366898	0.487075264111173	0.252250485678494	0.0907127833298391	0.0204667851688769	0	0.684249247709626	0.631414750399703	0.412750826320947	0.190007445302257	0.0598357358951037	0.0104872475884949	0.525490758096224	0.610136726967413	0.502069191898608	0.29217811052042	0.118905268156068	0.0318641200592501	0.300178937009945	0.439357325095243
0.516469128169418	0.418514266800653	0.294152510156244	0.178593530641416	0.0926292059139333	0.0396297525788982	1	0.924837540088149	0.743699799511281	0.519526504629693	0.314539532327847	0.163999172906949	0.600064657257239	0.632517247038473	0.579528846566233	0.461330544922808	0.318583585784762	0.190094050106609	0.107808592129438	0.130652015318974	0.136713925598379	0.123650174405929	0.0964300177970733	0.0643193617143791	0	0.00247693370130649	0.00422325540838443	0.00460636252179654	0.00347787638465692	0.00126529955969192	0.470540803530572	0.358993004635744	0.225909686924579	0.116107564396727	0.0470975221768184	0.012830511488718	0.638448346100215	0.529136575716891	0.3627458363824	0.204742630235264	0.0937359419640905	0.0328737986119946	0.719723084444216	0.647259247080856	0.482023033879592	0.29648899866862	0.149422186155055	0.0600104163616738	0.674588961653471	0.658081720573241
0.100568445618226	0.141431680861572	0.0624908855038352	0.00867504358441011	0.000378365615936979	5.18485566626591e-06	1	0.782742332505893	0.192496419105989	0.0148734424958064	0.000361064967814899	2.75387496838038e-06	0.284550354005776	0.123968632167987	0.0169687362468909	0.000729746801256822	9.86006803278836e-06	4.18574369275076e-08	0.00231706986239104	0.000561856830046247	4.28052671186019e-05	1.02459862606024e-06	7.70540242096604e-09	1.82060827094734e-11	5.3993315257479e-07	7.2871949229107e-08	3.09005180115147e-09	4.11674357005288e-11	1.72091774722887e-13	0	0.144618350703048	0.131892752122983	0.0344461695739754	0.00257622279421428	5.51757671693346e-05	3.38404259169866e-07	0.128878271762343	0.127264139116055	0.0359877639344773	0.0029142456745167	6.75802721874957e-05	4.48782786753746e-07	0.0976091900926093	0.104362833985555	0.0319538724373074	0.00280171276531339	7.03471000780691e-05	5.0581449175989e-07	0.0628284609282984	0.0727344886759646
0.427337367873332	0.371284733849597	0.243124851600279	0.119370789400593	0.0430048667605173	0.0100826922114638	1	0.996395460223391	0.749888042065961	0.425826713066375	0.181671088576605	0.0571329999298305	0.76642945618952	0.875313503637481	0.755031042020395	0.4916317958596	0.241027670532273	0.0880281811220654	0.191277528793606	0.251063961120354	0.248203078225537	0.184788274129155	0.103140493450167	0.0423620487640476	0.0131553746842052	0.0211981806413742	0.0244084545936568	0.0204745811645185	0.0122038705121221	0.00444902588892794	0.619717261283898	0.505689977817803	0.298856565936857	0.127119911950692	0.0377503547874985	0.00627773600885439	0.835608696187913	0.719821189677122	0.449569979224321	0.202840149334933	0.0650129558322277	0.0133313724258174	0.638263434654148	0.580200536538498	0.38228595006453	0.181900665809956	0.0614631442229627	0.0133323406257163	0.275436916234715	0.264188856306772
0.911683655812349	1	0.943497843919351	0.76571281256487	0.534528104855647	0.320953890242948	0.931123890694862	0.821216970957474	0.623003543285074	0.406534818722435	0.228170444120206	0.110133146918177	0.48398265429273	0.343209475768476	0.20933647865813	0.109809001455585	0.0495215463393455	0.0191796710652068	0.127992736384189	0.072953773656953	0.0357453245331408	0.0150372487117981	0.00540819596978074	0.00163507844769566	0.0171685606078729	0.00783024680517927	0.00304142473696388	0.000980641489954924	0.000231286849252583	0	0.661053548740182	0.633232157768388	0.555610689375461	0.446536897397006	0.328714141342018	0.221637619863718	0.56031381065801	0.529868220405349	0.458970271902451	0.364148441951353	0.264632508390289	0.176142963982085	0.323617289549967	0.302117409332891	0.258341877418347	0.202340673875592	0.145153865611834	0.0953685203059547	0.127337477344788	0.117353660436805
0.49191556870842	0.582431282816776	0.514560159696109	0.33920709678258	0.166851780243881	0.0612397225308229	0.662587607698107	0.942329907451696	1	0.791834450300633	0.467849441270311	0.206259996967425	0.190516173312286	0.325459733999036	0.414858403902485	0.394584322616838	0.280038053654338	0.1482966720401	0.0116935592374258	0.0239951306266428	0.0367394860185212	0.0419738681948739	0.0357817302625965	0.0227603814154923	0.000152919747065419	0.000377353791090053	0.000694257728620596	0.000952846461468695	0.000975696061048505	0.00074541631065733	0.137377894129589	0.12194168617501	0.0932934627456177	0.0615196306402233	0.0349654577683789	0.017128775506102	0.0831961652330197	0.0922874998655251	0.0882360620378356	0.0727131546746097	0.0516467887509249	0.0316181658215469	0.0080248475874725	0.0111246079451507	0.0132921089359446	0.0136887981352176	0.0121506394402452	0.00929597042393182	0.000122998102905572	0.000213302490614146
1	0.951316821096419	0.814957842515505	0.628680373265335	0.436726407091255	0.273195659249266	0.773666642734456	0.730469580466461	0.621062331192827	0.475502751961918	0.327835267545712	0.20353687413273	0.131792897622356	0.12349897580303	0.104212423760706	0.0791881923121874	0.0541858827511651	0.0333884815243953	0.00494327080409209	0.00459736345097824	0.00385024234798989	0.00290370227902556	0.00197197268946522	0.00120596442858949	4.08245175392757e-05	3.7682402468016e-05	3.13213806820886e-05	2.34437997835561e-05	1.5801557685781e-05	9.59083875742033e-06	0.609504900090585	0.663701712381749	0.348237828242712	0.0880412549029066	0.0107251598452101	0.000629547630642731	0.730676606622024	0.343765040149896	0.0779301449585646	0.00851248835595363	0.000448037998575003	1.1362671130772e-05	0.00611743733834583	0.00124350290117401	0.000121795529285566	5.74808474213884e-06	1.30714043159059e-07	1.43228223425819e-09	3.57692785309548e-07	3.14143604203642e-08
0.0262840323928951	0.0115900170678467	0.000711442761612003	6.07938520630479e-06	7.23174315989543e-09	1.19463890205718e-12	0.466477215589622	0.71230263750993	0.151412760220896	0.00448047654960727	1.84565170557565e-05	1.05837354802902e-08	0.189114073366416	1	0.736105323813694	0.0754299335806889	0.00107599759268214	2.13669572607752e-06	0.00175134712064518	0.0320693692493447	0.0817471106507617	0.0290080284446998	0.00143293939142273	9.85374316285851e-06	3.70489226417488e-07	2.3492855471333e-05	0.000207376640595711	0.000254828307950245	4.35912491214001e-05	1.0380416138688e-06	0.0562994326194042	0.0176059434146574	0.000461807995265382	1.01603917799299e-06	1.87499279665875e-10	0	0.300102121788365	0.325090269823435	0.0295383164031618	0.000225120149059983	1.43909628027492e-07	7.71345289885725e-12	0.112050872838591	0.420464922305766	0.132340008676091	0.00349381101426894	7.73667801088545e-06	1.43699620399844e-09	0.00293050557409885	0.0380922564472106
0.091177807177269	0.160521415742559	0.216843353392505	0.224764926995428	0.178764083847816	0.109094105759907	0.0806465646728272	0.144561716716172	0.198833710390577	0.209843746776906	0.169930502801625	0.105588336574997	0.0613639925066154	0.111996543466452	0.156842922359205	0.168536715990447	0.138961157865337	0.0879147238467603	0.0401672732669912	0.0746426326194188	0.106431661318391	0.11644585372553	0.0977566955079418	0.0629706666662297	0.0226184114659016	0.0427957147693411	0.0621309170106407	0.0692125002457718	0.0591603327215536	0.0388012728763789	4.829981507303e-06	0.0043189056307185	0.145696748316448	0.185427396889519	0.00890319410079265	1.61274490869649e-05	1.56418102451836e-12	1.90872522537529e-07	0.000878714334145281	0.152615943733255	1	0.24719972951281	3.65887662605402e-23	6.09301600746561e-16	3.82793690032942e-10	9.07287900499405e-06	0.00811284849895235	0.27368406419302	6.18198185470579e-38	1.40488389086498e-28
0.700321553949608	0.539649020878122	0.347009575566921	0.185369461362789	0.0810847403339915	0.027466517262708	1	0.990267042858861	0.820031019608212	0.567455439484805	0.327432652469262	0.156512472253313	0.495143982086377	0.630207931227926	0.670269283289366	0.595876491967371	0.442534701196222	0.273966520513592	0.0817526925841681	0.136449877680937	0.187921901624783	0.215184170445124	0.205312519123806	0.163113616745403	0	0.0057559590813983	0.0140179447291587	0.0229621633074137	0.0293158730118143	0.0301938024658031	0.402772242946201	0.414602439170639	0.376669767178137	0.301870321295104	0.2130737521199	0.131944706724292	0.292182424022852	0.362971623979288	0.397737001992513	0.38463380310798	0.328208033120286	0.246869154932283	0.145766949704939	0.219692389778449	0.290936769536494	0.339510602879817	0.34950677051386	0.317454779080189	0.0481428970946474	0.0904546197420135
0.481187240219841	0.333464710055847	0.126203109226414	0.0259815004694992	0.00277721432853522	0	0.739511871132386	1	0.738926309718857	0.29831415959993	0.0657000831803971	0.00776409197314636	0.234076415785244	0.617750706340898	0.890635098490128	0.701657651802592	0.302014129541612	0.0709292383392995	0.0151071455699869	0.0784989763022342	0.221096137412611	0.339918007469269	0.285495584007913	0.130961397758721	2.2642936067021e-05	0.00188176987107595	0.0111452189126394	0.0337832826391048	0.0554760673964037	0.0496624988939188	0.40281242151191	0.409660812011482	0.233468425816083	0.0744876921131687	0.0131941258409298	0.00116037275401294	0.400625347740087	0.557250680245004	0.434408719701404	0.189750452387513	0.0463491436017165	0.00620749321901496	0.268246029712793	0.510350345012994	0.544132286816462	0.325135485808974	0.108810019284597	0.0202870945482105	0.120870749443888	0.314672367080685
1	0.0935866544114242	0.000194827120225813	9.02207570800835e-09	9.29362383028069e-15	2.12953743869594e-22	0.667514031798212	0.227221148245078	0.00172051581032036	2.89794509089177e-07	1.08578341537067e-12	9.04935909464107e-20	0.0243633791256187	0.0301647897638772	0.00083077735283664	5.08968098586754e-07	6.9361430638802e-12	2.10265049225997e-18	4.86218380065849e-05	0.000218961913662772	2.19344805975536e-05	4.88773550718339e-08	2.42275559561712e-12	2.67136407272803e-18	5.30569090098313e-09	8.69067645389354e-08	3.16655317425004e-08	2.56650169645941e-10	4.62719596879246e-14	1.85573430886532e-19	9.15458691242051e-13	1.91315767184114e-15	7.32292945934129e-20	5.133824441048e-26	6.5920311548616e-34	0	2.98954678180793e-07	2.52048515248203e-07	3.89210912794019e-09	1.10079880473202e-12	5.70233812462309e-18	5.41028393015601e-25	5.28926486642143e-07	0.000179904026327587	0.00112074942944086	0.000127878709613407	2.67245277591108e-07	1.02292527514206e-11	5.07000790873042e-12	6.95698364978046e-07
0.00784173758661421	0.331364241454077	0.908317777188004	0.161513503410945	0.0018630248936672	1.39377939888066e-06	0.00443606846544575	0.261504824779257	1	0.248061373496257	0.00399169282875963	4.16648124025785e-06	0.000284364823870771	0.0233854532444823	0.124753922384039	0.0431719307999189	0.000969142154547259	1.41104237628118e-06	2.06536443104689e-06	0.000236975516085678	0.00176360120052905	0.000851404043934356	2.66628289985913e-05	5.39299760360584e-08	1.46465908456699e-09	2.71880407166268e-07	2.8248961485634e-06	1.9024288906915e-06	8.28880687906838e-08	0	0.326302737817026	0.296991426259316	0.238808696607844	0.169644348620689	0.106466183614191	0.0590292150779436	0.393226562132812	0.43101411483871	0.417371865942184	0.357057270926513	0.26985820268812	0.180184072177921	0.229734797896044	0.303250049885655	0.353637255340592	0.364332717827376	0.331605227173452	0.266641408099031	0.0650687593077583	0.103436085538096
0.183044003955957	0.206106788004037	0.201496163405528	0.171032626626611	0.126045935957494	0.0806522388265341	1	0.910947792725407	0.720484552333827	0.494758834153614	0.294985140323962	0.152701892314563	0.0728118128209748	0.0536601684321078	0.0343352265305662	0.0190750418957858	0.0092008676118639	0.00385327283606319	7.06579451701861e-05	4.21277113923454e-05	2.18078271357395e-05	9.80154498548565e-06	3.82484743301082e-06	1.29589707195939e-06	9.08047002708424e-10	4.34990966516538e-10	1.78795960160626e-10	6.13159444236851e-11	1.53827116728889e-11	0	0.0444269531654045	0.0734564737511562	0.0955043372434528	0.097639508877047	0.0784941967903926	0.0496202543065516	0.03783683976431	0.0638788341951783	0.0848024851878011	0.0885257572175264	0.0726674956297391	0.0469051153688961	0.0260422953053604	0.0448931381116601	0.0608541417793495	0.0648649058307998	0.05436744380587	0.0358325329559472	0.0144857084620963	0.0254975836351386
0.671848836246976	0.879712830330292	1	0.986988341486578	0.845806736352021	0.629213056592096	0.756942367518472	0.879391910893029	0.887016042011338	0.776808872686583	0.590549621194061	0.389532084186256	0.45713066276261	0.471257437296349	0.421666140352327	0.327384093759647	0.22037976672619	0.12834695294254	0.147093234239931	0.134382245632555	0.106322459256829	0.0726850008130947	0.0426708223918517	0.0211387456634455	0.0238346205967762	0.0189318484342518	0.0126896223384725	0.00690184991851009	0.00261927066996652	0	0.703442633619069	0.651335919636911	0.539983623990373	0.400714534974721	0.266002487915274	0.15771209290983	0.646902676984655	0.635053884023958	0.558207823134144	0.439255322755671	0.309298410831432	0.194679877623526	0.309043858651729	0.321703661191724	0.299739504152247	0.249922313321106	0.186375103119141	0.124135707712336	0.0755689002482426	0.0835940669868651
0.661476503009188	0.763279414679243	0.768158465610667	0.674246777747956	0.516092508871363	0.344354119058354	0.662799899831596	0.871610473281282	0.999643861195028	1	0.872542607287938	0.663982404062681	0.243516799914203	0.365468315038613	0.477954089967709	0.544981462220316	0.541903336933376	0.469897524403025	0.0316496225236202	0.0551726925359037	0.0829348139663914	0.108194404290315	0.122798290122276	0.121356774243607	0	0.00157345531938882	0.00382840768835805	0.00646365786159276	0.00882809838587344	0.0101520791378467	0.00267650312604818	0.0116299914390577	0.0309168283248986	0.0622466111931272	0.0986856587320131	0.124460325637229	0.0184700091386926	0.0506970395164207	0.107330017291665	0.179943366701059	0.240553865917082	0.256932372647475	0.0425988849527335	0.0961110801163533	0.171218378518019	0.243025061761966	0.275554228801283	0.249740430246136	0.0444725954558858	0.084905848427261
1	0.884312272606938	0.626801527263335	0.356100990138007	0.162156759877563	0.0591855484160047	0.188518409230497	0.19081345776577	0.154804285115298	0.100664350617997	0.0524671115541868	0.0219188294252321	0.000599416831716402	0.000694438438463441	0.000644847931888236	0.000479953996483233	0.000286325913361597	0.000136911660800953	3.21458679285813e-08	4.26264967873349e-08	4.5305695305535e-08	3.85962082524304e-08	2.6354521316684e-08	1.44239480624868e-08	3.44646015294742e-15	1.85012448658767e-14	2.8056999307606e-14	2.67192628756584e-14	1.52838621960454e-14	0	3.31040967594301e-13	1.46700624292655e-11	1.12278397395406e-10	1.59152624826264e-10	4.18204980577367e-11	2.0147446976917e-12	4.97976607732251e-08	7.70504227580124e-07	2.21117972640117e-06	1.17694503691368e-06	1.16190701029858e-07	2.12747588629887e-09	0.000262159239741737	0.00152326259621487	0.0016416006721091	0.000328128080808508	1.21647281682969e-05	8.36458544187791e-08	0.0520398369394145	0.113550557521699
0.49191556870842	0.582431282816776	0.514560159696109	0.33920709678258	0.166851780243881	0.0612397225308229	0.662587607698107	0.942329907451696	1	0.791834450300633	0.467849441270311	0.206259996967425	0.190516173312286	0.325459733999036	0.414858403902485	0.394584322616838	0.280038053654338	0.1482966720401	0.0116935592374258	0.0239951306266428	0.0367394860185212	0.0419738681948739	0.0357817302625965	0.0227603814154923	0.000152919747065419	0.000377353791090053	0.000694257728620596	0.000952846461468695	0.000975696061048505	0.00074541631065733	0.137377894129589	0.12194168617501	0.0932934627456177	0.0615196306402233	0.0349654577683789	0.017128775506102	0.0831961652330197	0.0922874998655251	0.0882360620378356	0.0727131546746097	0.0516467887509249	0.0316181658215469	0.0080248475874725	0.0111246079451507	0.0132921089359446	0.0136887981352176	0.0121506394402452	0.00929597042393182	0.000122998102905572	0.000213302490614146
0.183044003955957	0.206106788004037	0.201496163405528	0.171032626626611	0.126045935957494	0.0806522388265341	1	0.910947792725407	0.720484552333827	0.494758834153614	0.294985140323962	0.152701892314563	0.0728118128209748	0.0536601684321078	0.0343352265305662	0.0190750418957858	0.0092008676118639	0.00385327283606319	7.06579451701861e-05	4.21277113923454e-05	2.18078271357395e-05	9.80154498548565e-06	3.82484743301082e-06	1.29589707195939e-06	9.08047002708424e-10	4.34990966516538e-10	1.78795960160626e-10	6.13159444236851e-11	1.53827116728889e-11	0	0.0444269531654045	0.0734564737511562	0.0955043372434528	0.097639508877047	0.0784941967903926	0.0496202543065516	0.03783683976431	0.0638788341951783	0.0848024851878011	0.0885257572175264	0.0726674956297391	0.0469051153688961	0.0260422953053604	0.0448931381116601	0.0608541417793495	0.0648649058307998	0.05436744380587	0.0358325329559472	0.0144857084620963	0.0254975836351386
0.208415977325297	0.241160702387466	0.0677183212022878	0.00461455475597123	7.63076495365735e-05	3.04512945920185e-07	0.631585557869329	1	0.384230581619118	0.0358267950407229	0.000810675839112837	4.44984359244741e-06	0.135459908012624	0.293474834750577	0.154296143857824	0.019686266850526	0.000609529360571635	4.57814377705458e-06	0.00205620504264132	0.00609563601557996	0.00438526118660792	0.000765588264043302	3.24338092731471e-05	3.31761459396519e-07	2.20730422230702e-06	8.95904131172716e-06	8.81919577401113e-06	2.10548499311331e-06	1.20439885322429e-07	0	0.0950294993480672	0.0411620286986601	0.0101680647596922	0.00143246061871417	0.000115086613225288	5.27158321419114e-06	0.655223390438157	0.472887166658524	0.194638571892276	0.0456881452612421	0.00611619468264813	0.000466939861978064	0.170105422157201	0.204557821355821	0.14028694804735	0.054868322898079	0.0122385315787643	0.00155682506906592	0.00166281641563091	0.00333174884386569
1	0.898478216438652	0.326150752311398	0.047787887185008	0.00276878773888632	0	0.465452736352119	0.883569284032223	0.677677488713184	0.20997919132541	0.0262362185054174	0.00126309067955148	0.0830603117171223	0.333287718901377	0.540094731788603	0.353602587944722	0.093500788257529	0.00993482266141365	0.00562659392113509	0.0481758975270173	0.165083647770226	0.228376819837404	0.127616273518387	0.0287691031244406	8.17019120450278e-05	0.00261045919880528	0.0193025703843225	0.0565382239356303	0.0667732053862952	0.0318240462140871	0.000294251087764068	0.000758828047882235	0.00124713623161669	0.00138966946023121	0.00105784293446649	0.000537945724402631	0.009688903927028	0.0203535222223771	0.0297164080256734	0.030202114273513	0.021368967902929	0.0105108227867108	0.0916446612737013	0.175943704263723	0.235316447225473	0.219282129274182	0.142368715348157	0.0643830537508003	0.300749126954494	0.529290540479618
0.584758886109597	0.55862244306799	0.48701577506853	0.387481325857984	0.281346569909056	0.186429902175943	0.546689031135367	0.481512523586123	0.387041837910818	0.283916961721424	0.190067500580724	0.116120123187966	0.446715426616138	0.3627637264787	0.268843696380239	0.181827245947511	0.11222798432035	0.0632159202150669	0.31904254479273	0.23887306500569	0.163218304729579	0.101777936784261	0.0579190622923233	0.0300796307502813	0.199155961562632	0.137479381531749	0.0866093795917218	0.0497938130987337	0.0261257605070569	0.0125096626235147	0.68469849619161	0.238077709746552	0.0062554763505625	1.24200780401732e-05	1.86339801705422e-09	0	0.324212177912838	1	0.233073535919575	0.00410495327484984	5.46318312278905e-06	5.49400297465603e-10	0.0126607138211582	0.346401834250271	0.716183749041709	0.111889937123619	0.00132093024985069	1.17839535649056e-06	4.07742498454562e-05	0.00989599085057696
0.138997436992547	0.210354284186709	0.230869068800198	0.183759568162723	0.106072790010639	0.0444045876081883	0.973344000583831	1	0.745080958561206	0.402602762103818	0.157768339931594	0.0448366110219111	0.599139961656174	0.417879441730203	0.211370096160105	0.0775364482971052	0.0206270952819923	0.00397960544522463	0.0324184747893025	0.0153498579922704	0.00527091410828311	0.00131261451413162	0.000237059526608405	3.10484566506568e-05	0.000154190385151018	4.95625927392994e-05	1.15532617161484e-05	1.9526135717108e-06	2.38789723848816e-07	2.05971043697919e-08	0.0512141979202445	0.0861787919899903	0.123471025183649	0.150620585799617	0.15644375700213	0.13835242258064	0.0336320700657162	0.0720330304578763	0.131360380266044	0.203963160810505	0.269645822622224	0.303522077442344	0.00142843538222253	0.00389409796936373	0.00903873564334131	0.0178633577142434	0.03005890269465	0.0430663209846479	3.92314920574873e-06	1.36145706944354e-05
0.186593321458831	0.233958218765164	0.168087042793426	0.0691964615044799	0.016322521753479	0.00220619728196046	0.208844986957602	0.603719450026975	1	0.949114376542077	0.516167698664619	0.160848425584519	0.00122298607551598	0.00815082421298785	0.0311268563238195	0.0681118560207948	0.0854011832805414	0.061356246142505	3.74704058998522e-08	5.75754550581131e-07	5.0692069220884e-06	2.55738654119551e-05	7.39275733014281e-05	0.000122453230057536	0	2.06779299315994e-13	4.31330247063868e-12	5.02328254111871e-11	3.34819481629348e-10	1.27864259331019e-09	0.0322841001753488	0.0661535643481279	0.10340204011898	0.123286709613902	0.112128164308097	0.0777901230404692	0.0425391588921703	0.0777729363913116	0.108462445009686	0.115382934477317	0.0936300090855304	0.0579561925965912	0.0474482923438504	0.0773989769078464	0.0963077305657465	0.0914109819089729	0.0661830678905552	0.0365516268598145	0.0448005918274688	0.065203877015736
0.0121223810548781	0.0277177269781937	0.0386218034716883	0.0327953856636612	0.0169706388401492	0.00535166470148401	0.859348963385566	0.934753548161901	0.619626442712839	0.250304132447784	0.0616185326762028	0.00924400008063525	0.366108727055964	0.18945040155384	0.0597428910147478	0.0114810655132528	0.00134456998250076	9.59599213983496e-05	0.000937366661972528	0.000230755911720266	3.46179562203865e-05	3.16486557592008e-06	1.76325193316039e-07	5.98657909230216e-09	1.44234058390538e-08	1.68915319873685e-09	1.20552303182531e-10	5.24308912441844e-12	1.38964613539082e-13	2.24453542271466e-15	0.00332174819307659	0.0715854302811575	0.0401712279000657	0.000587000010246406	2.23353954258537e-07	2.21300154564793e-12	0.582632673106336	1	0.0446928139231866	5.20125245121754e-05	1.57619774723412e-09	1.24378697995478e-15	0.323687176992574	0.0442463949560079	0.000157493568420699	1.4597560689337e-08	3.52314315954931e-14	2.21417950589874e-21	0.000569585186477724	6.20095121616777e-06
1	0.826944617777027	0.502071235593806	0.22262443568598	0.0703556590083988	0.0135271081726706	0.936858708512444	0.873195821740754	0.597877300615532	0.299773152565115	0.108544895770239	0.026292588144672	0.631566997666881	0.66353532972274	0.511945731128156	0.289351654220124	0.118495733337107	0.0332829614289478	0.305330306502583	0.362068332404876	0.31470986361513	0.200070977101577	0.0919327486015468	0.0288579657058997	0.104219241369727	0.140446308606391	0.137683064191561	0.0981158189239471	0.049947724849466	0.016671258031156	0.664257151366898	0.487075264111173	0.252250485678494	0.0907127833298391	0.0204667851688769	0	0.684249247709626	0.631414750399703	0.412750826320947	0.190007445302257	0.0598357358951037	0.0104872475884949	0.525490758096224	0.610136726967413	0.502069191898608	0.29217811052042	0.118905268156068	0.0318641200592501	0.300178937009945	0.439357325095243
0.373618056861952	0.449254736983661	0.470311543630728	0.428653898329863	0.340138727575401	0.234981436018699	1	0.976803160987341	0.830696304569957	0.615043263939324	0.396458031347704	0.222493301087114	0.300617850753045	0.238541568486855	0.164794055398972	0.0991167784694309	0.0519016279777918	0.0236615368152294	0.0101501428391052	0.00654280094423498	0.0036718372826178	0.00179403665664751	0.000763145528010092	0.000282625654130295	3.84921496252647e-05	2.01560750944313e-05	9.18899332198984e-06	3.64718732452997e-06	1.2603070609401e-06	3.7916027905277e-07	0.418034306385543	0.372138804056149	0.275970839428191	0.170485180990714	0.0877354845122764	0.0376122337091076	0.0688438612969835	0.0806047154905822	0.078617799036867	0.063877294951545	0.0432351883448141	0.0243777375607435	0.000137669366644893	0.000211999451731143	0.000271955198266061	0.000290619796732853	0.000258712985846223	0.000191856476929206	3.34293610989285e-09	6.77060939464243e-09
5.18476458676911e-07	0.000373725981882638	0.0272576337965323	0.201156293624198	0.150206839748117	0.0113489688607947	0.0183615379705196	0.425989821006692	1	0.237526128268975	0.00570864965665956	1.38824463444913e-05	0.371367976232679	0.277306809986182	0.0209520841840311	0.000160178616166452	1.23906033867841e-07	9.69819664301805e-12	0.00428958452403353	0.000103094911700025	2.50708953280432e-07	6.16897581872964e-11	1.53591401605117e-15	3.86929062218659e-21	2.82970649433523e-08	2.18891707966085e-11	1.71327800682059e-15	1.35686606625586e-20	1.08731830414128e-26	0	0.313098687634353	0.280693527391617	0.202248752287108	0.117122843004362	0.0545129471929407	0.0203920093182866	0.0869960689672691	0.0756325037004281	0.0528469134989929	0.0296778940317345	0.0133951886361553	0.00485922366749931	0.00186618534137055	0.00157333541909643	0.00106608091193696	0.000580578992083706	0.000254117613823794	8.93944428693105e-05	3.09062762352163e-06	2.526800331933e-06
0.297143454011492	0.22057208162806	0.140268526868913	0.0734210376427741	0.0271696872220523	0	1	0.873073398123115	0.668515633696356	0.447165971132971	0.258638424049141	0.125636705965321	0.988964163386502	0.997515218982726	0.883701200106002	0.686740105276652	0.466469044619588	0.274401070383586	0.286894066466785	0.336793618250477	0.345031073887776	0.308670092357542	0.240341413324744	0.161214468234657	0.00638125863338252	0.0162718838808749	0.023247921948906	0.0249842446353063	0.0208632133190258	0.0123263785697976	0.25328153606277	0.258656101894808	0.205804811956144	0.125112296218856	0.0534014548147299	0.00840601786899771	0.576517949647913	0.63253894190926	0.548179341081042	0.373574254205968	0.196409762541195	0.0737323025130725	0.563978935878137	0.665410931286334	0.620354969962249	0.45610573959351	0.261309118849551	0.111441068371565	0.236306312333185	0.303186844589993
0.208049933295333	0.26933281707123	0.264179632955585	0.196332534995252	0.110524104500784	0.0470819218185043	0.880356379089127	0.959327548986087	0.792192838474398	0.495716096539372	0.235016586977733	0.0843571611484959	1	0.917401605788689	0.637776795271715	0.335957886951576	0.134041376571434	0.0404359592174106	0.304986310022922	0.235524590331629	0.137787975286437	0.0610218150954462	0.0203937403824992	0.00506034721516317	0.0248291277098333	0.0160822325549916	0.0078332883043912	0.00281165899804034	0.000665502921118601	0	0.00699654379551851	0.00730344015354599	0.00727416457529723	0.0069126469993432	0.00626656938382791	0.00541703899846766	0.00717154715294454	0.00758903569155614	0.00766273114299125	0.0073827458587232	0.00678631569681797	0.00594966880241742	0.0068669179388981	0.00736727856828076	0.007541348353981	0.00736584412235117	0.00686423945644906	0.00610160985800819	0.00614085493933713	0.00668073260300894
0.126916051878778	0.270065088396388	0.387928055585396	0.377087423662515	0.248015396377722	0.110023137183227	0.314365260339804	0.681596508908732	1	0.993815103238542	0.669019699590611	0.304734673316474	0.217923699403683	0.483552663991593	0.72547398459997	0.737087032957143	0.507169138864657	0.236010384876876	0.0416190972227579	0.0957961336455692	0.147511496038653	0.153261603218192	0.107494259892865	0.0505851884457378	0.00102079674900053	0.0041366495544323	0.00724796583368613	0.0077794942739102	0.00521877852149598	0.00185139219905962	0.0485801885237176	0.0513275694244083	0.048179524416476	0.0401527974706837	0.0296428437130032	0.0192756108182342	0.0338185316509247	0.0427512710640571	0.0479357149756526	0.0477369874325453	0.0422199423967114	0.0331151680999431	0.015801931510985	0.0242161985094836	0.0326107220804202	0.0388528118363747	0.0410640042736993	0.0385283021927964	0.00444003419599487	0.00891118711572856
0.772760279332786	0.64540684034508	0.465662058454113	0.290034113008368	0.155647144252892	0.0715703038254234	0.997048476578573	1	0.866746209674416	0.649122234233379	0.41986895709221	0.234287529935078	0.656037738507742	0.790142283137901	0.822327672728782	0.739550515511109	0.574668318902383	0.385665303299592	0.219395105874641	0.317880274622181	0.397534104427291	0.429385595936557	0.400645073105598	0.322881124856042	0.0360553535841012	0.0639874431338782	0.0969188563132862	0.126189721351194	0.14160766574297	0.137075429509668	0.935200938825165	0.72989592456191	0.388469653676009	0.140317367238556	0.0334425723805929	0.00403759128532599	0.698109424566767	0.797741657318796	0.622098468237109	0.330719765962219	0.119182377410867	0.0281585908720185	0.225733221924405	0.378515270431599	0.432351889142078	0.336713936892411	0.178447443762775	0.0636779013095196	0.0302637104846084	0.0768407334571681
1	0.915651501311815	0.672271776926854	0.395710079905826	0.186638926048208	0.0704038206424084	0.893765663887714	0.721394766212683	0.466842536146348	0.242142070591636	0.100546055698393	0.0332679919525081	0.564315905341789	0.401454673017605	0.228911458602813	0.104518358143465	0.0380737594816821	0.0108869262367186	0.251592007919691	0.157667277154352	0.0790973436294297	0.0316424750873298	0.0099318885051527	0.0022420025339707	0.0790286698842731	0.043504402828162	0.0190430178745545	0.00648158995522509	0.00152538343189264	0	0.598479941374401	0.44384195292857	0.211529039742176	0.0645993400381054	0.0123872792634231	0.00117759010868594	0.642557703706986	0.524627055578587	0.275329824006895	0.092710187035811	0.0197894835429013	0.00237635392894731	0.549375931405826	0.493799724226854	0.285309278765774	0.105813385455692	0.0249641741174965	0.00345758578666275	0.374007845031744	0.37009293353275
0.617671450238712	0.730517561536141	0.715834501504967	0.581119389401448	0.390402459133756	0.216298799398128	0.869944867263361	1	0.952771176923666	0.752298407743664	0.491795038043114	0.265382232678671	0.567999650733236	0.635021112826025	0.588119052763799	0.451031857573063	0.285901176860102	0.148945233426906	0.169873141085192	0.184943066034178	0.166164436117917	0.122963001932085	0.0743599055725758	0.0358185787235676	0.0198322998959602	0.0212308667692869	0.0179793606160563	0.0116919874700836	0.00504670118460041	0	0.624061869095239	0.586989483066683	0.488372526264973	0.359143642830713	0.233011842583872	0.132762531372394	0.5712427150347	0.552406739341113	0.472506444799514	0.35726255461515	0.238386814719797	0.139804193053954	0.437934335537602	0.435405129962254	0.382796893830145	0.297407205933728	0.203837063366898	0.122711724879471	0.280684436220571	0.286975835980215
1	0.7919946006344	0.484238104515154	0.228565259113142	0.0832867660012581	0.0234291372641121	0.344509128111678	0.402254744610312	0.36259026222843	0.252316479729691	0.13554690839815	0.0562144719401359	0.00121438447892439	0.00209042634847927	0.00277797320813565	0.00284994024586348	0.0022571372861059	0.00138004966171869	4.3799208555618e-08	1.11153526024195e-07	2.17768308658124e-07	3.29367399960403e-07	3.84575006676457e-07	3.46653839882609e-07	0	4.43103420252876e-14	1.58505760447052e-13	3.73312247359583e-13	6.54275102353076e-13	8.74784115877418e-13	1.45586474907213e-08	3.94312800956432e-09	5.79106918655742e-10	4.61056281352373e-11	1.9756495276602e-12	3.04808853207103e-14	4.21061219983963e-05	1.9892385031944e-05	5.09607185433163e-06	7.07931596528173e-07	5.33278421958233e-08	2.17831575035897e-09	0.00908752598277406	0.00748872265557709	0.0033463926890155	0.00081087354827632	0.000106545825538196	7.5914863939322e-06	0.146360126319421	0.210380423791488
0.798685463375229	1	0.875398881130753	0.535788936509355	0.229278463842194	0.0685984893923938	0.253098354944197	0.268778906675558	0.199564280594496	0.103598199106414	0.0376013439900489	0.00954193157091762	0.00555475175500287	0.0050032494474838	0.00315080426338296	0.00138730662330005	0.000427076092661932	9.19220752306755e-05	8.4430941520188e-06	6.45016358617732e-06	3.44525579514889e-06	1.28662963109522e-06	3.35942759849751e-07	6.13260640386937e-08	8.85959314600556e-10	5.73072008451458e-10	2.58072154141953e-10	7.98077083374431e-11	1.54680060243627e-11	0	8.29836832577289e-05	0.000231809231456925	0.000453149858194968	0.000619906337428799	0.000593449012673544	0.000397570227640607	0.00505873339138936	0.0121998115414631	0.0205891093656526	0.0243161664441161	0.0200967468893125	0.0116233021205818	0.0756921818515979	0.157592546833174	0.229611392593554	0.234112336512647	0.167042997485123	0.0834075487683091	0.277984396331058	0.499664378040559
0.827635395481635	0.986448105205589	1	0.86221650396173	0.632300000778367	0.394384995001107	0.753313404469158	0.812442190825691	0.745246242600623	0.581430269446519	0.385820992654003	0.217752950175638	0.179124112215562	0.174804385843068	0.145091053892431	0.10242797002743	0.0615013870663232	0.0314077088734772	0.0111256818370844	0.00982424525301573	0.00737817204191695	0.00471261761578597	0.002559780092191	0.00118211795940154	0.000179132309721539	0.000142842105727952	9.66137079261518e-05	5.52367899667433e-05	2.64234278714963e-05	1.02105619415202e-05	0.736835948497696	0.7242268141075	0.506851713795641	0.25257435141101	0.0896184013635506	0.0226408054129203	0.316959454265501	0.368487528773723	0.305031105494313	0.179790718583565	0.075455326937426	0.0225476237565411	0.0273157146768647	0.0375623384259869	0.0367780714663471	0.0256401835580319	0.0127273744993601	0.00449773877253037	0.000470254163017357	0.000765761606652145
1	0.909690570165955	0.669174849309436	0.398050109617663	0.19146442736343	0.074471589408301	0.68176951102027	0.598256631296642	0.424511724353496	0.243581373151986	0.113018791435552	0.042404249226026	0.0548557675121953	0.0464331841971717	0.0317824083859927	0.0175912712631354	0.00787334827783051	0.00284952528198288	0.000520879177553607	0.000425300103650983	0.000280801262679911	0.000149912347688526	6.47106674519569e-05	2.25778456767128e-05	5.6260775487196e-07	4.38630963067863e-07	2.71683585090263e-07	1.29663895528805e-07	4.16571342496164e-08	0	0.208548098554683	0.175891385301911	0.105526021220695	0.0450351031729948	0.0136715921933742	0.00295230854346811	0.16893254540948	0.185899640892695	0.145519248485191	0.0810287212458644	0.032094756906424	0.00904284996624721	0.0897913669420024	0.128921904074469	0.131672625580577	0.0956623264470274	0.0494382402707502	0.0181744604014321	0.0313162607615939	0.0586663422147423
1	0.860450404203493	0.604079026607248	0.345220791218603	0.15938711667076	0.0577921489850125	0.940272512639232	0.958246237783412	0.79723548141522	0.541017771679098	0.298601682058378	0.132757588655372	0.660105835681558	0.7970325640292	0.785430401552037	0.631651881143799	0.414026335796027	0.220251167651341	0.344954812685882	0.494506401032331	0.577577069152683	0.550274935091937	0.427502166522046	0.270220594619294	0.132494858545567	0.227536056088362	0.316084525567788	0.357204941435712	0.328862271376265	0.24642658812749	0.388081336409989	0.262787745720789	0.139412613800223	0.0564768948585193	0.0154262430548732	0	0.473511252215874	0.407372836306234	0.276546285345967	0.147176369290873	0.0599436995197127	0.0166514295435675	0.422985138360509	0.461465648458812	0.397855536355053	0.270636217273346	0.144297174538706	0.058846035293581	0.276197688245871	0.382678188732367
0.758808295508784	0.632936726882839	0.468757409744886	0.308239705644499	0.179955276686676	0.0932679820473645	1	0.98360971746	0.859032282127928	0.666129191440954	0.458633450848159	0.280363595474902	0.416515248128026	0.483115532460774	0.49754372755265	0.454959012282664	0.369378933586631	0.266271723660401	0.0547883918956237	0.0749579458722094	0.0910430275770392	0.0981752133219772	0.0939920855765511	0.0798933120654963	0.00222187872396471	0.00362079799141251	0.00521141621491925	0.00664292788493525	0.00750763863350682	0.00752607843637494	0.51951077876429	0.493140487963239	0.194286776177768	0.0317306018151647	0.00209797112885351	0	0.520759426015185	0.601593363095731	0.288463333043616	0.0573763991142678	0.00468572975481291	0.000101978296458272	0.469335390043389	0.659840393035846	0.385057725233318	0.0932401186591419	0.00932241119054965	0.000330884489318343	0.380304193670715	0.650698173634342
0.455383998635007	0.140174888833014	0.0148181583533399	0.000537959770673957	6.70713310441398e-06	2.87180936533445e-08	0.653815002130235	1	0.525262837694124	0.0947512413077617	0.00586981884154743	0.000124880907120924	0.0136395975019538	0.103657167579169	0.270538250736219	0.242487622065457	0.0746417870814332	0.00789052753996835	4.13445039705651e-06	0.000156123483607663	0.00202465130430409	0.00901703590625019	0.0137914178733599	0.00724411928798613	1.8209732874224e-11	3.41669873395996e-09	2.20161489890291e-07	4.87200338556392e-06	3.70258778758912e-05	9.66350563733618e-05	7.59845980259569e-07	0.00200912475322968	0.0972994358287831	0.0863049734930384	0.00140211426746375	4.17208432135478e-07	2.87232626772488e-09	8.68026162648806e-05	0.0480456357146999	0.4870764776389	0.090440395523891	0.000307574150306331	2.85851069640237e-13	9.8731691635269e-08	0.000624590563175821	0.0723696283053727	0.153581657224549	0.0059695891269534	7.48934256133778e-19	2.95650210963337e-12
0.516469128169418	0.418514266800653	0.294152510156244	0.178593530641416	0.0926292059139333	0.0396297525788982	1	0.924837540088149	0.743699799511281	0.519526504629693	0.314539532327847	0.163999172906949	0.600064657257239	0.632517247038473	0.579528846566233	0.461330544922808	0.318583585784762	0.190094050106609	0.107808592129438	0.130652015318974	0.136713925598379	0.123650174405929	0.0964300177970733	0.0643193617143791	0	0.00247693370130649	0.00422325540838443	0.00460636252179654	0.00347787638465692	0.00126529955969192	0.470540803530572	0.358993004635744	0.225909686924579	0.116107564396727	0.0470975221768184	0.012830511488718	0.638448346100215	0.529136575716891	0.3627458363824	0.204742630235264	0.0937359419640905	0.0328737986119946	0.719723084444216	0.647259247080856	0.482023033879592	0.29648899866862	0.149422186155055	0.0600104163616738	0.674588961653471	0.658081720573241
0.00784173758661421	0.331364241454077	0.908317777188004	0.161513503410945	0.0018630248936672	1.39377939888066e-06	0.00443606846544575	0.261504824779257	1	0.248061373496257	0.00399169282875963	4.16648124025785e-06	0.000284364823870771	0.0233854532444823	0.124753922384039	0.0431719307999189	0.000969142154547259	1.41104237628118e-06	2.06536443104689e-06	0.000236975516085678	0.00176360120052905	0.000851404043934356	2.66628289985913e-05	5.39299760360584e-08	1.46465908456699e-09	2.71880407166268e-07	2.8248961485634e-06	1.9024288906915e-06	8.28880687906838e-08	0	0.326302737817026	0.296991426259316	0.238808696607844	0.169644348620689	0.106466183614191	0.0590292150779436	0.393226562132812	0.43101411483871	0.417371865942184	0.357057270926513	0.26985820268812	0.180184072177921	0.229734797896044	0.303250049885655	0.353637255340592	0.364332717827376	0.331605227173452	0.266641408099031	0.0650687593077583	0.103436085538096
0.486079056477608	0.382107557988132	0.255062193104129	0.144573252154709	0.0695841314070049	0.0284386945516853	1	0.957923730688362	0.77919078085217	0.538193649923888	0.315656748686921	0.157207376091887	0.834012667437773	0.973544222886343	0.964985232656719	0.812208621649106	0.58049225234792	0.352295459686984	0.28198403937336	0.401106694101425	0.484481366690855	0.496908152989922	0.432769904441967	0.320051455054615	0.0386499725740985	0.0669946586666125	0.0986077274860818	0.123243134526069	0.130796453606139	0.117872024023661	0.745568275443278	0.599165043040635	0.136424821170679	0.00880022379212803	0.000160032615877485	0	0.48942413887547	0.639609440823723	0.236827983874483	0.0248444224654124	0.000737652813179802	5.38607515880818e-06	0.190212905077865	0.404241067995738	0.243404776384687	0.0415241673546112	0.00200631085973679	2.66545529903064e-05	0.0437670128907015	0.151259398500927
0.45510834179575	0.360565562337174	0.0991041501536674	0.00944735587266224	0.000309084969507051	0	0.824853074702977	1	0.420600300258354	0.0613717161714649	0.00310356455565202	5.09844613592832e-05	0.265726614539887	0.492962126210126	0.317275292625177	0.070842237407668	0.00548468820528583	0.000143916037557554	0.0152125869985884	0.0431914669361052	0.0425377558654424	0.0145321476609923	0.00171951527541491	6.72766084378648e-05	0.000151282918093903	0.000669160865251058	0.00101028383710034	0.000526516238158844	9.25699740110336e-05	2.46266820101929e-06	0.237824753238177	0.216474889745366	0.170073410954621	0.11533010080444	0.0675030563531499	0.0341012974854992	0.259745920127778	0.243456728303682	0.196957924319538	0.137531749831335	0.0828911506039274	0.0431204452649058	0.182013304698853	0.175670405369102	0.146343131386698	0.105226091847472	0.0653054438974838	0.0349819035978916	0.0818305462638245	0.0813267541781532
0.426783525663374	0.35400503622298	0.217359333141199	0.0987883365543282	0.0332318371918171	0.00827043248238564	0.924036676232387	1	0.801089801050725	0.475041826271611	0.208519981587015	0.0677500716645514	0.552003877172441	0.779401983553306	0.814611995675566	0.630246169505141	0.360942748185413	0.153013238677685	0.0909795793416623	0.167604619173924	0.228553384086639	0.230704197394215	0.172381102116543	0.0953419795302095	0.00413002274984912	0.00993746864308305	0.0176861075777725	0.0232945511724179	0.022708936240047	0.0163853429042254	0.0609286042954009	0.0203568135982799	0.00480892683984439	0.000798386041100168	8.75343087093487e-05	0	0.516128371002326	0.287258459904117	0.113152137742037	0.031541321532313	0.00621749816767678	0.000861443987117691	0.855700315230498	0.793158416381622	0.520336521838575	0.241596909342258	0.0793898232512313	0.0184591282011183	0.27768323471964	0.428657806934343
1	0.968186673297059	0.85991012805113	0.700386325311525	0.522741631716739	0.356954328211429	0.900358926418783	0.833393190975911	0.707481665741304	0.550506939619742	0.392157441030219	0.255077089793551	0.540537541220399	0.477932988980053	0.387141833080604	0.286896996163021	0.193925188693281	0.118770612691548	0.213671768059328	0.17972326749036	0.137855833554771	0.0959198915140481	0.0598201638894623	0.0324422997034156	0.0514883435424291	0.0400340809999737	0.0274928504562368	0.0159331948183541	0.00663721453593046	0	0.349677563965955	0.350722271567222	0.271149322033652	0.160419821726891	0.0705547376852795	0.0199999027903293	0.301538845805179	0.324159286444135	0.268553586455418	0.17055428356787	0.0811942712603276	0.0261739936693999	0.206920684326647	0.2388018905852	0.211836821456159	0.143823782456049	0.0731190753497984	0.0252578995887185	0.111566777586589	0.139019013630885
1.92137953619326e-07	3.33530706288694e-06	3.1222234508469e-05	0.000157849634780442	0.00043102955651621	0.000635707156506775	0.000673058248710498	0.00692885094861445	0.0385262436204849	0.115701545161153	0.18767598708956	0.164424041037042	0.0277519621592141	0.169710510377189	0.56054546095732	1	0.963554356468846	0.501463696933463	0.0134927574249645	0.0490142578203134	0.0961681368923885	0.101912400671862	0.0583324100749371	0.0180334933251219	7.73520874745456e-05	0.000166917333890522	0.000194543625171943	0.000122466994214681	4.16395747887717e-05	7.64657931089495e-06	0	1.44652255703574e-07	1.97935345261041e-05	0.000861950826649251	0.0119728283362618	0.0530484994488279	1.12561684021094e-08	3.48022167771308e-06	0.000333266339028216	0.0101788056024986	0.0991662766479905	0.308172168344022	1.70389627102362e-07	3.59447306412389e-05	0.00241398764902693	0.051712211567378	0.353356720383411	0.770186370343288	1.08115734035647e-06	0.000159702111027826
0.0509810223787266	0.152705232423235	0.320466963794063	0.483763417427349	0.528279960781404	0.41765267679492	0.106246653260961	0.299247731061734	0.601703656250471	0.874267030852253	0.920417114737543	0.702287716101809	0.134335662976071	0.363050395918955	0.703144596869596	0.984974049925251	1	0.735867501801921	0.104585681191731	0.273857992221911	0.512292934519452	0.692425004926475	0.677915811117617	0.480693125821219	0.0493382911463052	0.127571030772453	0.231758493939947	0.302712050809176	0.28566747042476	0.194601828961692	0.032033168202481	0.102021444446574	0.198909937210786	0.248345236824501	0.199891909115083	0.103049647356581	0.0295412201373444	0.111196900677218	0.253411552751651	0.369765753385638	0.348582957413998	0.212084943823533	0.018651017563971	0.0867256346996569	0.232658706837224	0.397200798118108	0.437872607059585	0.312164066756517	0.00711858607340039	0.0478062473540031
0	4.991010253261e-05	0.000113441623118908	0.000188403831677213	0.000269667968541533	0.000349375630497323	0.039169646948407	0.0544855162503285	0.071831797032982	0.0897642243017454	0.106332638992399	0.119404625659766	0.490293350275601	0.629118168537638	0.765284226056633	0.882531247276561	0.964840663323932	1	0.192050755026636	0.227478339078486	0.255429719228894	0.271902896043351	0.274390444861014	0.262504717517099	0.002263609477255	0.00248390389160718	0.0025780060929482	0.00253135851480792	0.0023512204967649	0.00206481800162021	0.0180139319590437	0.0653988442884049	0.0808375570071514	0.0340784268506982	0.00483309224498681	0.00014452878646758	0.0394385475638337	0.124796992519724	0.134723921779212	0.0496351745149239	0.00617058586156411	0.000171396452038799	0.0722092722092845	0.199438801526241	0.188065509858929	0.0605363426399765	0.00657837913455998	0.000152598351677445	0.110696412316439	0.266990409651173
0.000337638360837023	0.0016280440477068	0.00463679175499865	0.00799738477131677	0.00838246529250697	0.00534029363051578	0.039711129939353	0.153267590382714	0.359881747765399	0.514189185575849	0.447045700107383	0.236506370448136	0.135321006936244	0.433168423834054	0.843713150783816	1	0.721231765874784	0.316529196685968	0.0139570821956738	0.0370854818307421	0.059930954432086	0.0589250098945945	0.0352488997897853	0.0128234056496794	2.79387625269432e-05	8.05211924086408e-05	0.000113299708837111	8.95017124979932e-05	3.64731673413454e-05	0	0.0175173583060601	0.0147458515699388	0.00991877193813646	0.00532864998657956	0.0022824503876764	0.000774214964362174	0.199759741699772	0.211785031150192	0.179479159106273	0.1215793103752	0.0658286604798165	0.0284853063201511	0.35019959597978	0.467537583671849	0.498944995473405	0.425622687158285	0.2902224246392	0.158184602824063	0.0944421691329701	0.158782254334284
0	4.991010253261e-05	0.000113441623118908	0.000188403831677213	0.000269667968541533	0.000349375630497323	0.039169646948407	0.0544855162503285	0.071831797032982	0.0897642243017454	0.106332638992399	0.119404625659766	0.490293350275601	0.629118168537638	0.765284226056633	0.882531247276561	0.964840663323932	1	0.192050755026636	0.227478339078486	0.255429719228894	0.271902896043351	0.274390444861014	0.262504717517099	0.002263609477255	0.00248390389160718	0.0025780060929482	0.00253135851480792	0.0023512204967649	0.00206481800162021	0.0180139319590437	0.0653988442884049	0.0808375570071514	0.0340784268506982	0.00483309224498681	0.00014452878646758	0.0394385475638337	0.124796992519724	0.134723921779212	0.0496351745149239	0.00617058586156411	0.000171396452038799	0.0722092722092845	0.199438801526241	0.188065509858929	0.0605363426399765	0.00657837913455998	0.000152598351677445	0.110696412316439	0.266990409651173
0.00118073405181036	0.00424481868423882	0.012430870647384	0.0296537287960847	0.0576225454828846	0.0912096800552486	0.0602692724931568	0.159296424921581	0.342966320358996	0.601495363569643	0.859307217241902	1	0.081533804120243	0.158434892425254	0.250783711847447	0.323357682847642	0.339627155138822	0.290574163185548	0.00292332686304162	0.00417631796932579	0.00486009880796162	0.00460714630698605	0.00355757670532694	0.00223775173496212	2.77779786286479e-06	2.91756506996278e-06	2.49616236172471e-06	1.7396257695354e-06	9.87560439510554e-07	4.56643622555423e-07	0.000592007514490019	0.0131874828229738	0.0198978246790069	0.00203356633205406	1.40772348982307e-05	6.50883427831218e-09	0.00719644814590164	0.221637133226887	0.462355375554957	0.0653308587093574	0.00062527321912752	4.05258404842821e-07	0.00275648965872136	0.117373591875773	0.338527128580047	0.0661341274450853	0.000875118374507393	7.84271185780422e-07	3.32690665202577e-05	0.00195859888535303
0.512766493232528	0.762937310121304	0.591749261323058	0.239257874920621	0.0504282978207697	0.0055406510800262	0.114264625324377	0.451711939445194	0.930874122527468	1	0.560000866667605	0.163477140259898	0.00402346003794369	0.0422602276734271	0.231388558096762	0.660437081739082	0.982654084933691	0.762165936977984	2.23669868953397e-05	0.000624721597733847	0.009088446364796	0.0689224195439926	0.272464748809191	0.561487013168302	0	1.43969002743292e-06	5.63878348568956e-05	0.0011365276787209	0.0119376004731849	0.0653623272625306	0.0445333085142885	0.101298469110142	0.148591491777375	0.140558849642477	0.0857423990303579	0.0337292102946912	0.0415788052737832	0.101108735207939	0.158554466136687	0.160339849767268	0.104562908922154	0.043973089293282	0.0360993913999811	0.0938459022104131	0.157327216623425	0.170084834952489	0.118577017161395	0.0533099903743884	0.0291453030738188	0.0809995840954088
0.000529291935319257	0.00451587884070666	0.0162795928142117	0.0307838188888257	0.0311273119621342	0.0168337028756375	0.00761725038372848	0.0522528477535323	0.189133940944576	0.36729487046122	0.383346974343798	0.215043318462465	0.0177496361119059	0.124160174526399	0.463178994434474	0.928212366030701	1	0.579193624861393	0.00858317754518017	0.0625982367446536	0.241328462315699	0.499315747952885	0.555286393246248	0.33195432155002	0.000719479160300611	0.00655763336833917	0.0266151741911746	0.057040302004193	0.0655052863605592	0.0403567473251733	0.00137453252583725	0.00478463278907625	0.0108093969456523	0.0167437245097719	0.0179660693508429	0.0133677719558968	0.00724148914503228	0.0260565725107876	0.064353817199917	0.110357273536875	0.131689468834736	0.109393818759018	0.00862807407190832	0.0344605206992339	0.0946185989541364	0.180487171473344	0.239636694838613	0.221545225868116	0.00242637428737504	0.0112614450400421
0.795740810597947	0.812566608354431	0.79721232032703	0.751478728692923	0.680592156129086	0.592222016133654	0.884463168976952	0.959015044650021	0.99907666994997	1	0.961676422689612	0.888557773926191	0.60792889060178	0.699934638962423	0.774264895132437	0.822904095656821	0.840304238530875	0.824425835065385	0.258392151082065	0.315898011775937	0.371056630043425	0.418754972511608	0.454053142996189	0.473021171190787	0.06790247987237	0.0881534696291778	0.109953568271339	0.131764841877435	0.151709429263664	0.16782240389882	0.00732926318163011	0.00346326397492071	0.00133346028940684	0.000409527500948657	8.93624395603954e-05	0	0.0516945893717457	0.0329538991729785	0.0172384518968069	0.00739384193359656	0.00259249628191924	0.000733372250892532	0.149577513065918	0.128224927370917	0.0902324053304876	0.0521204685055271	0.0247070434953202	0.00960483814620381	0.177955308915015	0.20510489958268
0	0.00326392293204115	0.0246067641411804	0.0949818644333201	0.198252795075087	0.224965512718148	0.00137804165695571	0.0185535542854021	0.116541434177738	0.394280456216792	0.725183069180509	0.725855797503519	0.00348607236586403	0.037532647314068	0.206670148308834	0.61637371452623	1	0.883006380592979	0.00295533281435315	0.0283716935135787	0.138057457105313	0.36337457530142	0.520130187448489	0.405138810300939	0.000772613202609592	0.00791574729796683	0.0346162867509948	0.0806433587453059	0.101885208689527	0.0699380304681892	0.000719484534820941	0.00493875328689227	0.0192744093097421	0.05211668715864	0.100069479764238	0.137071821522679	0.00900213322176984	0.0414510253408533	0.133854712130753	0.307859234943642	0.50560461070313	0.593259091988395	0.0292288170624337	0.113480715298751	0.313175426256965	0.616969623624608	0.868359552395463	0.873315488610302	0.0316853274062758	0.105353242353773
0	1.09664728859948e-06	2.44021665636153e-05	0.000180557515601511	0.000450354025769022	0.000378839235347956	2.14756783465416e-05	0.00102530443278782	0.0164974461053559	0.0895291358742343	0.163870948217487	0.101164864579075	0.000452147156315164	0.0158301993109237	0.186925105721769	0.744455454476463	1	0.453055598990002	0.00015952148624779	0.00409900410501614	0.0355209461950073	0.103819626012981	0.102344494481984	0.0340282484506124	9.26931209289494e-07	1.7783687336648e-05	0.00011318858082317	0.000242804229007066	0.000175652082251408	4.28470603173578e-05	0.0185938608912413	0.0199223095879325	0.0167969508842117	0.0111440184237295	0.00581799790671054	0.00239014821963453	0.0425510446008957	0.04970038757373	0.0456804152431375	0.0330385530052398	0.0188032379441627	0.00842102011503897	0.059621769106118	0.0759160936485855	0.0760647736880788	0.0599727595022365	0.0372087597418822	0.0181659025030028	0.0511509352020918	0.0710006019044075
0.00197269665759841	0.0113220811788457	0.039381287200497	0.0830139801903101	0.106049897716132	0.0821044994923691	0.00487020239572433	0.0271214951588722	0.0915330497213204	0.187214690564921	0.23205963424092	0.174323914449978	0.00857249683389431	0.0463206465992895	0.151683932684853	0.301024770496823	0.362045017430604	0.263888584188035	0.0107582412494481	0.0564039112754069	0.179215203474974	0.345094601656827	0.40271626346572	0.284811721496379	0.00962606625734995	0.0489685732423032	0.150967596707679	0.282064038354197	0.319381226662655	0.219163757030445	3.89569232437325e-05	0.0088118377752365	0.0365065177811982	0.00277010606130911	3.84985575930685e-06	9.79974085741966e-11	1.27754557621391e-07	0.0011481425714303	0.188989340892589	0.569771698030326	0.0314620131250692	3.18195633178464e-05	1.62944459412736e-12	5.81830642266349e-07	0.00380518393122321	0.455802592336376	1	0.0401832705576716	8.08303083450726e-20	1.14675013986202e-12
0	0.00010852118991807	0.00074368135207509	0.00262113339859958	0.00504080067324358	0.0053223266343802	0.00138667096248162	0.0123048034704949	0.0597001713956586	0.159219509471237	0.23352883368186	0.18837905742553	0.0175392359036413	0.118200787218647	0.437927287140191	0.892324114271165	1	0.61636143217598	0.0204078004289978	0.105076811956006	0.297460955531262	0.4631186910261	0.396560139813612	0.186756690270534	0.00218976917483052	0.0086416065302128	0.0187029351702398	0.022250838548256	0.014554592975688	0.00523087535535408	2.20524081950055e-05	0.000198549586665969	0.000930954676271329	0.00295122657547379	0.00649485450171689	0.0099651580628886	0.000539859445854054	0.00319736683225733	0.0130461124957747	0.0370912244000333	0.0735922462891167	0.101925585963222	0.00280106892275112	0.0147936717262514	0.0544113830388403	0.139658333737519	0.250230994412452	0.31299539849004	0.00430666711860728	0.0205201378906848
5.51956797595462e-11	2.01298002966027e-08	1.7136077818043e-06	4.03839996461775e-05	0.000263602314710037	0.000476577385794603	4.01801092631663e-07	6.52639311028632e-05	0.00293608540828742	0.0365854567800556	0.126267820797244	0.12070389831579	4.07147611792081e-05	0.00349661155679634	0.0831739228816396	0.54798842964252	1	0.505443969217784	6.82095973756311e-05	0.00309731478745792	0.0389555688553387	0.135705722571126	0.130939651523227	0.0349935987327623	1.88929852172904e-06	4.53614649587165e-05	0.000301658638873989	0.00055563397426452	0.000283469417838501	4.00560342633073e-05	9.86915614128949e-07	1.76866860515738e-05	8.8065959326708e-05	0.000121834067905733	4.68304797606174e-05	5.00134696614809e-06	5.03420010909122e-06	0.000254522603441218	0.00357536709850293	0.0139544963642989	0.0151323700835695	0.00455930872947656	1.28244279198429e-06	0.000182923439400643	0.00724930737748391	0.0798220556324285	0.244201631474834	0.207574248759545	1.63056823630204e-08	6.56560969356233e-06
0.795740810597947	0.812566608354431	0.79721232032703	0.751478728692923	0.680592156129086	0.592222016133654	0.884463168976952	0.959015044650021	0.99907666994997	1	0.961676422689612	0.888557773926191	0.60792889060178	0.699934638962423	0.774264895132437	0.822904095656821	0.840304238530875	0.824425835065385	0.258392151082065	0.315898011775937	0.371056630043425	0.418754972511608	0.454053142996189	0.473021171190787	0.06790247987237	0.0881534696291778	0.109953568271339	0.131764841877435	0.151709429263664	0.16782240389882	0.00732926318163011	0.00346326397492071	0.00133346028940684	0.000409527500948657	8.93624395603954e-05	0	0.0516945893717457	0.0329538991729785	0.0172384518968069	0.00739384193359656	0.00259249628191924	0.000733372250892532	0.149577513065918	0.128224927370917	0.0902324053304876	0.0521204685055271	0.0247070434953202	0.00960483814620381	0.177955308915015	0.20510489958268
0.0302129719078211	0.0330800700268468	0.0341003993342776	0.0330998937636296	0.0302492700127995	0.0260163992795286	0.242610867648922	0.284668227303219	0.31486535859028	0.328313757840445	0.322730041055668	0.299069885197657	0.566326436016101	0.713161334945796	0.846657859316107	0.947638451518266	1	0.994908758649015	0.39101660670061	0.528672141385248	0.673812598291552	0.809628556225531	0.917158048040768	0.979543188077967	0.0794925955700531	0.115650065661977	0.158451169326056	0.204547853259644	0.248863390819607	0.285401991072312	0.79095062771748	0.774532072505089	0.45791135482528	0.163179475349336	0.0346453545021244	0.00386615358183945	0.418639025710642	0.734809168330981	0.778634517752884	0.498157033901674	0.192189113376946	0.0443262333472736	0.105623836744266	0.333398489818496	0.633376083673154	0.726268060418929	0.502806800419664	0.209959780921058	0.0121676838877248	0.0719310747634575
0.0038567004681068	0.0225126185904412	0.0893092068052156	0.25081664572011	0.501508970353439	0.714695112431906	0.0211111871343071	0.0905019169262041	0.274440809878702	0.592480254857386	0.911638783955297	1	0.0296091947507862	0.097374280805723	0.227219563002185	0.377608155543047	0.4472637788318	0.377637127091701	0.0110005907049125	0.0280901167789359	0.0505981747596459	0.0647787264657047	0.0590364834522915	0.0382805841726193	0.000872434657479565	0.00194854912610859	0.00279563348069741	0.00274772804238954	0.00184607140371217	0.000785593621857004	0	0.00536435450812651	0.0459842373318253	0.152350250357587	0.20231101582965	0.107906597421881	0.00134446816743605	0.0258772648804689	0.169470243491257	0.442955376357357	0.465336917098543	0.196505333393277	0.00402658547940928	0.0546666758580403	0.281946082129563	0.582945292058889	0.484610826132437	0.161909313363149	0.00489899305504969	0.0520225632334154
0.373557829750285	0.561072198511652	0.711108166665051	0.760802172509236	0.687167915357553	0.523905962753747	0.41396247158514	0.658141248683321	0.882957032300839	1	0.956210255422047	0.771937193938792	0.245387758377383	0.413461773731428	0.587464161725533	0.704437490047079	0.713075900640809	0.609351561771909	0.0771595446924792	0.138506402168855	0.20888102067807	0.265441010157884	0.284525445959327	0.257310265891092	0.0118668697596726	0.0237675551968893	0.0387456713385196	0.0525860111933888	0.0598571229667131	0.0572652444231343	0.217815499674411	0.289191340047787	0.331905655482011	0.32940434280692	0.282697392882321	0.209709687708576	0.141668936201942	0.225611071081194	0.310224774213799	0.368738839368178	0.379024572727101	0.336934932139224	0.0531981643160231	0.102399698565279	0.169197926758494	0.241135473945739	0.296931313142024	0.3161274310193	0.0106707635958604	0.0262802532721952
0.0272248312664261	0.0459146700304673	0.0625991490541445	0.069067403525534	0.0616833416885415	0.0445793295411963	0.14079857870539	0.256965055925812	0.379717928389336	0.454429853022305	0.44047582085288	0.345797674760799	0.230786587822131	0.45686390491843	0.732376761188605	0.950891718043556	1	0.851814143805929	0.12042350619043	0.258766759346633	0.450128506368281	0.634113112114436	0.723521553146382	0.6686582890604	0.0198670514178028	0.0465633237506619	0.0880400292384857	0.13465601764933	0.166736351539478	0.167185091127153	0	0.00122272392399542	0.0058630132878749	0.016266387888938	0.02850043783001	0.0319398042439334	0.0038746073348611	0.0218704779653709	0.0763854977761286	0.170534306959968	0.244426831337028	0.225081252302683	0.0269169195285685	0.120189574721764	0.343194266416931	0.629332271859574	0.741604722863481	0.561638351778513	0.0638017678768146	0.233410898023832
0.0102089495572998	0.0167431583014791	0.0246648481993289	0.0330065343271193	0.0403239300020699	0.0450779897840604	0.107191946854924	0.163939225388462	0.229828036974028	0.2956119445634	0.349003003654888	0.378280466584442	0.327616795722428	0.485885056548305	0.661439784957037	0.826712341017452	0.948816679431184	1	0.320240198392291	0.461904451859022	0.611546481838076	0.743389838692663	0.829785042133872	0.850548751238728	0.100053212104093	0.140716160876212	0.181453233374958	0.214687495392336	0.233140553984975	0.232411024313574	0	0.00115004892340362	0.00296695576028143	0.00559420589310262	0.00905175178469228	0.0131559738812574	0.0170539511997521	0.0295429613329262	0.0469247352816257	0.0688714982293523	0.0937322968208072	0.118490458438453	0.104466482789745	0.159173320606171	0.225321300772693	0.296587916887358	0.363172615786777	0.413787473018273	0.25372135757242	0.348282304090515
0.373557829750285	0.561072198511652	0.711108166665051	0.760802172509236	0.687167915357553	0.523905962753747	0.41396247158514	0.658141248683321	0.882957032300839	1	0.956210255422047	0.771937193938792	0.245387758377383	0.413461773731428	0.587464161725533	0.704437490047079	0.713075900640809	0.609351561771909	0.0771595446924792	0.138506402168855	0.20888102067807	0.265441010157884	0.284525445959327	0.257310265891092	0.0118668697596726	0.0237675551968893	0.0387456713385196	0.0525860111933888	0.0598571229667131	0.0572652444231343	0.217815499674411	0.289191340047787	0.331905655482011	0.32940434280692	0.282697392882321	0.209709687708576	0.141668936201942	0.225611071081194	0.310224774213799	0.368738839368178	0.379024572727101	0.336934932139224	0.0531981643160231	0.102399698565279	0.169197926758494	0.241135473945739	0.296931313142024	0.3161274310193	0.0106707635958604	0.0262802532721952
0	4.54063560381335e-20	7.16095816638603e-13	2.06846270548797e-07	0.00109432501209321	0.10603934311713	8.8742719546758e-23	6.80553463590808e-15	9.55902456965949e-09	0.000245916109528713	0.115873054001399	1	2.79831340980851e-18	1.91127180820455e-11	2.39095072848478e-06	0.00547823768949367	0.229896939013377	0.176704487433433	1.65338625516933e-15	1.00576673258263e-09	1.12057849182165e-05	0.00228670094250614	0.00854670140783244	0.000585072606438889	1.83048805665875e-14	9.9171455325057e-10	9.8407578597972e-07	1.78851454927167e-05	5.95358394419161e-06	3.62983227499974e-08	0.0723091480994622	0.0748680446908117	0.0531361194805951	0.0258507576756503	0.00862078504634883	0.00197065433983692	0.0370531375200417	0.0675994383033231	0.0845378667023383	0.0724685512434706	0.042583168406698	0.0171520669354057	0.0071256681223124	0.0229064898282402	0.0504756120106111	0.0762420809492052	0.0789401572809835	0.0560262211524541	0.000514274574844534	0.0029130159261774
4.4459963937832e-05	0.000309342758345366	0.000837812410472588	0.00162352716846346	0.0024356930872773	0.00288461964582237	0.0105856130916985	0.0299163139260708	0.0673374612899224	0.121067474351402	0.174000526273909	0.199950589178179	0.0601971954137651	0.165244242359214	0.362489322298851	0.635768307291219	0.891650827826846	1	0.0252575317479968	0.0677635928905978	0.145149664799903	0.24851309600421	0.340197382977871	0.372392500269051	0.000697764848861015	0.00197843160131391	0.00423818003226737	0.00714503917721062	0.00957796336125421	0.0102393336541895	0.0120242549804664	0.0344162032129738	0.0375243771316642	0.0156027778157805	0.00241149805893356	5.68505574146988e-05	0.0369127785066427	0.0893927427023123	0.0827419992232827	0.0292593539459279	0.00388599823265805	0.000110299450021366	0.0856104916326214	0.175893427252365	0.138247615723269	0.0415362185249157	0.00469981453226975	0.000115001748536344	0.150441810614101	0.262403948478101
0.0102089495572998	0.0167431583014791	0.0246648481993289	0.0330065343271193	0.0403239300020699	0.0450779897840604	0.107191946854924	0.163939225388462	0.229828036974028	0.2956119445634	0.349003003654888	0.378280466584442	0.327616795722428	0.485885056548305	0.661439784957037	0.826712341017452	0.948816679431184	1	0.320240198392291	0.461904451859022	0.611546481838076	0.743389838692663	0.829785042133872	0.850548751238728	0.100053212104093	0.140716160876212	0.181453233374958	0.214687495392336	0.233140553984975	0.232411024313574	0	0.00115004892340362	0.00296695576028143	0.00559420589310262	0.00905175178469228	0.0131559738812574	0.0170539511997521	0.0295429613329262	0.0469247352816257	0.0688714982293523	0.0937322968208072	0.118490458438453	0.104466482789745	0.159173320606171	0.225321300772693	0.296587916887358	0.363172615786777	0.413787473018273	0.25372135757242	0.348282304090515
0.158137397190587	0.367297638311345	0.592111312367024	0.662506668424334	0.514492232738307	0.27731225623522	0.0780708382101037	0.244681842844553	0.53225079203399	0.80358637215654	0.842074435329107	0.612449205361153	0.0267620307511726	0.113177818074882	0.332204293976737	0.676785178970478	0.956969530461532	0.939176147290113	0.0063697920718915	0.0363493675324424	0.143969380017947	0.395772016098207	0.755129966481239	1	0.00105270676514126	0.00810603300471201	0.0433222490338233	0.160699784515097	0.413734052732031	0.7393139711274	0	1.3440639622e-13	4.43100037601635e-09	6.22757666532508e-06	0.000373140496985644	0.000953150973509648	2.19765825658891e-16	9.21187464006287e-11	1.64485850833493e-06	0.00125211747974988	0.0406347524520659	0.056219394719483	2.9471898782809e-14	6.68581620622901e-09	6.46597760684118e-05	0.0266593751443723	0.468599415925663	0.351147456574566	4.18212073234757e-13	5.13853997048119e-08
0.00118073405181036	0.00424481868423882	0.012430870647384	0.0296537287960847	0.0576225454828846	0.0912096800552486	0.0602692724931568	0.159296424921581	0.342966320358996	0.601495363569643	0.859307217241902	1	0.081533804120243	0.158434892425254	0.250783711847447	0.323357682847642	0.339627155138822	0.290574163185548	0.00292332686304162	0.00417631796932579	0.00486009880796162	0.00460714630698605	0.00355757670532694	0.00223775173496212	2.77779786286479e-06	2.91756506996278e-06	2.49616236172471e-06	1.7396257695354e-06	9.87560439510554e-07	4.56643622555423e-07	0.000592007514490019	0.0131874828229738	0.0198978246790069	0.00203356633205406	1.40772348982307e-05	6.50883427831218e-09	0.00719644814590164	0.221637133226887	0.462355375554957	0.0653308587093574	0.00062527321912752	4.05258404842821e-07	0.00275648965872136	0.117373591875773	0.338527128580047	0.0661341274450853	0.000875118374507393	7.84271185780422e-07	3.32690665202577e-05	0.00195859888535303
0	6.05846781673892e-12	1.15348006233884e-08	2.29902061762584e-06	4.7971684838993e-05	0.000104794001010059	9.11340007081873e-14	1.93729265205504e-09	4.29570734272666e-06	0.000997202619914749	0.0242349138303818	0.0616607628395751	6.91779113133784e-13	1.70734996828809e-08	4.40938380719425e-05	0.0119218208361617	0.337455587319176	1	1.44013400465012e-13	4.14732827961312e-09	1.24749770366618e-05	0.00392844254845387	0.129512116846552	0.447002283755941	4.96589713651213e-16	2.77669233143585e-11	9.7279256056952e-08	3.56793436667474e-05	0.00137000709350212	0.00550729219753131	3.56234630232499e-09	2.93398742711079e-08	1.83741415839204e-07	8.74948707828552e-07	3.16799770348515e-06	8.72195518694421e-06	4.37984698960656e-06	2.39177966425825e-05	9.93139209590354e-05	0.000313563726172153	0.000752780280354255	0.00137416024505961	0.000912891486033805	0.0033053811072003	0.0091001940485548	0.019050505092932	0.0303241799642774	0.036702729666453	0.0322564694047953	0.0774389342781195
0.000529291935319257	0.00451587884070666	0.0162795928142117	0.0307838188888257	0.0311273119621342	0.0168337028756375	0.00761725038372848	0.0522528477535323	0.189133940944576	0.36729487046122	0.383346974343798	0.215043318462465	0.0177496361119059	0.124160174526399	0.463178994434474	0.928212366030701	1	0.579193624861393	0.00858317754518017	0.0625982367446536	0.241328462315699	0.499315747952885	0.555286393246248	0.33195432155002	0.000719479160300611	0.00655763336833917	0.0266151741911746	0.057040302004193	0.0655052863605592	0.0403567473251733	0.00137453252583725	0.00478463278907625	0.0108093969456523	0.0167437245097719	0.0179660693508429	0.0133677719558968	0.00724148914503228	0.0260565725107876	0.064353817199917	0.110357273536875	0.131689468834736	0.109393818759018	0.00862807407190832	0.0344605206992339	0.0946185989541364	0.180487171473344	0.239636694838613	0.221545225868116	0.00242637428737504	0.0112614450400421
0.000149710698005272	0.00268211998636037	0.0154586082033732	0.0404831053880664	0.0490300709450605	0.0274949381231166	0.00195021051005547	0.0244449334924157	0.137447399701653	0.357591501810542	0.431307339022323	0.241208518992937	0.00469594172802974	0.0574286499608843	0.321192921750761	0.832280830847574	1	0.55716054697299	0.00288792772362544	0.0355115496858837	0.197989947383204	0.511124477291825	0.611787517926492	0.339549701205253	0.000408578449331252	0.00573501729780195	0.0321485744247723	0.0827791727581289	0.098716472069042	0.0545506718375568	7.74127516349707e-05	0.000599057677735348	0.00181122947878323	0.00329435658343595	0.00377224711867494	0.00273351174060631	0.00204535398177015	0.0101130816379172	0.0312074408114324	0.0613472934014128	0.0770530142869532	0.0618642167455866	0.00444830286990953	0.0238162786076473	0.0805977710988784	0.174131102896053	0.240510150326789	0.212419008226988	0.00142459844982517	0.00864477817363641
0	0.00326392293204115	0.0246067641411804	0.0949818644333201	0.198252795075087	0.224965512718148	0.00137804165695571	0.0185535542854021	0.116541434177738	0.394280456216792	0.725183069180509	0.725855797503519	0.00348607236586403	0.037532647314068	0.206670148308834	0.61637371452623	1	0.883006380592979	0.00295533281435315	0.0283716935135787	0.138057457105313	0.36337457530142	0.520130187448489	0.405138810300939	0.000772613202609592	0.00791574729796683	0.0346162867509948	0.0806433587453059	0.101885208689527	0.0699380304681892	0.000719484534820941	0.00493875328689227	0.0192744093097421	0.05211668715864	0.100069479764238	0.137071821522679	0.00900213322176984	0.0414510253408533	0.133854712130753	0.307859234943642	0.50560461070313	0.593259091988395	0.0292288170624337	0.113480715298751	0.313175426256965	0.616969623624608	0.868359552395463	0.873315488610302	0.0316853274062758	0.105353242353773
1.92137953619326e-07	3.33530706288694e-06	3.1222234508469e-05	0.000157849634780442	0.00043102955651621	0.000635707156506775	0.000673058248710498	0.00692885094861445	0.0385262436204849	0.115701545161153	0.18767598708956	0.164424041037042	0.0277519621592141	0.169710510377189	0.56054546095732	1	0.963554356468846	0.501463696933463	0.0134927574249645	0.0490142578203134	0.0961681368923885	0.101912400671862	0.0583324100749371	0.0180334933251219	7.73520874745456e-05	0.000166917333890522	0.000194543625171943	0.000122466994214681	4.16395747887717e-05	7.64657931089495e-06	0	1.44652255703574e-07	1.97935345261041e-05	0.000861950826649251	0.0119728283362618	0.0530484994488279	1.12561684021094e-08	3.48022167771308e-06	0.000333266339028216	0.0101788056024986	0.0991662766479905	0.308172168344022	1.70389627102362e-07	3.59447306412389e-05	0.00241398764902693	0.051712211567378	0.353356720383411	0.770186370343288	1.08115734035647e-06	0.000159702111027826
0.0564520123423888	0.168238816977674	0.35877028318172	0.552105139383874	0.614250761963248	0.494211265160335	0.0527364972365425	0.180861654226187	0.442935741178102	0.782681085622066	1	0.924241994401237	0.0269207875367873	0.108004372623692	0.304813516269322	0.619031915950731	0.908453025789943	0.964293593848855	0.00690640770499863	0.0353103825796697	0.116498979091662	0.272846271679035	0.460375678776145	0.561365623202133	0	0.00551786170908998	0.0239908090818885	0.0663446842559683	0.129538771910077	0.181813953840175	0.083588899544898	0.129689013242324	0.182160808628458	0.231935608809961	0.267852258065718	0.280639893398856	0.0518783057098719	0.0877008033335974	0.1338894634119	0.185088582537462	0.231959962841383	0.263680085978206	0.0279278445434543	0.0517662297172327	0.0861269795261882	0.129426738709446	0.1761236668716	0.217276336697574	0.0127858016869836	0.0264586130720054
1.72740766365166e-06	0.00192238274862835	0.0849955586608504	0.149301427090435	0.0104194078701086	2.8889064115803e-05	8.13712622102838e-08	0.000472646030276369	0.109071762349429	1	0.364249549615873	0.00527119886156415	2.51284622930212e-10	7.61817280762787e-06	0.00917586634462104	0.439091158301986	0.834783120571883	0.0630527423021138	5.0871396891987e-14	8.04978490545071e-09	5.06058214260899e-05	0.0126394458948421	0.125420043058083	0.0494444112234622	0	5.57616809646524e-13	1.82966899736499e-08	2.38517379502035e-05	0.001235318322732	0.00254184515639374	0.00972484510136714	0.0420603907087181	0.118789430656625	0.219076698321755	0.263832602528531	0.207479228300188	0.0256674352466405	0.0967738107750918	0.238257784601219	0.38304539316637	0.40213074260097	0.275675516119505	0.0309493015775221	0.101721083828228	0.218315712179935	0.305965807218851	0.280010737565817	0.167336377820614	0.01704856485446	0.0488464166957386
1.72740766365166e-06	0.00192238274862835	0.0849955586608504	0.149301427090435	0.0104194078701086	2.8889064115803e-05	8.13712622102838e-08	0.000472646030276369	0.109071762349429	1	0.364249549615873	0.00527119886156415	2.51284622930212e-10	7.61817280762787e-06	0.00917586634462104	0.439091158301986	0.834783120571883	0.0630527423021138	5.0871396891987e-14	8.04978490545071e-09	5.06058214260899e-05	0.0126394458948421	0.125420043058083	0.0494444112234622	0	5.57616809646524e-13	1.82966899736499e-08	2.38517379502035e-05	0.001235318322732	0.00254184515639374	0.00972484510136714	0.0420603907087181	0.118789430656625	0.219076698321755	0.263832602528531	0.207479228300188	0.0256674352466405	0.0967738107750918	0.238257784601219	0.38304539316637	0.40213074260097	0.275675516119505	0.0309493015775221	0.101721083828228	0.218315712179935	0.305965807218851	0.280010737565817	0.167336377820614	0.01704856485446	0.0488464166957386
0.000686206743042657	0.000853168378596414	0.000949192825885215	0.000951698869503182	0.000860080041432682	0.000695942654638037	0.0956487684051978	0.125635770506785	0.151675423354905	0.168315155354097	0.171693512705015	0.160994134708198	0.357300584871702	0.519434065573194	0.694165808440427	0.852801592852174	0.963146700651325	1	0.0464147568205576	0.0748233232338593	0.11079930408872	0.150775184369226	0.188580464328049	0.216808636449963	0	0.000166243600578467	0.000407983717419739	0.000721943457491911	0.00108119048307715	0.00143403296519974	0.00151848685372697	0.00405673452851472	0.00745248264192523	0.0098056847632362	0.00931954845982478	0.00638990839821504	0.0234136287886197	0.0622767967670698	0.120107898176757	0.168440619571378	0.171883670936538	0.127628381452759	0.0697887410130686	0.198349828922614	0.40981159310773	0.616160547933123	0.674315102631953	0.537162733100198	0.0448138376459134	0.1367612665807
3.86532465341327e-13	1.93269432364249e-08	3.0220613776826e-05	0.00147776816002287	0.00225981165665023	0.000108068991592885	1.6043131748259e-15	9.98702401497698e-10	1.94422244898882e-05	0.011836375317081	0.225348367858154	0.134169259001996	3.99748994319667e-20	3.09816165001298e-13	7.50902729228716e-08	0.000569149301054731	0.134906118159589	1	5.97971748271285e-27	5.76988437154966e-19	1.74107094783498e-12	1.64296662981052e-07	0.000484846127751853	0.0447447447874374	0	6.45097267553521e-27	2.42350718318001e-19	2.84725480738874e-13	1.04609535461691e-08	1.20192986703882e-05	3.4699196837256e-05	0.00075961015101528	0.00831018073492134	0.0454337465253392	0.124135216076833	0.16949614708739	8.60083448624955e-05	0.00185974317857934	0.0200961901232562	0.108523266995744	0.292873690675606	0.394990120275755	0.000122157631520737	0.00260899973433185	0.0278468347878795	0.148534046859184	0.39593560810417	0.527438079301759	9.94167274239645e-05	0.00209726805165085
0.390469003558406	0.506479426285364	0.585600522262295	0.603560367004152	0.554526509311967	0.454148865845268	0.470735782289574	0.675257032715797	0.863426344447607	0.984161233841467	1	0.90578973647934	0.154376435503693	0.245040407048664	0.346601162537163	0.436964210659056	0.491046366982965	0.491896779492956	0.013507186019409	0.0239452709826129	0.0376310649893717	0.0525875370434713	0.0654296929135086	0.0725190547799351	0	0.000317190015935194	0.000794606346987365	0.00140768244345171	0.00206078874149548	0.00260063113880366	0.264818808367825	0.333775923403697	0.342211057362024	0.285412751278711	0.193611411755443	0.106771084922312	0.241502560760594	0.386454164912072	0.503003400446962	0.532608983241236	0.458798393993538	0.321498892581757	0.104941261232088	0.213383206543601	0.352673820218325	0.474086783409944	0.51844038084992	0.461226849566995	0.0215370347126034	0.056026547947324
0	0.00145944492578173	0.00306774439844692	0.00414911739445283	0.00413582878160619	0.00303530639412254	0.0432019096518655	0.0863702738950528	0.138842986047701	0.180784919714118	0.191092345113564	0.164029080047082	0.183907779876531	0.383744878981556	0.649585188641684	0.893724626840908	1	0.910095790437215	0.119186934079926	0.264128681365397	0.47392087597949	0.690715661047321	0.818505959666486	0.788851066692257	0.0106975971741231	0.0271827104837901	0.0530300237790744	0.0826743622670758	0.104134065508286	0.106314139622204	0.00354068648543425	0.00995962258156463	0.0162931675291019	0.0175719742927582	0.0126274047407817	0.00569072481656321	0.0307376975770082	0.0808243032385532	0.144040995639203	0.176990849701303	0.150408451632035	0.0881933211468024	0.0640509404753848	0.189769990167261	0.385380671519316	0.541593660531894	0.527727294616465	0.356492263321983	0.042013674367816	0.144035417427344
1.92137953619326e-07	3.33530706288694e-06	3.1222234508469e-05	0.000157849634780442	0.00043102955651621	0.000635707156506775	0.000673058248710498	0.00692885094861445	0.0385262436204849	0.115701545161153	0.18767598708956	0.164424041037042	0.0277519621592141	0.169710510377189	0.56054546095732	1	0.963554356468846	0.501463696933463	0.0134927574249645	0.0490142578203134	0.0961681368923885	0.101912400671862	0.0583324100749371	0.0180334933251219	7.73520874745456e-05	0.000166917333890522	0.000194543625171943	0.000122466994214681	4.16395747887717e-05	7.64657931089495e-06	0	1.44652255703574e-07	1.97935345261041e-05	0.000861950826649251	0.0119728283362618	0.0530484994488279	1.12561684021094e-08	3.48022167771308e-06	0.000333266339028216	0.0101788056024986	0.0991662766479905	0.308172168344022	1.70389627102362e-07	3.59447306412389e-05	0.00241398764902693	0.051712211567378	0.353356720383411	0.770186370343288	1.08115734035647e-06	0.000159702111027826
0.0509810223787266	0.152705232423235	0.320466963794063	0.483763417427349	0.528279960781404	0.41765267679492	0.106246653260961	0.299247731061734	0.601703656250471	0.874267030852253	0.920417114737543	0.702287716101809	0.134335662976071	0.363050395918955	0.703144596869596	0.984974049925251	1	0.735867501801921	0.104585681191731	0.273857992221911	0.512292934519452	0.692425004926475	0.677915811117617	0.480693125821219	0.0493382911463052	0.127571030772453	0.231758493939947	0.302712050809176	0.28566747042476	0.194601828961692	0.032033168202481	0.102021444446574	0.198909937210786	0.248345236824501	0.199891909115083	0.103049647356581	0.0295412201373444	0.111196900677218	0.253411552751651	0.369765753385638	0.348582957413998	0.212084943823533	0.018651017563971	0.0867256346996569	0.232658706837224	0.397200798118108	0.437872607059585	0.312164066756517	0.00711858607340039	0.0478062473540031
0.000529291935319257	0.00451587884070666	0.0162795928142117	0.0307838188888257	0.0311273119621342	0.0168337028756375	0.00761725038372848	0.0522528477535323	0.189133940944576	0.36729487046122	0.383346974343798	0.215043318462465	0.0177496361119059	0.124160174526399	0.463178994434474	0.928212366030701	1	0.579193624861393	0.00858317754518017	0.0625982367446536	0.241328462315699	0.499315747952885	0.555286393246248	0.33195432155002	0.000719479160300611	0.00655763336833917	0.0266151741911746	0.057040302004193	0.0655052863605592	0.0403567473251733	0.00137453252583725	0.00478463278907625	0.0108093969456523	0.0167437245097719	0.0179660693508429	0.0133677719558968	0.00724148914503228	0.0260565725107876	0.064353817199917	0.110357273536875	0.131689468834736	0.109393818759018	0.00862807407190832	0.0344605206992339	0.0946185989541364	0.180487171473344	0.239636694838613	0.221545225868116	0.00242637428737504	0.0112614450400421
1.42318601089385e-08	1.36065748633332e-09	4.82096360954201e-11	6.33013706054964e-13	3.07477960010002e-15	0	0.000540588033179931	0.000129762625301252	1.15433205100254e-05	3.80548330088666e-07	4.6492919821028e-09	2.10504625783484e-11	0.194306551290429	0.117102639532602	0.0261543457237815	0.00216480594176189	6.64036600438494e-05	7.54854066420049e-07	0.660883203619685	1	0.560755085361	0.116531779061052	0.00897456625146758	0.000256141821903232	0.0212705264991497	0.0808071091776183	0.113767662785986	0.0593589263442889	0.0114776023206369	0.00082245897539675	0.536388752614296	0.416187601168891	0.194409535762738	0.0546719971553829	0.00925616877348963	0.000943444899594119	0.500937302620076	0.320102590747363	0.123144198262572	0.0285205352876599	0.00397667720002091	0.000333812009033178	0.408032262653559	0.21473194649649	0.0680327096152448	0.0129765076242935	0.0014901048707384	0.000103013654075036	0.289876530605111	0.125635262979919
0.633721305657169	0.471788529559076	0.232866407379407	0.0762031344006251	0.0165318245458012	0.00237650851902304	1	0.790913282479909	0.41473311366936	0.144184178359448	0.0332325601690744	0.00507704399161559	0.990958783650177	0.832653098295781	0.463856534942598	0.171321871456819	0.0419510234688678	0.00680930918248546	0.616687393235386	0.550494728775416	0.325800763824363	0.12783800616146	0.0332556968546176	0.00573442304017049	0.241005761845897	0.228557292138724	0.143705230643975	0.0599040539373058	0.0165548528890559	0.00303202129256123	0.774868701008055	0.671134866052125	0.294284704480938	0.0653274032027686	0.00734034767040253	0.000415972870258723	0.725071616503324	0.520660849854672	0.189279809515125	0.0348349925891824	0.00324419827259002	0.000151344796139895	0.533099947235037	0.317376445500261	0.0956563096270534	0.0145945585381105	0.00112579530213779	4.23238559960433e-05	0.307971809008047	0.152008555166111
0.530814766416238	0.320783076285103	0.133394788259349	0.0377191097177478	0.00666071423411069	0	1	0.747886854943979	0.385788386262113	0.136891895541865	0.0329026434204545	0.00471148131294602	0.996420226873562	0.921619432296411	0.58818587901252	0.258740936958892	0.0780223636519611	0.0155584393092074	0.525129213335588	0.600728914606825	0.474106142732511	0.257967217275567	0.0964258365786659	0.0242691586957233	0.145890410703601	0.206732456421659	0.201795498487529	0.135663041533681	0.0625597351433357	0.0193773082072136	0.419082156460773	0.342660394647306	0.174852833226921	0.0552606747601275	0.0102192602188039	0.000351833113117525	0.440678013566238	0.39509542622416	0.221194215340546	0.0769435975348015	0.016065262418827	0.00129078713415251	0.427466967784196	0.420219912497465	0.258027882449742	0.0986192758650253	0.0229299365553392	0.00255070123532263	0.382502728594375	0.412292679620575
1.02728830394323e-05	1.02459302748329e-05	2.58411150190233e-07	1.64805576419137e-10	2.65786659802184e-15	0	0.00938344339863236	0.0189088978600079	0.000963542762529699	1.24158532787252e-06	4.04560009053176e-11	3.33331231898525e-17	0.213829119969369	0.870594162008071	0.0896324882726372	0.000233354379420679	1.536268971605e-08	2.55752180076216e-14	0.121564333500338	1	0.208014987529615	0.00109418323095877	1.45541311007001e-07	4.89534506679921e-13	0.00172417051068793	0.0286562240620829	0.0120436608168458	0.000127996728136259	3.43985408780594e-08	2.33766337208306e-13	0.012036825480414	0.00617888513916616	0.00249586174603629	0.000793310443588375	0.000198416627168694	3.90503740802683e-05	0.162005797261041	0.10776633690066	0.0564089389190735	0.0232340534648108	0.00753033475128005	0.00192050669377543	0.434069278505424	0.374167465067898	0.253796271816259	0.135461755348825	0.0568932055710048	0.0188025327466488	0.231524761284149	0.258618044900379
0.00017852040293848	7.77350790573803e-05	1.95567772189596e-05	2.84268403369375e-06	2.38732172238909e-07	1.1583621731605e-08	0.0704514976259688	0.0461909479820977	0.0174974426616565	0.00382951116814586	0.000484242786033942	3.5378061821909e-05	1	0.987197633273023	0.563065954561537	0.185551935922495	0.0353283023601631	0.00388625331298676	0.510525183010776	0.758854886194531	0.651705457398541	0.323366509310604	0.0927021436755931	0.0153544962720083	0.00937436239743694	0.0209807381437518	0.0271300657376511	0.0202689843088927	0.00874911620136029	0.0021819632949425	0.0159918227026483	0.0037925794965673	1.64738584963189e-05	1.31062932654725e-09	1.90980194762595e-15	0	0.0259653801494638	0.0137757626973657	0.000133862993432289	2.38248032968465e-08	7.76644062644835e-14	4.58604578975213e-21	0.0295319915998946	0.035050800819369	0.000761951038665398	3.03375215406903e-07	2.21236633750504e-12	2.95449309948632e-19	0.0235283850490337	0.062471447460871
0.00317197572041206	0.000805415494949377	0.000134148697184313	1.46207062707716e-05	1.00272443104808e-06	0	0.219394026366577	0.104821314593657	0.0328597369320013	0.00675875187644076	0.000912097097858172	8.07203966602071e-05	1	0.898958765172643	0.530236411141974	0.205205640699552	0.0521073295949368	0.00868153662305036	0.300373723307072	0.508061871842692	0.563846986636203	0.410578235601788	0.196164565308588	0.0614943240993146	0.00594575819890569	0.0189225309294611	0.0395129390659113	0.0541363559916319	0.0486663226544139	0.0287050163894426	1.11089560552509e-05	1.0052751170711e-05	8.69257037708124e-06	7.18140230705877e-06	5.66729621149401e-06	4.27061079053068e-06	0.00274699620865604	0.00254564885928206	0.00225486529039213	0.00190908032976832	0.00154493073271061	0.00119501824876165	0.0943715318931538	0.0895177108035648	0.0811631799080094	0.0703382016160928	0.0582647087380182	0.046131970063917	0.452408647643951	0.439264179569336
0.0409600838410635	0.0321006003549979	0.01991858973003	0.00949419221438496	0.00303887455198935	0	0.292371887103684	0.259764776478571	0.185640478127112	0.106495809140129	0.0487064331861637	0.0172967424063835	0.809500972651345	0.808439677271156	0.650211151879419	0.420999988495568	0.219178558383592	0.0913604626599808	0.89121713041021	1	0.903731897112705	0.657734383773664	0.385301201580173	0.181349309934954	0.390458539795367	0.492452893712085	0.50003394871914	0.408784145585748	0.268918032873799	0.142096020247342	0.00818164986738034	0.0182411217021961	0.0316919518915504	0.0445374594379018	0.0511823835198586	0.0482406192570157	0.0729153051228591	0.120722099499594	0.164128723165767	0.183697207097675	0.169363700550768	0.128570604742017	0.303572519815908	0.402462022713916	0.439866187813663	0.396405434086589	0.294493059056998	0.180176291430929	0.666554162256553	0.7117351727325
0.00120513864846707	0.000166697742771783	9.56070465832683e-06	2.27353286518854e-07	2.23272774342895e-09	0	0.202018285786448	0.104660217079199	0.0224822840805922	0.00200247489451044	7.39539762036407e-05	1.13245360728924e-06	0.515360140825479	1	0.804557382746122	0.268399621583974	0.0371256977328641	0.00212929188297624	0.0200077130933673	0.145406844330842	0.438167435692239	0.54747361937113	0.283631294201796	0.0609274422472577	1.1820891203403e-05	0.000321763047759796	0.00363153012414034	0.0169946011021546	0.0329761651322662	0.0265312171100855	0.0193343343304071	0.018779345032856	0.0166373157370413	0.0134442839361468	0.00990931635418672	0.00666194911252829	0.111289174603766	0.124087129498212	0.126197907844525	0.117065566779555	0.0990507547936536	0.0764430500062639	0.247768954783425	0.31713436497813	0.370246806825466	0.394267463014293	0.382950071678924	0.339269619812494	0.213359078208308	0.313494656253304
0.000625902178394287	0.000111856086091271	1.34062637162944e-05	1.07593056803476e-06	5.60321142630081e-08	0	0.0439143086068384	0.0133338000591585	0.00271550017278614	0.000370930120294075	3.3982889933162e-05	2.08636620949752e-06	0.513377418129501	0.264833409793008	0.0916340760803391	0.0212661777381779	0.00331031941042415	0.00034561808191343	1	0.876443829770712	0.515224376670901	0.203150054119372	0.053726147457454	0.00953021323718966	0.324560587209878	0.483290151390685	0.482690038348249	0.323353043747504	0.145289354883719	0.043786361031848	0.010921659993911	0.00908679790271995	0.00660108300410308	0.00418698692928328	0.00231883608053952	0.00112129626933207	0.0138333669996799	0.0118546279254138	0.00887013173863605	0.00579501163684398	0.00330567854794303	0.00164645132327666	0.0163538576809157	0.0144350420087908	0.0111249484562646	0.00748617664387709	0.00439849615325719	0.00225647423866486	0.0180453620504442	0.0164059448098481
0.000824252915251245	1.73914565093152e-05	9.85730750517822e-08	1.50081624476357e-10	6.13756278262805e-14	0	0.250123659217606	0.0379061700802585	0.00154316344415721	1.68756625806571e-05	4.95743040895534e-08	3.91200347034189e-11	0.917683411650959	0.9989130449102	0.292085080864578	0.0229423526572167	0.000484075847445267	2.7436945731685e-06	0.0407075359370898	0.31826529827066	0.668421865849907	0.377102051481613	0.0571497096507751	0.00232656959514883	2.18323544988599e-05	0.00122601199140875	0.0184942084396065	0.0749417214369825	0.0815752602705833	0.0238528434622884	0.0261437829452329	0.0184317891015634	0.0108097576276799	0.00527368057321185	0.00214023314842414	0.000722533107757697	0.188854051104838	0.175489532281906	0.135651789809953	0.0872266594968763	0.0466575955082533	0.0207608374169713	0.473853567600923	0.580356581326869	0.591282565218017	0.501123343519805	0.353299965134009	0.207201052004623	0.41297330324453	0.666651075941929
0.00309914472580103	0.0023999721928164	0.00133405840936749	0.000522075391248058	0.000129067695744451	0	0.0960996380620434	0.0771311360279052	0.0447901662043671	0.0188086778107519	0.00569770393677372	0.00122715324336319	0.656887317872556	0.544761896478641	0.326931609253598	0.141975478909636	0.0446010519044351	0.0101181452877296	1	0.856824473615977	0.531280111428569	0.238385128909269	0.0773901323418861	0.0181607455612139	0.339108361556307	0.300193229624014	0.192304247571432	0.0891378279143417	0.0298839027670025	0.00722954944315064	0.00356751161666175	0.00304863504337472	0.00242604937898395	0.0017963777402178	0.00123568151391975	0.000787050561065396	0.0300192929889704	0.0267834558614042	0.0222781104902523	0.0172745428659874	0.0124851720151781	0.0084087304967698	0.103428525564808	0.0962115200329692	0.0834448839190291	0.0674764884908742	0.0508714242487627	0.035755403544642	0.146939976922757	0.142496787732457
0.014274206663341	0.00224700862287932	0.000193838725971905	9.16052652043511e-06	2.34040838119951e-07	0	0.396163556817793	0.141702635442181	0.0277760635672587	0.00298368157269042	0.000175637093309167	5.66274702074112e-06	1	0.812743520570664	0.361989880682212	0.0883545123897934	0.0118181730326757	0.00086628320739874	0.229577066983959	0.423967070734287	0.429067033140892	0.237961975486498	0.0723234896533128	0.0120459343897771	0.00479357740607692	0.0201147065903328	0.0462548064585869	0.0582893751707176	0.0402542105953367	0.0152343026982771	0.0793068932324183	0.102200259127277	0.0896648673563315	0.0535576946073411	0.0217796386277768	0.00602987888007985	0.0505299044595882	0.0963139566747026	0.124985381841726	0.110422728190204	0.066418180955884	0.0271984852611319	0.0203029440135291	0.0572399802390214	0.109867478843029	0.143571452131882	0.127730991284534	0.0773666381764519	0.00514449110084364	0.0214527378705243
0.630733894653186	0.583559760659862	0.348472227500803	0.134305769484156	0.0334091031019884	0.00536387312310865	1	0.829213296850656	0.4437886407494	0.153295628442629	0.0341764545644132	0.00491776486199177	0.883985978749259	0.656959692011727	0.315119833107719	0.0975565455037802	0.0194930915438082	0.00251390227448567	0.435694722333517	0.290203560279744	0.124757549878551	0.0346158172123169	0.00619906079912862	0.000716505881947656	0.119732145355684	0.0714756785058402	0.0275390820408115	0.00684832263352576	0.00109916267737557	0.000113861326469401	0.574802130443861	0.357136254020564	0.0708184793575927	0.00448183800241973	9.05215779666478e-05	5.81215429660379e-07	0.607020343029903	0.442232529601715	0.102824170845671	0.00763021421947602	0.00018070493914813	1.36355652438565e-06	0.144730928200104	0.123634778494975	0.0337067624898032	0.00293285257742204	8.1442071275844e-05	7.19499980281657e-07	0.00779098847978578	0.0078037570496751
0.000824252915251245	1.73914565093152e-05	9.85730750517822e-08	1.50081624476357e-10	6.13756278262805e-14	0	0.250123659217606	0.0379061700802585	0.00154316344415721	1.68756625806571e-05	4.95743040895534e-08	3.91200347034189e-11	0.917683411650959	0.9989130449102	0.292085080864578	0.0229423526572167	0.000484075847445267	2.7436945731685e-06	0.0407075359370898	0.31826529827066	0.668421865849907	0.377102051481613	0.0571497096507751	0.00232656959514883	2.18323544988599e-05	0.00122601199140875	0.0184942084396065	0.0749417214369825	0.0815752602705833	0.0238528434622884	0.0261437829452329	0.0184317891015634	0.0108097576276799	0.00527368057321185	0.00214023314842414	0.000722533107757697	0.188854051104838	0.175489532281906	0.135651789809953	0.0872266594968763	0.0466575955082533	0.0207608374169713	0.473853567600923	0.580356581326869	0.591282565218017	0.501123343519805	0.353299965134009	0.207201052004623	0.41297330324453	0.666651075941929
0.262611549966384	0.089290893262377	0.0131706646428141	0.000842547508374853	2.31160862088317e-05	0	0.789752722754613	0.418619739952478	0.0962634959624569	0.00960300728581427	0.000415333290985049	7.52148159836249e-06	0.780287499449414	0.644789245731406	0.231150485893082	0.0359487254145416	0.00242517006213429	7.07107317875517e-05	0.253282021662761	0.326288750577731	0.182353301108932	0.0442117345222757	0.00465001357684499	0.000211913113438061	0.027010764656374	0.0542464400129214	0.0472625547699635	0.0178637821139325	0.00292895810318164	0.000208092345186954	0.00855880465311902	0.00770923170007863	0.00646986438432844	0.00505899886375037	0.00368568154260646	0.00250179600704983	0.0698054817554408	0.0699129700219679	0.0652399180783694	0.056722643864148	0.0459501421241971	0.0346820254689625	0.26777280300084	0.298197084276524	0.30940537104613	0.29911613147348	0.269425905048963	0.226113443068998	0.483118957126932	0.59821826616193
0.257800658824641	0.0772735309801678	0.0140425916358037	0.00154411923156266	9.92957924707511e-05	0	0.949098474679751	0.545401074558716	0.190053241099696	0.0401572940508296	0.00514209395915511	0.000395692846637717	0.907717667579054	1	0.668047776233906	0.27062713982522	0.0664779942353012	0.00989937911308073	0.225528698424742	0.476319086554437	0.610028523880366	0.473761761304109	0.22311347874865	0.0637140050608132	0.0145532276268097	0.0589370484328395	0.144710789880676	0.215456033561784	0.194522913252146	0.106496525905156	0.298401641688251	0.165638635207841	0.0734098784204909	0.0259750995243052	0.00733615459877532	0.00165175619595048	0.571500351686235	0.422256717983945	0.249101367291726	0.117330734858432	0.0441236340761277	0.0132465153739664	0.626520452560687	0.616158239596912	0.483826730047522	0.303338387843028	0.151845696908226	0.0606885730093583	0.393149830300408	0.514650153721151
3.0063221168877e-09	6.2278276215791e-10	9.25130435198571e-11	9.82452367507659e-12	7.12994073062651e-13	0	0.000232724245671177	7.85221322650854e-05	1.90042315210147e-05	3.29925826195356e-06	4.10856398855373e-07	3.67004311085381e-08	0.161248048911665	0.0886076928417249	0.0349265882703094	0.00987526312958756	0.00200285248662628	0.000291378180698517	1	0.89495967459785	0.574532644685886	0.264565815841938	0.0873897553489197	0.0207059468043328	0.0555083382584955	0.0809073916490202	0.0845913488915923	0.0634412126950794	0.0341290954215957	0.0131700024277579	0.0310499717659512	0.023007656611035	0.0150760266800246	0.0087358414027824	0.00447636939302356	0.00202838517360257	0.0505583583722988	0.0433809859632201	0.0329161631326834	0.0220862674428649	0.0131050529669884	0.0068763594016091	0.0614499231387771	0.0610552586810123	0.0536448629800021	0.0416808472399838	0.0286383682497257	0.0174005643264972	0.0557501897263544	0.0641421271614435
1.42318601089385e-08	1.36065748633332e-09	4.82096360954201e-11	6.33013706054964e-13	3.07477960010002e-15	0	0.000540588033179931	0.000129762625301252	1.15433205100254e-05	3.80548330088666e-07	4.6492919821028e-09	2.10504625783484e-11	0.194306551290429	0.117102639532602	0.0261543457237815	0.00216480594176189	6.64036600438494e-05	7.54854066420049e-07	0.660883203619685	1	0.560755085361	0.116531779061052	0.00897456625146758	0.000256141821903232	0.0212705264991497	0.0808071091776183	0.113767662785986	0.0593589263442889	0.0114776023206369	0.00082245897539675	0.536388752614296	0.416187601168891	0.194409535762738	0.0546719971553829	0.00925616877348963	0.000943444899594119	0.500937302620076	0.320102590747363	0.123144198262572	0.0285205352876599	0.00397667720002091	0.000333812009033178	0.408032262653559	0.21473194649649	0.0680327096152448	0.0129765076242935	0.0014901048707384	0.000103013654075036	0.289876530605111	0.125635262979919
0.00136899933876454	0.00109520126265813	0.000712877638121816	0.000364843367028578	0.000127335814074351	0	0.0959975259543723	0.0881804161245428	0.0673833763382567	0.0428268919194794	0.0226259533056042	0.00991760671525061	0.80365422897686	0.836075679619426	0.723723685965262	0.521250761992856	0.312358580206898	0.155722413210527	0.848767961609358	1	0.980309285663611	0.799609414528911	0.542674020020899	0.306429158960224	0.113101319101211	0.150931690905583	0.16757047055949	0.154786523125681	0.118953376399992	0.0760468400165627	0.160597095614551	0.10268395139587	0.0598441191498473	0.0317791865237466	0.0153631212181518	0.00674479832199292	0.296714433079288	0.210786444347002	0.136514818099679	0.0805943421515774	0.0433619951472557	0.0212481822269101	0.456845215826961	0.360549427370708	0.259429066043885	0.170182516742584	0.101769821481063	0.0554688652120361	0.586223551990052	0.513966823345767
0.690692235879413	0.223045751943513	0.0135772148228086	0.000155788144137916	3.36813226231687e-07	0	1	0.42028144664768	0.0332956724571662	0.000497213144509331	1.39946607924507e-06	6.05259529341431e-10	0.799621306753603	0.4373764674161	0.0450955638388813	0.000876434610954166	3.21065858857939e-06	2.07986828891048e-09	0.353132466293607	0.251385103333198	0.0337325197442938	0.00085322842718282	4.06794129719515e-06	3.51874763907994e-09	0.0861310752325998	0.0797981083030006	0.0139358247109462	0.000458754129814532	2.84651810910515e-06	3.19226413894259e-09	0.268034000891134	0.173130142278087	0.0810603943500894	0.027510467274804	0.00676768983132155	0.00120680227837171	0.345083506450458	0.240443882244265	0.121438526851831	0.0444582617025762	0.0117978180084071	0.00226936378064845	0.409983548742702	0.308150368780548	0.167885111273564	0.0663002098770355	0.0189788918702564	0.00393803906184931	0.449486417626886	0.364434569704655
6.33250854485798e-05	4.74634510403183e-06	1.60332410458946e-07	2.44091695936958e-09	1.6696924776308e-11	0	0.0825791451957988	0.020456719768535	0.00228391649779543	0.000114921969455957	2.60618057233229e-06	2.66369031401867e-08	1	0.818743176448225	0.302116190523119	0.0502433882519658	0.00376584509080117	0.000127210979311747	0.112451340197265	0.304294715226908	0.371110119500399	0.203981037699077	0.0505307110526124	0.00564156550441746	0.000117426006142791	0.00105020998973078	0.00423317880230323	0.00769016562220928	0.00629627062674476	0.00232332354062422	0.00242601423470814	0.000730015865810264	0.000116068317472759	9.75073857711571e-06	4.32816416774228e-07	1.01510334583922e-08	0.0494104122109988	0.0302399814431466	0.0097788323264531	0.00167084019581616	0.000150843036263712	7.19545148942045e-06	0.125706960781733	0.156475539973173	0.102914371744293	0.0357641601836998	0.00656693127810065	0.000637117226098771	0.0399499181044281	0.101140970072894
1.22491578650674e-08	1.43127933027004e-13	7.0756483277497e-20	1.47989789361606e-27	1.30954653831309e-36	0	0.00809134817698068	1.08555905014241e-05	6.16182964766406e-10	1.47975424661184e-15	1.50346448943995e-22	6.46279569742656e-31	1	0.154044769890235	0.00100396272334784	2.76829195445191e-07	3.22945967072665e-12	1.59393832419807e-18	0.0231229671919619	0.408982679389468	0.306048278552721	0.00968943912697013	1.2978694463091e-05	7.35507407565313e-10	1.00034908343792e-07	0.00020315491154076	0.0174552770653744	0.0634526609470258	0.00975880419928561	6.34990227906652e-05	0.066833462626153	0.0568120367984932	0.0415758181185637	0.0261936062695743	0.0142070475253867	0.00663386177779872	0.0683611270554645	0.0671389810089185	0.0567667882980883	0.0413207265317563	0.025893789979272	0.013969386721851	0.0565385482790005	0.0641548240738346	0.0626712029166541	0.0527060888620058	0.0381599323493883	0.0237852899114609	0.0378094429502418	0.0495683061298781
0.00260738077384771	0.0196453225974397	0.0815578955193278	0.203834488058045	0.309561486373041	0.286069854180585	0.0565227627715002	0.206917811898906	0.459523175833251	0.620938758871818	0.510753001065988	0.255671721455139	0.386268551225248	0.76318164808651	0.917833842264643	0.671998350335764	0.299437711409128	0.0810338813073481	0.934195566217872	1	0.651677169543814	0.258430262441374	0.0621784999533494	0.00883508931510412	0.803104590334738	0.465796086357381	0.164323483598964	0.0350605376201012	0.00427118568843832	0	0.373577948652249	0.400126974416252	0.411742258611334	0.40706659807433	0.386649413721981	0.352840554504661	0.394201465742565	0.399147146602188	0.388293163463636	0.362908376625382	0.325867530991889	0.281115803945519	0.361111383783193	0.345662863789763	0.317886267334025	0.280862032871072	0.238400574718713	0.194401321338874	0.287165801233376	0.259852587564567
0.158257739662472	0.0401064424605757	0.00453169434937284	0.00022829918808544	5.12796923649114e-06	5.13551192943475e-08	0.625092551150398	0.256929201058301	0.047084709628094	0.0038471898107238	0.000140153716490745	2.27647513250029e-06	1	0.666636522424566	0.198141521656697	0.0262578505310937	0.00155145840709632	4.08712941760533e-05	0.647935816446178	0.700553087248282	0.33771270737696	0.0725856952483218	0.00695587816951267	0.000297200940900733	0.170035767490859	0.298173683515032	0.233128635735843	0.0812679343866215	0.0126310690038016	0.000875302726879583	4.63477797804583e-09	1.0131318952399e-08	2.20837160191246e-09	4.80006635832627e-11	1.04015479305706e-13	0	1.24731361283713e-05	2.44090106191034e-05	4.76314505733629e-06	9.26843815409981e-08	1.79840858918553e-10	3.47743222519838e-14	0.00358777448503183	0.0062854606715357	0.00109804011578123	1.91279495536832e-05	3.32267409497411e-08	5.75538650845744e-12	0.110300469600797	0.172992310790742
0.630733894653186	0.583559760659862	0.348472227500803	0.134305769484156	0.0334091031019884	0.00536387312310865	1	0.829213296850656	0.4437886407494	0.153295628442629	0.0341764545644132	0.00491776486199177	0.883985978749259	0.656959692011727	0.315119833107719	0.0975565455037802	0.0194930915438082	0.00251390227448567	0.435694722333517	0.290203560279744	0.124757549878551	0.0346158172123169	0.00619906079912862	0.000716505881947656	0.119732145355684	0.0714756785058402	0.0275390820408115	0.00684832263352576	0.00109916267737557	0.000113861326469401	0.574802130443861	0.357136254020564	0.0708184793575927	0.00448183800241973	9.05215779666478e-05	5.81215429660379e-07	0.607020343029903	0.442232529601715	0.102824170845671	0.00763021421947602	0.00018070493914813	1.36355652438565e-06	0.144730928200104	0.123634778494975	0.0337067624898032	0.00293285257742204	8.1442071275844e-05	7.19499980281657e-07	0.00779098847978578	0.0078037570496751
4.1570615378017e-08	3.19069583579948e-07	2.27932940088337e-07	1.51548142929095e-08	9.37281803071569e-11	0	0.000483989127517308	0.0026693836508993	0.00137028101867878	6.54683721165997e-05	2.91123066934108e-07	1.20434349796605e-10	0.0985666924361544	0.390645209782747	0.144098041501117	0.00494717084157492	1.58080751495029e-05	4.70131492217456e-09	0.351132275409567	1	0.265065072216482	0.00653925485653418	1.5015067069622e-05	3.20879695584689e-09	0.0218805033291861	0.0447778757145113	0.00852889799170974	0.00015119784756335	2.49471798791193e-07	3.82567438850389e-11	1.87923842254792e-07	1.74762850114816e-07	1.54165581401352e-07	1.29002105638523e-07	1.02394642735231e-07	7.70954455182524e-08	7.40367189798654e-05	7.45259961792226e-05	7.11605825881585e-05	6.44528727908833e-05	5.53753065466174e-05	4.51295586958425e-05	0.00451824775601784	0.00492293439282793	0.00508802379797414	0.00498821655425968	0.00463887365446326	0.00409214362805502	0.0427120719262182	0.050373024373218
0.000625902178394287	0.000111856086091271	1.34062637162944e-05	1.07593056803476e-06	5.60321142630081e-08	0	0.0439143086068384	0.0133338000591585	0.00271550017278614	0.000370930120294075	3.3982889933162e-05	2.08636620949752e-06	0.513377418129501	0.264833409793008	0.0916340760803391	0.0212661777381779	0.00331031941042415	0.00034561808191343	1	0.876443829770712	0.515224376670901	0.203150054119372	0.053726147457454	0.00953021323718966	0.324560587209878	0.483290151390685	0.482690038348249	0.323353043747504	0.145289354883719	0.043786361031848	0.010921659993911	0.00908679790271995	0.00660108300410308	0.00418698692928328	0.00231883608053952	0.00112129626933207	0.0138333669996799	0.0118546279254138	0.00887013173863605	0.00579501163684398	0.00330567854794303	0.00164645132327666	0.0163538576809157	0.0144350420087908	0.0111249484562646	0.00748617664387709	0.00439849615325719	0.00225647423866486	0.0180453620504442	0.0164059448098481
0.321681345223992	0.242880393572179	0.161048145308363	0.0934921582211947	0.0471237557528843	0.0201063867390273	0.893065980924362	0.817918929257652	0.659268650234715	0.467515848906505	0.291442892077521	0.159374589691548	0.901655425831194	1	0.976215962838528	0.838818059513272	0.634290842541466	0.421895921800435	0.331097779829103	0.445168481147692	0.526466403311919	0.54784382060654	0.501666265016005	0.404176320549033	0.0425219135512731	0.0705922356453374	0.102009772841439	0.129090315508108	0.143397978568171	0.139937756703408	0.246330257696174	0.150054377930479	0.0727529247602221	0.0273834773801618	0.00707389962712632	0	0.360546375389803	0.305977404543852	0.208354124563889	0.113450484341236	0.0488109512231399	0.0157906809051784	0.297798736762123	0.351156011600264	0.332540423939924	0.252831785042599	0.154039239603917	0.0747175658294027	0.138335232034769	0.227365420678804
0	0.00360649936567138	0.00680551622290888	0.00881546233324397	0.00908483390738649	0.0075365590114624	0.13289938770686	0.162321087087879	0.178005275114319	0.175569530627002	0.155710845336043	0.123883784057835	0.660548488405789	0.701826212178874	0.673556589910326	0.583791342112952	0.456617425467098	0.321723586636335	1	0.933601208006663	0.78746191197792	0.599668444111849	0.411655568008364	0.253841239903906	0.477862562218951	0.39115623356841	0.288413338964382	0.190841475836762	0.112324489250271	0.0574561742138611	0.0530808593637635	0.0735272004134316	0.0923786484657633	0.106136146105237	0.11191765492919	0.108439122659368	0.127064962985104	0.176948266674511	0.225975982526071	0.265629751516096	0.287904476866354	0.287928916183246	0.170229375266816	0.243103049505261	0.318929597921575	0.385556288092868	0.430145784910954	0.443168831062964	0.133273231537296	0.197112813246604
0.0222786245328792	0.011279160094	0.00442674215977809	0.0013229413347933	0.000270842242295762	0	0.418911104398966	0.308873165765369	0.177551111553008	0.0795554853234283	0.0277648979809214	0.0075208174703592	0.933701009750595	1	0.835048539883282	0.543673567023391	0.275969146961179	0.10919628640024	0.24725597312689	0.384667160274037	0.466577113197369	0.441237948685039	0.32533481376439	0.187014488071004	0.00772222043681571	0.0175269612694751	0.030925093405694	0.0425022072441575	0.0455241979410048	0.0380049102511506	0.0724521370442826	0.0934263718491517	0.0853161601171362	0.0551698977032587	0.0252475725221477	0.00815324195249688	0.149356799293119	0.236579371797877	0.265417439248453	0.210910588876145	0.118699531815952	0.0472943973561549	0.16407081384177	0.319262054043096	0.44000886450657	0.429542325776203	0.297015462493343	0.145458923092221	0.0960535336006825	0.229648691696367
0.00317197572041206	0.000805415494949377	0.000134148697184313	1.46207062707716e-05	1.00272443104808e-06	0	0.219394026366577	0.104821314593657	0.0328597369320013	0.00675875187644076	0.000912097097858172	8.07203966602071e-05	1	0.898958765172643	0.530236411141974	0.205205640699552	0.0521073295949368	0.00868153662305036	0.300373723307072	0.508061871842692	0.563846986636203	0.410578235601788	0.196164565308588	0.0614943240993146	0.00594575819890569	0.0189225309294611	0.0395129390659113	0.0541363559916319	0.0486663226544139	0.0287050163894426	1.11089560552509e-05	1.0052751170711e-05	8.69257037708124e-06	7.18140230705877e-06	5.66729621149401e-06	4.27061079053068e-06	0.00274699620865604	0.00254564885928206	0.00225486529039213	0.00190908032976832	0.00154493073271061	0.00119501824876165	0.0943715318931538	0.0895177108035648	0.0811631799080094	0.0703382016160928	0.0582647087380182	0.046131970063917	0.452408647643951	0.439264179569336
0.0292686685009607	0.020060922109811	0.0116666349411747	0.00554994764066257	0.00186550773314756	0	0.286062153325652	0.231973515954797	0.16299834093619	0.0991084719547689	0.0519570245576637	0.0232323736465039	0.890576656954875	0.840619469394635	0.68820988927933	0.488613304223496	0.300708343344089	0.160236976020712	0.910812809844101	1	0.952335448044448	0.786659440969418	0.563549146829976	0.350000237609892	0.306065817559138	0.391078988904417	0.433279456090965	0.416282099096202	0.346817040247469	0.250483725176775	0.0150228973677084	0.0140736985349863	0.012130119982171	0.00958392072706286	0.00688589732847581	0.00441824734690519	0.131912126800285	0.125020745805044	0.109758778046442	0.0892290534337412	0.0671226484079144	0.0466543900243464	0.494504504177324	0.472176095605277	0.417894484689964	0.342784704563326	0.260549958339621	0.183451097897088	0.837345152337223	0.805250886083418
0.00017852040293848	7.77350790573803e-05	1.95567772189596e-05	2.84268403369375e-06	2.38732172238909e-07	1.1583621731605e-08	0.0704514976259688	0.0461909479820977	0.0174974426616565	0.00382951116814586	0.000484242786033942	3.5378061821909e-05	1	0.987197633273023	0.563065954561537	0.185551935922495	0.0353283023601631	0.00388625331298676	0.510525183010776	0.758854886194531	0.651705457398541	0.323366509310604	0.0927021436755931	0.0153544962720083	0.00937436239743694	0.0209807381437518	0.0271300657376511	0.0202689843088927	0.00874911620136029	0.0021819632949425	0.0159918227026483	0.0037925794965673	1.64738584963189e-05	1.31062932654725e-09	1.90980194762595e-15	0	0.0259653801494638	0.0137757626973657	0.000133862993432289	2.38248032968465e-08	7.76644062644835e-14	4.58604578975213e-21	0.0295319915998946	0.035050800819369	0.000761951038665398	3.03375215406903e-07	2.21236633750504e-12	2.95449309948632e-19	0.0235283850490337	0.062471447460871
0.326082472910878	0.218807302456301	0.0727772939799115	0.0119985765973324	0.00098053534738336	3.97187514100148e-05	0.729330934493231	0.505058132918952	0.173363568908729	0.0294967415977593	0.00248765397086444	0.000103993280759303	0.743787018321493	0.531554387008061	0.188298367613822	0.0330632193378072	0.00287768627411523	0.000124148418854245	0.345859201751847	0.255082594532373	0.0932528367865482	0.0168982998648357	0.00151783193686316	6.75777231471577e-05	0.0733291846606375	0.0558136886242092	0.0210573797322557	0.00393792700214244	0.000365031748158723	1.67722441907516e-05	0.40906112709723	0.283716898896552	0.070419415670713	0.00625474839027621	0.000198809577212637	2.261297484574e-06	1	0.598212827922638	0.1280624077051	0.00981065084830453	0.00026895774555055	2.63855199294856e-06	0.40907504909753	0.211065592328778	0.0389710502015764	0.00257499852069888	6.08865619231987e-05	5.15109843190129e-07	0.0280025243166935	0.0124615010705154
0.350575927262254	0.223209817268985	0.110982244710809	0.0430882415678769	0.013056820662674	0.00308094154790792	0.896961632185713	0.701222186122674	0.428115960681305	0.204119417797341	0.0759972855284094	0.0220894418450318	0.974756724362901	0.935668029635741	0.70141197955739	0.410627663913265	0.187732246333468	0.0670214572396571	0.449936858180049	0.530299984445887	0.48810840698522	0.350860671991584	0.19695712938802	0.0863393541613811	0.0882057204372144	0.127652522294854	0.144269000347433	0.127330564897317	0.0877613239992044	0.0472346851037761	0.562490561679591	0.259401248840843	0.0614230813092224	0.00745721785408845	0.000451720907942695	0	1	0.67032386556643	0.230740622298479	0.0407775066591193	0.00368823737901895	0.000157673174513546	0.761401546764304	0.741854886773783	0.371180896751951	0.0953630968057699	0.0125703398623533	0.00083783542100177	0.2482835749627	0.351624129272511
0.00426645001492139	0.00704037126798357	0.00454468327311352	0.00114760079811426	0.000113359316279071	4.38028784862552e-06	0.420268179078103	0.396190086863092	0.146103244807377	0.0210763439740189	0.00118935048499118	2.62544891551585e-05	1	0.538549085745139	0.113456595089683	0.00935003763434352	0.000301422821259621	3.80117563510881e-06	0.0574760795274497	0.0176831905354344	0.00212820410101593	0.000100194776446343	1.84525245043696e-06	1.32925864937006e-08	7.97972478872662e-05	1.40252163908488e-05	9.64295068062723e-07	2.59341280926092e-08	2.71743103755888e-10	0	0.0445953903241263	0.0335801143600554	0.0203169971996367	0.00987693098557823	0.00385806611771923	0.00121088377888948	0.210619958111805	0.220198319696763	0.184975252020351	0.12485283360062	0.0677124187580665	0.0295068874583995	0.298991835577388	0.434006351373087	0.506195161282443	0.474378548864061	0.357204765002612	0.216119818193064	0.127576120539345	0.257115598244325
0.12129014799104	0.102535575880747	0.0802079752314528	0.0580569826176917	0.0388852859694666	0.0240996126791471	0.511652088449297	0.457956356822472	0.379286479557535	0.290672911573377	0.206127382897311	0.13525731031858	0.953511502854365	0.903598640439494	0.792353773040373	0.642919533728498	0.482711939759638	0.335361644373074	0.785017037394985	0.787642253811416	0.731261753138387	0.628218384505435	0.499392888185569	0.367339807629535	0.285518457453083	0.303308376206832	0.298145699007752	0.271185598702604	0.228243609024918	0.177756118466881	0.927838571565426	1	0.10272018200414	0.00100563349108233	9.3823867047048e-07	0	0.81499328341667	0.997709349115829	0.116407847055824	0.00129446004002459	1.37181921772613e-06	5.51319272838077e-11	0.632479877121455	0.879466213602271	0.116552021426778	0.00147213839497935	1.77208794884418e-06	1.19881626818303e-10	0.433661104729704	0.684928683581666
0.0538462955914097	0.0195604827757576	0.00262356177050842	0.000129923372481226	2.37435495390385e-06	1.47578412224293e-08	0.600801031235214	0.37387911469029	0.0859052861406771	0.00728780356761806	0.00022827549302484	2.63878612854429e-06	0.938042861975384	1	0.393609405320854	0.0572030359233085	0.00306945081084648	6.08109288940637e-05	0.204942428613077	0.374270826880548	0.252364477613416	0.0628287786465496	0.00577533367378038	0.000196011270042366	0.00626553519705227	0.0196014911846014	0.0226416537137999	0.00965640096384139	0.00152058364059921	8.8407248084013e-05	2.04834799910909e-06	1.04894908115458e-06	3.58183313355266e-07	8.09036885713865e-08	1.12707278972693e-08	0	0.00108711242149122	0.000734439563787985	0.000331435296734997	9.99079956035301e-05	2.01161705609678e-05	2.70455800182046e-06	0.0585423079743789	0.0521464167432117	0.0310270766497037	0.012331587494553	0.00327385004891041	0.000580576800995834	0.32008090289354	0.375912854251615
0.497687213272239	0.655831983433811	0.585443542526144	0.353891055084404	0.144441464589164	0.0391775439579332	0.872022160907483	1	0.777093673378878	0.408956780753876	0.145255868625772	0.0341228414175437	0.954465395559698	0.952764939933188	0.64442300754293	0.294985678781971	0.0908154933519053	0.0180370960029269	0.652778307068534	0.567145528169227	0.33363630309512	0.132459573428681	0.0348487386451445	0.00523744419532936	0.27856962300656	0.210443098921757	0.107279549912341	0.0363920706938992	0.00749443424610018	0	0.356264324958139	0.328267673332963	0.290545399124567	0.24699955138903	0.201659271503885	0.158083569160477	0.425807856562065	0.408235437370494	0.375981742535643	0.332632719923937	0.282667361067799	0.230700961958974	0.429912129468738	0.428836263715197	0.410932516756285	0.37827608163114	0.334495092190166	0.284108003506387	0.366672261367507	0.380549195525817
3.55984959290982e-07	1.17978900740701e-07	5.0539304656595e-09	2.79837814366947e-11	2.0027915878949e-14	1.8527522006086e-18	0.00240716077163853	0.00188537195122539	0.000190871552935886	2.49768458110549e-06	4.22460588235917e-09	9.23606597921351e-13	0.207675086832199	0.384410811220245	0.0919727149456789	0.00284429501825129	1.13695295653041e-05	5.87438722522864e-09	0.228596490824266	1	0.565434966076049	0.0413254454503165	0.0003903953592213	4.76698702604176e-07	0.00321041054296978	0.0331902299870663	0.0443518940730671	0.00766066201033541	0.000171030140534711	4.93550077282879e-07	2.67309922776987e-07	5.26917330306467e-09	1.90235672249558e-12	1.25795036224303e-17	1.52355144363772e-24	0	0.00109165774578455	0.000145368172304346	3.54547340513553e-07	1.58380316439326e-11	1.29583663249266e-17	1.94187541996896e-25	0.0728014056856858	0.0654904571056084	0.00107904200391852	3.25627258098359e-07	1.79980405604358e-12	1.82201426347775e-19	0.0792820504149421	0.48180195446332
0.0225727609875861	0.39599313082121	0.127237154598096	0.000748796095406658	8.07117047719743e-08	1.59342929181318e-13	0.24593593433373	0.675557606640108	0.0339880394941006	3.13193807617866e-05	5.28595602565617e-10	1.6340195628565e-16	0.87021606178597	0.374287155738681	0.0029485335887401	4.25432400031748e-07	1.12429005925032e-12	5.44188681503959e-20	1	0.0673465354200107	8.30718427170065e-05	1.8767903263935e-09	7.766064532938e-16	5.8856482750993e-24	0.373199200368363	0.00393544088443263	7.6009768238883e-07	2.68886346519302e-12	1.74217355948191e-19	0	0.0190247867666578	0.00960089465644413	0.00400910535350314	0.00138524659507877	0.000396050505056211	9.3695322279699e-05	0.068288132477407	0.0399316657688714	0.0193211724424637	0.00773558893785891	0.00256269633930014	0.000702497480806225	0.17013051139476	0.115274881285697	0.0646295329729101	0.0299827324537477	0.0115094682444989	0.00365580621140197	0.294191900864662	0.230974200926828
0.141864046470158	0.0817727354102468	0.0400274766044039	0.0161159203601003	0.00464720261276452	0	0.587035280850622	0.426362152328146	0.266743374696357	0.143420268914277	0.0658258048625793	0.0252121635674258	1	0.907277302119823	0.709923971063464	0.478909910333	0.278249362273615	0.138851074736755	0.706691375381939	0.800452266253082	0.781954290868896	0.658800583318176	0.478559014098536	0.299500225537402	0.206321063963337	0.292388381197975	0.356889678103679	0.375471638449624	0.340528709287006	0.266155326821566	0.196710370288983	0.15287746028972	0.110508607653705	0.0741618346789105	0.0460273855335922	0.0261910921849959	0.534737141709149	0.462888972768579	0.37335360504674	0.28050275592188	0.196184736483873	0.127578385833571	0.793104199124682	0.763150103857391	0.684411849072182	0.572030753276647	0.445497880535896	0.323191315928324	0.644198093605008	0.688899384356083
0.000821224423868617	0.000368519230549358	2.35838164458747e-05	2.15240278839891e-07	2.80096851460705e-10	0	0.209244144740399	0.150087841615862	0.015353003288151	0.000223973587455109	4.65967743745927e-07	1.38199747310222e-10	0.872195621857649	1	0.16350902555645	0.0038127567036215	1.2679206855369e-05	6.01307971886193e-09	0.0594762560027535	0.108999277525163	0.0284878221403045	0.0010618190476239	5.64413513032927e-06	4.27853073885718e-09	6.63502361691343e-05	0.000194364242476262	8.1198106028481e-05	4.83761226854145e-06	4.11027904541026e-08	4.97524647654271e-11	0.0458332479900468	0.0300539897774578	0.0179652680861409	0.00978983424593725	0.00486325501722345	0.00220236256619922	0.0814003795981397	0.0599550878562821	0.0402564733157693	0.0246408381453388	0.0137494490114403	0.0069939928177147	0.117164909772713	0.0969338115317431	0.0731076940863329	0.0502644517858789	0.0315042309845527	0.018000595971242	0.136676557482324	0.127013496899747
0.176001262688689	0.165992071420608	0.116362803404652	0.0604435379858123	0.0229616385338713	0.00595942540922326	0.481802043868168	0.440521607641744	0.299781916282225	0.151639400774055	0.0567018328491552	0.0152474888306833	0.859176327444969	0.761489014235147	0.502497181945721	0.246671889168046	0.0897544428103828	0.0237712224451382	1	0.859088904612474	0.54951608008443	0.261490108029655	0.0922325125795953	0.0236666118544162	0.759867837847269	0.632696844195033	0.392161494488502	0.180708737154828	0.0615588431255797	0.0150425007095752	0.643264141026928	0.61399633558917	0.405281941936656	0.184749295625118	0.0577709497330348	0.0118670969711862	0.638426149354263	0.551680055910255	0.329600373140335	0.135859910168414	0.0382083106893023	0.00677167674098314	0.579415499978632	0.45325231781025	0.245037269520897	0.0912243400963195	0.0229224450613748	0.00329240336958914	0.480847627863412	0.340462045563189
0	0.000362065705127364	0.000766070076166863	0.00110872066318119	0.00127874255712352	0.00121450408812024	0.0446895140742229	0.0601780570280934	0.0708929506627042	0.0731109598232924	0.0660117707597208	0.0521628561281096	0.545568560038091	0.60090174116168	0.579997816171123	0.490582133285259	0.363600275853665	0.236086494799838	1	0.903596684941136	0.715531949798251	0.496510328949827	0.301845292378074	0.160682550100398	0.27774714206915	0.205792046188203	0.133535104288676	0.0758112575008267	0.0375589974790575	0.0161122334507325	0.239071022658128	0.173230786367602	0.101854031386454	0.0484770119153307	0.0185147882375251	0.00546449061276778	0.318562211388052	0.252733629035165	0.162799688563163	0.0850472620664384	0.0358896593913741	0.0120462855215976	0.383320027017001	0.332900853090342	0.234809214684418	0.1344312437168	0.062346952780987	0.0232565292376449	0.416558326793092	0.395982827426811
2.12510488681743e-05	1.78935287279123e-05	2.40987792840151e-06	5.19130733851259e-08	1.78773891007774e-10	0	0.0303395429546178	0.031650136716559	0.00528111452762104	0.000140948033262372	6.01694197607003e-07	4.10744718066848e-10	0.773717665691498	1	0.206728772725214	0.00683573616324611	3.61537287892386e-05	3.05846096052984e-08	0.352452672682778	0.564376895476931	0.144550994375887	0.00592183605872765	3.88038766050038e-05	4.06701934730154e-08	0.00286789944638387	0.00568962009845245	0.00180545245976825	9.16372999335634e-05	7.4394682394439e-07	9.6594130418218e-10	0.0452424834231816	0.048297128721734	0.0495359008598747	0.0488138086764425	0.0462156643079573	0.0420396974291569	0.0414751978206819	0.0442456745149352	0.0453499748493073	0.0446588110950425	0.04225334930355	0.0384095305381375	0.0318615329147895	0.0339669457945052	0.0347912638861351	0.0342379528855467	0.0323719790182894	0.0294072617217339	0.0205107262144243	0.0218513536815124
0.00767559952998693	0.00475612953392539	0.00108394091008328	9.08338070223521e-05	2.76978859040091e-06	0	0.296101724176028	0.204520150834967	0.0519577560693259	0.00485491445719191	0.000166822562144859	2.0773913760321e-06	1	0.7699240818184	0.218029399060119	0.022709156554012	0.00086994447466379	1.22265925636481e-05	0.295659032453714	0.253741656344277	0.0800961370229309	0.00929928309899226	0.000397076977636414	6.20539503780912e-06	0.00765266553313961	0.00732092565560703	0.00257593655501374	0.000333342783481226	1.58370145235192e-05	2.46056669363529e-07	0.0745057804478896	0.065685817558076	0.0460037367488229	0.0255949557824536	0.0113124100670204	0.00397186286661139	0.0821206283615801	0.0790357671368859	0.0604275461116387	0.0367016909165022	0.0177082994093171	0.00678745107658952	0.0724906824684517	0.076162880861006	0.0635688589022346	0.0421488099916877	0.0222006637415741	0.00928936342764445	0.0512483308707479	0.0587801478928077
0	0.000362065705127364	0.000766070076166863	0.00110872066318119	0.00127874255712352	0.00121450408812024	0.0446895140742229	0.0601780570280934	0.0708929506627042	0.0731109598232924	0.0660117707597208	0.0521628561281096	0.545568560038091	0.60090174116168	0.579997816171123	0.490582133285259	0.363600275853665	0.236086494799838	1	0.903596684941136	0.715531949798251	0.496510328949827	0.301845292378074	0.160682550100398	0.27774714206915	0.205792046188203	0.133535104288676	0.0758112575008267	0.0375589974790575	0.0161122334507325	0.239071022658128	0.173230786367602	0.101854031386454	0.0484770119153307	0.0185147882375251	0.00546449061276778	0.318562211388052	0.252733629035165	0.162799688563163	0.0850472620664384	0.0358896593913741	0.0120462855215976	0.383320027017001	0.332900853090342	0.234809214684418	0.1344312437168	0.062346952780987	0.0232565292376449	0.416558326793092	0.395982827426811
0.0462684345568558	0.0512347176185026	0.0421593495126693	0.0257794394228519	0.0117139414958873	0.00395532929003234	0.352655769061282	0.421449767791248	0.374274861552743	0.246993492609693	0.121124048286259	0.0441392812988102	0.775335892090864	1	0.958429393791691	0.682606253196908	0.361268764455268	0.142082496234966	0.491701455885296	0.684426616346727	0.707949533270462	0.544161388448577	0.310815851150883	0.131925457481268	0.0899468189264278	0.135122132201765	0.150840229397405	0.125128976471533	0.0771344901988489	0.0353337187893155	0.00203812167614658	0.000180051267778056	6.58016790098833e-06	9.94822873060989e-08	6.20609128419582e-10	0	0.0470043421662248	0.0103146666431401	0.000936369433699243	3.51652780999381e-05	5.46329256621385e-07	3.50972465081096e-09	0.167763206111385	0.0914460757874457	0.0206209298169691	0.00192365076363129	7.42367618958863e-05	1.18518474967742e-06	0.0926629928444599	0.125465932129718
0.0015811961456933	0.000516595926934302	0.00011458070100018	1.71745008671903e-05	1.64878831916453e-06	0	0.109157675480544	0.0637023468942416	0.0252548430511437	0.00680171543462825	0.00124437663046806	0.000154563182641582	0.704361371009078	0.734114008713918	0.519781091770053	0.250015180137881	0.0816960326877006	0.0181352153039687	0.424856243729953	0.790817945754897	1	0.859038203037344	0.501318738030629	0.198748699856037	0.0239547756821535	0.0796332789938499	0.179839430051587	0.275907802631533	0.287562313315439	0.203605210243873	0.000137164660147452	9.21877825183844e-05	5.25554840325416e-05	2.5390669591757e-05	1.03644025279179e-05	3.53552326859687e-06	0.00639477357213614	0.00549926172583312	0.00401367258226774	0.00248619664229483	0.0013070083058165	0.000583109828709721	0.0746154569622977	0.0820670055485764	0.0766070669759635	0.0606917305774417	0.0408084910199115	0.0232879665597708	0.218082208320872	0.306774433797406
0.00288641050130754	0.000945871046848929	0.000186834755063874	2.21962837779269e-05	1.52996362849471e-06	0	0.230672466398716	0.152957953986004	0.0611515990936618	0.0147401530245637	0.00214212786169449	0.000187635167946054	0.745319453330008	1	0.808941657954685	0.39454272932392	0.11601934767926	0.0205695811794893	0.0973661571028282	0.264330281038405	0.432658589492044	0.426975909443247	0.254051078119127	0.0911377334207219	0.000514203378594887	0.00282489701566996	0.00935598636667048	0.0186823020072492	0.0224920758417923	0.0163262930406877	0.0286333059432437	0.0197642723109993	0.0111835712052806	0.00518763347441678	0.00197261694432959	0.000614869650644795	0.173967722188407	0.147645319634645	0.102721575672074	0.0585860972871957	0.0273916465780616	0.0104986043134452	0.372234072862575	0.388426093496974	0.332270429322677	0.233005408494545	0.133946476421719	0.0631229763005631	0.280488139568646	0.359871974175928
0.193002108241786	0.153131993223474	0.103383713803478	0.0593909994403723	0.0290316319498027	0.0120754848179517	0.598012330431931	0.506122001223713	0.36448747192184	0.223353264981345	0.116462019421551	0.05167240059866	1	0.902789029671561	0.693513400518958	0.453320910558105	0.252138380346155	0.119331328646204	0.902467636523144	0.869078697764038	0.712145745996697	0.496547700345025	0.29460178674157	0.148727777845957	0.439546725019021	0.45151659004953	0.394661431608032	0.293533702588982	0.185769139588583	0.100039491968251	7.21972840063868e-05	0.0404795788011138	0.415693532675315	0.0781866685959811	0.000269348343056721	1.69948650543366e-08	0.000703818671392246	0.137351096182499	0.490936852489677	0.0321396613385944	3.85371076847714e-05	8.46315239222999e-10	0.00487894690385662	0.331400881225921	0.41229055343609	0.00939453454373799	3.92075141476659e-06	2.99564017775765e-11	0.0240500943207631	0.568591773844173
0.150545865630851	0.100458645424494	0.0359972673271868	0.00690320437315742	0.000678777459563341	0	0.567135715594352	0.442265361317874	0.185288542508869	0.0416832443270507	0.00500697131566312	0.00028803855821181	1	0.911237291930604	0.446128844279138	0.117331725018451	0.0165498965553942	0.00121992862283286	0.825396009291789	0.878871588582033	0.502791509854506	0.154526480917631	0.0254884196801487	0.00222543501481098	0.318904966823395	0.396791494363091	0.26524459729447	0.0952469653236703	0.0183495380583678	0.00186689928410115	0.184016203189347	0.113089314239496	0.0500644863869684	0.01595024315649	0.00363715400247261	0.000569335436222464	0.397152770578913	0.282404393065005	0.144684245161132	0.0533950721096291	0.0141763654922985	0.0026853972367837	0.547291253529172	0.450246383516778	0.266894115154397	0.113983947733932	0.035056587885316	0.00774414975574357	0.481571872451859	0.458357982999217
0.024766496409106	0.0188757107648446	0.0119485037420779	0.00605944982658179	0.00212854442440492	0	0.248151531243068	0.22550320448047	0.174004122381837	0.113876494853874	0.0630015070227297	0.0291750031080724	0.762976353301724	0.813711538338436	0.737627239128186	0.568286574432393	0.371969093441226	0.206642847873758	0.75162308576804	0.940361826979324	1	0.90393337668901	0.694493337837069	0.453384486569478	0.237194640017239	0.348573817826539	0.435047420963621	0.461361249198896	0.415769179053142	0.318338445135714	0.00467273747213612	0.00712926238456033	0.00947411832007839	0.0111902044828302	0.0118408475893718	0.0112493653439244	0.0718116523402348	0.0901517830755996	0.102628575309249	0.106010511439807	0.099374624262892	0.0845135780343225	0.298573051876721	0.333284728956311	0.337922781523759	0.311217922515336	0.260319920236444	0.19770273077599	0.41905094266399	0.417181456843443
0.228270756433025	0.184670330484943	0.0686356080704922	0.0117194533772136	0.00091932852669328	3.31313878121826e-05	0.714650629151558	0.527180044293301	0.178660956566839	0.0278167161177739	0.00198969987475102	6.53844985903382e-05	1	0.672641278220112	0.207860774615016	0.0295098551857441	0.00192471808021588	5.76730187988877e-05	0.625415926879625	0.383593099110335	0.108088165285132	0.0139923614537545	0.000832164905449759	2.27370066300734e-05	0.174823814062222	0.097773412445354	0.0251215519727521	0.00296536167082409	0.000160810493338355	4.00642124008919e-06	0.070009307363567	0.0622092903861119	0.00273446549146114	5.94576006545976e-06	6.39528709501208e-10	3.40247972674251e-15	0.336451429405703	0.343535983619861	0.0173516118137635	4.33535979367965e-05	5.35831450947628e-09	3.27601110497156e-14	0.0742182524434221	0.0870785061487681	0.00505392681884577	1.45099080791556e-05	2.06071582594961e-09	1.44770836115488e-14	0.000751485872051879	0.00101314465088928
0.0138746386310187	0.0110425470879552	0.00586216342340951	0.00204704081876874	0.000429012954221972	0	0.396981304366433	0.344807998002513	0.200742292507088	0.0783089899941195	0.020430909482732	0.00351613349170236	1	0.946533100361054	0.600574524871533	0.255419689770357	0.072775683624959	0.0138452522271665	0.222924170136254	0.22994120423924	0.1589707439988	0.0736447329650926	0.0228277713897195	0.00469013999555667	0.00432024877149386	0.00486622739135269	0.00364644215976086	0.00180118762727168	0.000555485059616835	6.24702738200926e-05	0.111412728488622	0.101557891738765	0.062269638317707	0.0256577209371177	0.00706829166517717	0.00125444035093033	0.267009898910921	0.277777220663134	0.194437533594211	0.0915559975747283	0.02896893394403	0.00611533754745585	0.408203751982853	0.484628530904852	0.387153443049887	0.208099461403855	0.0752332108177837	0.0182535288317197	0.398176642278495	0.539475305411858
2.12510488681743e-05	1.78935287279123e-05	2.40987792840151e-06	5.19130733851259e-08	1.78773891007774e-10	0	0.0303395429546178	0.031650136716559	0.00528111452762104	0.000140948033262372	6.01694197607003e-07	4.10744718066848e-10	0.773717665691498	1	0.206728772725214	0.00683573616324611	3.61537287892386e-05	3.05846096052984e-08	0.352452672682778	0.564376895476931	0.144550994375887	0.00592183605872765	3.88038766050038e-05	4.06701934730154e-08	0.00286789944638387	0.00568962009845245	0.00180545245976825	9.16372999335634e-05	7.4394682394439e-07	9.6594130418218e-10	0.0452424834231816	0.048297128721734	0.0495359008598747	0.0488138086764425	0.0462156643079573	0.0420396974291569	0.0414751978206819	0.0442456745149352	0.0453499748493073	0.0446588110950425	0.04225334930355	0.0384095305381375	0.0318615329147895	0.0339669457945052	0.0347912638861351	0.0342379528855467	0.0323719790182894	0.0294072617217339	0.0205107262144243	0.0218513536815124
0.000821224423868617	0.000368519230549358	2.35838164458747e-05	2.15240278839891e-07	2.80096851460705e-10	0	0.209244144740399	0.150087841615862	0.015353003288151	0.000223973587455109	4.65967743745927e-07	1.38199747310222e-10	0.872195621857649	1	0.16350902555645	0.0038127567036215	1.2679206855369e-05	6.01307971886193e-09	0.0594762560027535	0.108999277525163	0.0284878221403045	0.0010618190476239	5.64413513032927e-06	4.27853073885718e-09	6.63502361691343e-05	0.000194364242476262	8.1198106028481e-05	4.83761226854145e-06	4.11027904541026e-08	4.97524647654271e-11	0.0458332479900468	0.0300539897774578	0.0179652680861409	0.00978983424593725	0.00486325501722345	0.00220236256619922	0.0814003795981397	0.0599550878562821	0.0402564733157693	0.0246408381453388	0.0137494490114403	0.0069939928177147	0.117164909772713	0.0969338115317431	0.0731076940863329	0.0502644517858789	0.0315042309845527	0.018000595971242	0.136676557482324	0.127013496899747
0	1.36602407170147e-05	3.15603255847335e-05	4.62795529614062e-05	4.93247768236735e-05	3.87379587896887e-05	0.0127953114359071	0.0207968588548952	0.0265280834215955	0.0265596467085684	0.0208711888528494	0.0128716482718107	0.565502954993892	0.686033196795139	0.65330184780869	0.488360848882833	0.28656527672884	0.131993756875471	1	0.905777500811272	0.644023561941859	0.359449997348715	0.157479437351008	0.0541535026344558	0.070803936898173	0.0478805054622306	0.0254133244555808	0.0105837575283674	0.00345442036479689	0.00087842652004561	0.00513814381952546	0.00298776051894014	0.00128505365295797	0.000404469474689611	8.74884910341705e-05	5.90586434156702e-06	0.185430792739272	0.13875017885316	0.0770583095276368	0.0317610865173979	0.0097108757402535	0.00219667013025406	0.953309989719475	0.916456154852508	0.653945300789411	0.346354387279949	0.136156541246184	0.0397230941273781	0.699633814167126	0.864105635857619
0.257800658824641	0.0772735309801678	0.0140425916358037	0.00154411923156266	9.92957924707511e-05	0	0.949098474679751	0.545401074558716	0.190053241099696	0.0401572940508296	0.00514209395915511	0.000395692846637717	0.907717667579054	1	0.668047776233906	0.27062713982522	0.0664779942353012	0.00989937911308073	0.225528698424742	0.476319086554437	0.610028523880366	0.473761761304109	0.22311347874865	0.0637140050608132	0.0145532276268097	0.0589370484328395	0.144710789880676	0.215456033561784	0.194522913252146	0.106496525905156	0.298401641688251	0.165638635207841	0.0734098784204909	0.0259750995243052	0.00733615459877532	0.00165175619595048	0.571500351686235	0.422256717983945	0.249101367291726	0.117330734858432	0.0441236340761277	0.0132465153739664	0.626520452560687	0.616158239596912	0.483826730047522	0.303338387843028	0.151845696908226	0.0606885730093583	0.393149830300408	0.514650153721151
0.010168164098566	0.00731394601260892	0.00406653222542286	0.00170369653689927	0.00047514695117162	0	0.29440305027995	0.234722658314375	0.146360448133659	0.0713388406213832	0.0271281145877309	0.00797899925009589	1	0.878113340054836	0.603196794570813	0.324104306167974	0.136169704680702	0.0446722498151826	0.404726941490778	0.391380442225746	0.296050982780745	0.17514800176641	0.081002988625733	0.0292294246375578	0.0193678225622271	0.0206370805052627	0.0171638615946718	0.0111254511214137	0.00558622261659875	0.00212209720810847	0.174486077208898	0.14584518662201	0.112935962519452	0.0810091109707991	0.0538147017205355	0.0330926620461331	0.32724062372506	0.294268033618813	0.245170799693325	0.189247376788722	0.135331131779647	0.0896425120911088	0.395603062267747	0.382683507582375	0.342987989366186	0.284820549569235	0.219131285262118	0.156189867474963	0.308324035566778	0.320839802472511
0.036372675484305	0.0061976418626124	0.000433042642235311	1.24069547730928e-05	1.4507891260339e-07	0	0.458195194477342	0.155260500222002	0.0215737178458287	0.00122925606384987	2.87212382204339e-05	2.74491351584073e-07	1	0.673859933974535	0.186205644780747	0.0210993759903455	0.000980391798887077	1.86796003160641e-05	0.37811478923171	0.506701841464644	0.278442082673599	0.0627438024180119	0.00579776121386811	0.000219685857595332	0.0247697436947105	0.0660099678843309	0.0721358404565674	0.0323255734911559	0.00594011588122891	0.000447606702784505	0.00244104695736578	0.00219698139039234	0.00189978666748104	0.00157837975760564	0.0012599298757473	0.000966294353466103	0.00937610993643874	0.00896038561983141	0.00822733022370178	0.00725804032267617	0.00615188264670609	0.005009852330726	0.0229461446826525	0.0232845308307837	0.0227014436312013	0.0212651122761818	0.019138597298815	0.0165493426716664	0.035779750085094	0.0385521692491065
0.607028220849396	0.472201939561713	0.209525866205418	0.052991733234039	0.007584710145594	0.000549606887547105	0.929165159205793	0.706325067774554	0.306289016205337	0.0757248374548782	0.0106191310996742	0.00077959231793312	0.82323024852413	0.611530715313064	0.259131279903678	0.0625946584624878	0.0085639546984845	0.000598203454986682	0.422165912349122	0.306444148766828	0.126869000825617	0.0299145467282835	0.00396145709972153	0.000228722971165196	0.125272414736503	0.0888437449539605	0.0359080814121948	0.00822794346709965	0.00101245624444783	0	0.866938547425091	0.576248280940834	0.213314992028314	0.0439307426065287	0.00497420707846107	0.000241311147161802	1	0.770572544780811	0.330712893296401	0.0790098972595275	0.0104514727476862	0.000699185484072238	0.697235569979294	0.622844500652031	0.309886757767483	0.0858338547721215	0.0131826919755265	0.00105853276457932	0.293827936276517	0.304288496579802
0.00136899933876454	0.00109520126265813	0.000712877638121816	0.000364843367028578	0.000127335814074351	0	0.0959975259543723	0.0881804161245428	0.0673833763382567	0.0428268919194794	0.0226259533056042	0.00991760671525061	0.80365422897686	0.836075679619426	0.723723685965262	0.521250761992856	0.312358580206898	0.155722413210527	0.848767961609358	1	0.980309285663611	0.799609414528911	0.542674020020899	0.306429158960224	0.113101319101211	0.150931690905583	0.16757047055949	0.154786523125681	0.118953376399992	0.0760468400165627	0.160597095614551	0.10268395139587	0.0598441191498473	0.0317791865237466	0.0153631212181518	0.00674479832199292	0.296714433079288	0.210786444347002	0.136514818099679	0.0805943421515774	0.0433619951472557	0.0212481822269101	0.456845215826961	0.360549427370708	0.259429066043885	0.170182516742584	0.101769821481063	0.0554688652120361	0.586223551990052	0.513966823345767
0.00230528333595427	0.00128790914688598	0.000609752997434082	0.000237237232613328	6.61944188164971e-05	0	0.0933502127442851	0.0632609592569446	0.0368607779496164	0.0184620524530305	0.00794166822998245	0.00292548761006451	0.703861011616758	0.573024600257871	0.401182789779455	0.241539338436516	0.125052738975795	0.0556683397457998	1	0.977901086571273	0.822386107009928	0.59475925650292	0.369902793078602	0.197835878222511	0.267749032155344	0.314510357414908	0.317704509008221	0.275990027256118	0.206177781128073	0.13245230976818	0.0247808346890286	0.026886394458959	0.0244073744690624	0.0185375581973836	0.0117764503716696	0.00625280004440382	0.145339618563339	0.157107117312313	0.142119370078371	0.107584849491477	0.0681506081842524	0.036120293410872	0.463244031946997	0.498937505448546	0.449716133141308	0.339222850796773	0.214131087518354	0.11311070883437	0.802995648812	0.861742918411893
0.530814766416238	0.320783076285103	0.133394788259349	0.0377191097177478	0.00666071423411069	0	1	0.747886854943979	0.385788386262113	0.136891895541865	0.0329026434204545	0.00471148131294602	0.996420226873562	0.921619432296411	0.58818587901252	0.258740936958892	0.0780223636519611	0.0155584393092074	0.525129213335588	0.600728914606825	0.474106142732511	0.257967217275567	0.0964258365786659	0.0242691586957233	0.145890410703601	0.206732456421659	0.201795498487529	0.135663041533681	0.0625597351433357	0.0193773082072136	0.419082156460773	0.342660394647306	0.174852833226921	0.0552606747601275	0.0102192602188039	0.000351833113117525	0.440678013566238	0.39509542622416	0.221194215340546	0.0769435975348015	0.016065262418827	0.00129078713415251	0.427466967784196	0.420219912497465	0.258027882449742	0.0986192758650253	0.0229299365553392	0.00255070123532263	0.382502728594375	0.412292679620575
0.0992765476056308	0.0118437478430201	0.000652788822457317	1.66215521240296e-05	1.944912633831e-07	0	0.809923394178518	0.307697457235077	0.0540064423353455	0.00437934182888028	0.000164063213701504	2.83856094988428e-06	0.826575619630905	1	0.558932177280122	0.14433110173318	0.0172187818597079	0.000949043654201308	0.105526761352333	0.406553276344364	0.72362576601774	0.59504838769715	0.226064436464724	0.0396783775536274	0.00168532528566344	0.020676464708496	0.117195329164858	0.306892312726303	0.371281593061169	0.2075212288989	0.000527673296587889	0.000574869636366719	0.000508168142005881	0.000364484642610708	0.000212121392704237	0.000100166424291404	0.020800924409949	0.0241783786163295	0.0228037197922242	0.0174509148876047	0.0108358923721828	0.00545940266109994	0.217101147679559	0.269244603925651	0.270935481948083	0.221217127109065	0.146556673407639	0.0787818972728645	0.599935251327555	0.793833866948676
0.0968382278426029	0.055539095592593	0.0270694521033021	0.0108602493180183	0.00312316488244823	0	0.493879221988779	0.352078918093643	0.216399157105477	0.114445470318076	0.0517728024774533	0.0196392300696104	1	0.878201568834525	0.665668835117404	0.435371194174732	0.245497066180604	0.119075916857746	0.811001919410336	0.876809250092824	0.818258953202399	0.659103363382499	0.458134144430137	0.274623474813995	0.263023891646737	0.350402769271534	0.402702179640074	0.39935899955833	0.34174301524408	0.25226411223415	0.18440143293994	0.138916077722268	0.0973237323317534	0.0633071222593704	0.0381018341451328	0.0210511833230666	0.334023381252081	0.274591274767614	0.210183897002966	0.149727331679758	0.0991663229075226	0.0609393019603617	0.470197394281646	0.421357124568267	0.351705576175537	0.273394424442642	0.197847260102684	0.133198724775963	0.51503446297138	0.502964981862366
0.550521856747725	0.486060616179449	0.353989848484212	0.209506456651732	0.0957656304896403	0.0263325315492428	0.98858039007257	0.892407814349346	0.668710205988635	0.413043261522089	0.205685752251551	0.0759061851135011	1	0.920471111666237	0.703611503054601	0.443923188889601	0.226752366192742	0.0873489678714576	0.570220560458135	0.534482076486542	0.414239815664154	0.262853549491116	0.132194989365601	0.0461438629478807	0.172789286643344	0.164419633642666	0.126319959824738	0.0756788862425037	0.0305241788275555	0	0.943116354529659	0.749245088713982	0.466259537810059	0.221954403711415	0.0728548773846145	0.00490091452623497	0.978367540931657	0.938459059781448	0.70925326784339	0.418891410474349	0.187497949725333	0.0550195485714129	0.674512864632705	0.781495214029453	0.712955352562577	0.510808400527007	0.283443976716314	0.115366914396766	0.302622800111809	0.428885311036195
0.010168164098566	0.00731394601260892	0.00406653222542286	0.00170369653689927	0.00047514695117162	0	0.29440305027995	0.234722658314375	0.146360448133659	0.0713388406213832	0.0271281145877309	0.00797899925009589	1	0.878113340054836	0.603196794570813	0.324104306167974	0.136169704680702	0.0446722498151826	0.404726941490778	0.391380442225746	0.296050982780745	0.17514800176641	0.081002988625733	0.0292294246375578	0.0193678225622271	0.0206370805052627	0.0171638615946718	0.0111254511214137	0.00558622261659875	0.00212209720810847	0.174486077208898	0.14584518662201	0.112935962519452	0.0810091109707991	0.0538147017205355	0.0330926620461331	0.32724062372506	0.294268033618813	0.245170799693325	0.189247376788722	0.135331131779647	0.0896425120911088	0.395603062267747	0.382683507582375	0.342987989366186	0.284820549569235	0.219131285262118	0.156189867474963	0.308324035566778	0.320839802472511
0.186113656449223	0.131243339752363	0.0674128611653632	0.0247483107180258	0.00583313772637394	0	0.611855607995697	0.471754291672956	0.266431599089353	0.109799968204589	0.0324220935878381	0.00608301608832843	1	0.841182554649342	0.5187660514008	0.234185656112351	0.0768388089683352	0.0176030588043983	0.815242377830405	0.747925555817838	0.503068766478632	0.247763591828026	0.0888516391997709	0.0225276776161431	0.331169689733914	0.331379517917726	0.242903922440328	0.130166000577492	0.0505440521972869	0.0135918060939982	0.200061779190264	0.267225816690001	0.19421830901377	0.0763693047830672	0.0154217006520503	0.000504908632643406	0.263002445757686	0.427946020999838	0.379399357508969	0.18305806956269	0.0473490095511887	0.0055595092779493	0.258962843724515	0.513494817635678	0.554766230226387	0.326735894453803	0.104304663450685	0.0171280726875116	0.190967016033125	0.461939550383826
0.12129014799104	0.102535575880747	0.0802079752314528	0.0580569826176917	0.0388852859694666	0.0240996126791471	0.511652088449297	0.457956356822472	0.379286479557535	0.290672911573377	0.206127382897311	0.13525731031858	0.953511502854365	0.903598640439494	0.792353773040373	0.642919533728498	0.482711939759638	0.335361644373074	0.785017037394985	0.787642253811416	0.731261753138387	0.628218384505435	0.499392888185569	0.367339807629535	0.285518457453083	0.303308376206832	0.298145699007752	0.271185598702604	0.228243609024918	0.177756118466881	0.927838571565426	1	0.10272018200414	0.00100563349108233	9.3823867047048e-07	0	0.81499328341667	0.997709349115829	0.116407847055824	0.00129446004002459	1.37181921772613e-06	5.51319272838077e-11	0.632479877121455	0.879466213602271	0.116552021426778	0.00147213839497935	1.77208794884418e-06	1.19881626818303e-10	0.433661104729704	0.684928683581666
0.0911957108130877	0.0840466771675159	0.0536226803108754	0.0232396279322907	0.00614103243999302	0	0.356864320514974	0.331923377607294	0.215308548319801	0.0969705189201496	0.029646458810113	0.00523875612290393	0.790411593454018	0.741206899093222	0.485408840869799	0.221576728095736	0.0698319205562294	0.0142984533378189	1	0.945284149431315	0.624183643595854	0.287485701787313	0.0916955846902327	0.0193645098497306	0.72345525705774	0.689322932509075	0.458659354521511	0.212700865779528	0.0680900481938471	0.0141592108874762	0.0816989437187076	0.0766925391529454	0.0636232820902985	0.0465528416926493	0.0298934119900469	0.0166309264558766	0.2790552434282	0.262389149974114	0.218528085594092	0.161113029577448	0.105005610487601	0.0602920748886587	0.573112586853673	0.539366404152636	0.44982180752908	0.332347520827449	0.217395259620799	0.125690764784824	0.714177766828687	0.67261569429761
0	0.000362065705127364	0.000766070076166863	0.00110872066318119	0.00127874255712352	0.00121450408812024	0.0446895140742229	0.0601780570280934	0.0708929506627042	0.0731109598232924	0.0660117707597208	0.0521628561281096	0.545568560038091	0.60090174116168	0.579997816171123	0.490582133285259	0.363600275853665	0.236086494799838	1	0.903596684941136	0.715531949798251	0.496510328949827	0.301845292378074	0.160682550100398	0.27774714206915	0.205792046188203	0.133535104288676	0.0758112575008267	0.0375589974790575	0.0161122334507325	0.239071022658128	0.173230786367602	0.101854031386454	0.0484770119153307	0.0185147882375251	0.00546449061276778	0.318562211388052	0.252733629035165	0.162799688563163	0.0850472620664384	0.0358896593913741	0.0120462855215976	0.383320027017001	0.332900853090342	0.234809214684418	0.1344312437168	0.062346952780987	0.0232565292376449	0.416558326793092	0.395982827426811
0.0194190873639264	0.180494599150023	0.503580016445417	0.42173694236716	0.106018995065491	0.00800008501184061	0.271754249220337	0.804810552747725	0.715450945415102	0.190912753961609	0.0152918103676733	0.000367664528986768	1	0.943624573170432	0.267280555235064	0.0227250249365159	0.00057997629681622	4.44307726935185e-06	0.967608745854756	0.290924937908249	0.026256147064249	0.000711295262829924	5.7841140247573e-06	1.41068933557283e-08	0.246192999130786	0.0235851578475999	0.000678220244711612	5.85424281960237e-06	1.51566574552006e-08	0	0.00568073524798071	0.0122065748399239	0.0209960350583104	0.0289091260541978	0.0318630128609471	0.0281120759468454	0.0297094136515374	0.0457301876156675	0.0563463888741676	0.0555755022006984	0.0438788165729134	0.0277319634193361	0.0628141041584608	0.0692605134797027	0.06113197771974	0.043192206208192	0.0244284849025642	0.011059662617727	0.053690051320464	0.042407433510218
0.00409794478063693	0.0013740593509963	8.4385330267983e-06	9.49184176070242e-10	1.95549224016717e-15	7.37876657930393e-23	0.490686140056684	0.0957131745257078	0.000341949303074138	2.2375554037923e-08	2.68168612402879e-14	5.88659509056021e-22	1	0.113474027497688	0.000235838666915223	8.97750438102086e-09	6.25919256137337e-15	7.99287585510082e-23	0.0346860406619868	0.00228970608347756	2.76838711767519e-06	6.13050108698954e-11	2.48649276789508e-17	1.84713470306085e-25	2.04770776748466e-05	7.86360203757147e-07	5.5309170844695e-10	7.12516361904696e-15	1.68118152153605e-21	6.44370456055893e-30	0.0131420183465631	8.95823053084921e-05	1.1184188342085e-08	2.557459600498e-14	1.07111268858624e-21	0	0.137794084769127	0.0165074520230152	3.62202618167946e-05	1.455610565402e-09	1.07142280385277e-15	1.44443704977887e-23	0.0189983806038524	0.0399995731602776	0.0015424681402596	1.08942947291115e-06	1.40930213724207e-11	3.33911343660157e-18	3.44445168277699e-05	0.00127452445831694
0.826758033443505	0.776462978200456	0.357067009596956	0.0804015946213875	0.0088645595209094	0.000478349790654992	0.956155029672579	0.771953604847435	0.305169199342036	0.0590712007841347	0.00559864119775528	0.000259608751797641	1	0.694038303536579	0.23585952977644	0.0392471685973665	0.00319759143517784	0.000127346672150994	0.945787311590142	0.564283651925807	0.164849592691075	0.0235809783019947	0.00165146351423679	5.64134780686942e-05	0.808925939672035	0.414890292729486	0.104194300365836	0.0128125393167288	0.000771252016578883	2.25115775989496e-05	0.900737893368999	0.698494177921626	0.136548855523592	0.00672916308494545	8.33694499662503e-05	2.76843835511144e-08	0.897624448652348	0.705820863745725	0.139912089321147	0.00699140144811052	8.78429606697873e-05	4.55553470815719e-08	0.840207647651908	0.669918404050848	0.134653640162303	0.00682279347459561	8.69217644089202e-05	4.65032402477549e-08	0.738710553787188	0.59723471063895
4.1570615378017e-08	3.19069583579948e-07	2.27932940088337e-07	1.51548142929095e-08	9.37281803071569e-11	0	0.000483989127517308	0.0026693836508993	0.00137028101867878	6.54683721165997e-05	2.91123066934108e-07	1.20434349796605e-10	0.0985666924361544	0.390645209782747	0.144098041501117	0.00494717084157492	1.58080751495029e-05	4.70131492217456e-09	0.351132275409567	1	0.265065072216482	0.00653925485653418	1.5015067069622e-05	3.20879695584689e-09	0.0218805033291861	0.0447778757145113	0.00852889799170974	0.00015119784756335	2.49471798791193e-07	3.82567438850389e-11	1.87923842254792e-07	1.74762850114816e-07	1.54165581401352e-07	1.29002105638523e-07	1.02394642735231e-07	7.70954455182524e-08	7.40367189798654e-05	7.45259961792226e-05	7.11605825881585e-05	6.44528727908833e-05	5.53753065466174e-05	4.51295586958425e-05	0.00451824775601784	0.00492293439282793	0.00508802379797414	0.00498821655425968	0.00463887365446326	0.00409214362805502	0.0427120719262182	0.050373024373218
0.0578725959645796	0.0536324378790402	0.0454908721150625	0.0352652741788304	0.0249088748145822	0.0159219171641676	0.389428553652893	0.366054662346819	0.315658204007007	0.249667758822255	0.181055676479998	0.120284038619853	1	0.951987234785509	0.831610004584546	0.666559116966455	0.490149820634063	0.330572077882872	0.995862835249775	0.960023719159851	0.849227061841401	0.689288788062633	0.513287663177693	0.350583069495087	0.384604411111899	0.375425774579271	0.33620346206945	0.276181441834717	0.208054441605497	0.143644381642096	0.137713310714393	0.0719332053492932	0.032252197622362	0.0120385202005159	0.00326412414817872	0	0.351512134090942	0.221692946094404	0.12138585444481	0.0574339518005209	0.0231383454745489	0.00750288383021763	0.645997475334052	0.489335673135333	0.322476512242391	0.184706226442162	0.0917058218192523	0.0391492086530106	0.857414989844078	0.779197633403416
0.000206192309404882	9.97511644418689e-06	1.65578575017965e-07	9.4304062746777e-10	1.84165026791671e-12	0	0.147711824565248	0.0355549263465865	0.00293646590359466	8.32129272963884e-05	8.09090860657856e-07	2.69925709696425e-09	0.834980763072285	1	0.410926537241653	0.0579387385502968	0.00280294477331348	4.65265344171545e-05	0.0372439800068382	0.221931334284402	0.453755416271475	0.318321284317931	0.0766214194373748	0.00632812962220801	1.3108533466614e-05	0.00038864730089819	0.00395364674747399	0.0138000521888953	0.0165273891485236	0.00679154270087574	0.0250804479653016	0.021381216305393	0.0146651761175731	0.00809282066288546	0.00359310830435649	0.0012835076377536	0.05836399180664	0.0529901699983123	0.0387082373700958	0.0227493627755057	0.0107570412703998	0.00409236339383784	0.104936160820344	0.101467907222585	0.0789387041925845	0.049409338640477	0.0248820321194612	0.0100813898612292	0.145772579586989	0.150117933789135
6.33250854485798e-05	4.74634510403183e-06	1.60332410458946e-07	2.44091695936958e-09	1.6696924776308e-11	0	0.0825791451957988	0.020456719768535	0.00228391649779543	0.000114921969455957	2.60618057233229e-06	2.66369031401867e-08	1	0.818743176448225	0.302116190523119	0.0502433882519658	0.00376584509080117	0.000127210979311747	0.112451340197265	0.304294715226908	0.371110119500399	0.203981037699077	0.0505307110526124	0.00564156550441746	0.000117426006142791	0.00105020998973078	0.00423317880230323	0.00769016562220928	0.00629627062674476	0.00232332354062422	0.00242601423470814	0.000730015865810264	0.000116068317472759	9.75073857711571e-06	4.32816416774228e-07	1.01510334583922e-08	0.0494104122109988	0.0302399814431466	0.0097788323264531	0.00167084019581616	0.000150843036263712	7.19545148942045e-06	0.125706960781733	0.156475539973173	0.102914371744293	0.0357641601836998	0.00656693127810065	0.000637117226098771	0.0399499181044281	0.101140970072894
0.19536078405833	0.132107905154553	0.0677172399234514	0.0263026320751683	0.0077293358490594	0.0017030918595919	0.381731133977682	0.28247453107259	0.158459530592521	0.0673787656531742	0.0217054808794479	0.00528300998417147	0.557850787167204	0.451706578541322	0.277283333566343	0.129031738527773	0.045506956169074	0.012150431477518	0.609722183633119	0.540235585315408	0.362883348350856	0.184786208656863	0.0713239081490876	0.0208548810497266	0.498426911874403	0.483242002518873	0.355189950838911	0.197915026705567	0.0835943398193468	0.0267529721818251	0.00151651625435006	0.00198731882641465	0.00152559342703659	0.000679008484063312	0.000160777868329796	0	0.0357293096103644	0.0537693043435075	0.047824842176268	0.0251372516739751	0.00779519725278973	0.00140819628426069	0.231919606771185	0.402480132424923	0.412945011519415	0.25048546304097	0.0898179725796956	0.0190219301964421	0.422141144181555	0.844993558920526
0.753856855485358	0.267202358993966	0.015414371726369	0.000144725626709192	2.21132383416681e-07	3.10771355547753e-11	1	0.413897115711701	0.0278816801573146	0.00030568884417968	5.45450567509961e-07	1.34491612843276e-10	0.570401656203288	0.275685661198857	0.0216861131712693	0.000277640850470256	5.78497206828666e-07	1.72269587421355e-10	0.139904351304553	0.0789597242993455	0.0072529413301824	0.000108431821603044	2.63811843529955e-07	8.05567800441509e-11	0.0147554117262473	0.0097244877531363	0.00104307675653806	1.82095574655674e-05	5.17150451058311e-08	0	0.67840835673651	0.349106154760178	0.0475725525979576	0.00171667479962122	1.64040702425913e-05	4.14857269907093e-08	0.601450436111259	0.306826203533198	0.0414493459136336	0.00148277598414655	1.40464090720088e-05	3.52122837737382e-08	0.41910786369293	0.211955503473034	0.028385478424346	0.00100665432263384	9.45357472250633e-06	2.34857466063283e-08	0.229545659593653	0.115083817341448
6.85673087074067e-10	1.17494385265948e-10	1.39428221485815e-11	1.14381337861534e-12	6.26981345014628e-14	0	9.70033983897203e-05	2.88370173339316e-05	5.93758806341588e-06	8.46771290396113e-07	8.36408642317994e-08	5.72225312285627e-09	0.110005408518494	0.0567326307064058	0.0202650716285746	0.00501371566014824	0.000859147230170009	0.000101969860391613	1	0.894693700216746	0.554427923626013	0.2379644861696	0.0707417072683062	0.0145658308534357	0.0728693398257739	0.113103152346264	0.121590857311352	0.0905364514056601	0.0466919866232513	0.0166785224237336	0.00965802629578413	0.00670052796501465	0.00418437421068678	0.00235208418376162	0.00119007973095704	0.000542001024608945	0.0149001722531782	0.0111803504789837	0.00755127695285357	0.00459077736784368	0.0025121925139126	0.00123742946907879	0.0203067955029622	0.0164796890328063	0.0120380871096657	0.0079152894861603	0.00468464813403548	0.00249567484711827	0.0244477390988991	0.0214580279959447
2.68713722493134e-09	7.42390960626304e-10	1.48952628532791e-10	2.17038277490367e-11	2.29666241271931e-12	1.7649428929614e-13	0.000202361832423778	8.95322747567276e-05	2.87675780780895e-05	6.71273725095074e-06	1.13754520100477e-06	1.39994296686716e-07	0.139554183304692	0.0988785434617116	0.050878456482502	0.0190124664575166	0.0051595955614685	0.00101687021427568	0.881317946187841	1	0.824024363688673	0.49312017520573	0.214307888020652	0.0676388488488914	0.0509680321394078	0.0926133167153312	0.122214201789605	0.117123105701397	0.0815147405036714	0.0412004905615794	5.26790998265512e-12	3.56147852958148e-13	3.377053739765e-15	4.49118832769524e-18	8.37700664207871e-22	0	1.11218459783171e-06	2.33226913140272e-07	6.85955761013848e-09	2.82962710768076e-11	1.63711038188145e-14	1.32844129273311e-18	0.0030196765336302	0.00196413807384666	0.000179184013661707	2.29267324215037e-06	4.11434513576636e-09	1.03555920556994e-12	0.10543601615795	0.212721007243751
0.000292775726148195	0.000356678446658529	0.00035495341698737	0.000288225521100402	0.000179645383728317	6.20281315448931e-05	0.0593625212923663	0.0702258126241539	0.0730176123111744	0.0667302908603961	0.0535968450578334	0.0378214638133437	0.672058338931199	0.828852473648354	0.898760735789015	0.856861636160916	0.718249359509837	0.529333807981699	0.687404329656874	0.884215343297343	1	0.994357703138731	0.869332240154215	0.66822758655683	0.063534389766176	0.0852948416075921	0.10063979666903	0.104379096977049	0.0951625254268728	0.0762597804308922	0.00129316285782018	0.00119552808066283	0.000898848737569722	0.000530295281823555	0.000211802352062929	0	0.0247957859609415	0.0291709871555923	0.0288148640246224	0.0238976293957283	0.016627034276966	0.00968107275052969	0.115971270043624	0.171565350271279	0.213297144592672	0.222881562560055	0.195751971779908	0.144494595752165	0.148430726097376	0.276308116817322
0.0911957108130877	0.0840466771675159	0.0536226803108754	0.0232396279322907	0.00614103243999302	0	0.356864320514974	0.331923377607294	0.215308548319801	0.0969705189201496	0.029646458810113	0.00523875612290393	0.790411593454018	0.741206899093222	0.485408840869799	0.221576728095736	0.0698319205562294	0.0142984533378189	1	0.945284149431315	0.624183643595854	0.287485701787313	0.0916955846902327	0.0193645098497306	0.72345525705774	0.689322932509075	0.458659354521511	0.212700865779528	0.0680900481938471	0.0141592108874762	0.0816989437187076	0.0766925391529454	0.0636232820902985	0.0465528416926493	0.0298934119900469	0.0166309264558766	0.2790552434282	0.262389149974114	0.218528085594092	0.161113029577448	0.105005610487601	0.0602920748886587	0.573112586853673	0.539366404152636	0.44982180752908	0.332347520827449	0.217395259620799	0.125690764784824	0.714177766828687	0.67261569429761
0.0137458051048218	0.00447908704645231	0.000430313696883902	1.21884631174728e-05	1.01539786877357e-07	0	0.362020656449609	0.211002954558764	0.0362593720153905	0.00183708192846661	2.74416031709162e-05	1.20607221201074e-07	0.95919955058633	1	0.307374327863735	0.0278555501202515	0.000744273074134369	5.86288206145206e-06	0.255680162758821	0.476786462467494	0.262136415298961	0.0424920176770596	0.00203078459741218	2.86149655831304e-05	0.00685642199370286	0.0228696901299625	0.0224905237300985	0.00652101808439078	0.000557452198534194	1.40497645472603e-05	4.58314247139089e-09	8.03231724232385e-09	8.86953446673232e-09	6.20204105726708e-09	2.68293338268036e-09	6.0634981570806e-10	2.16647369040221e-05	3.75766527253646e-05	4.1879357080542e-05	2.99916021007113e-05	1.38011466566282e-05	4.08070519035163e-06	0.00536497202233077	0.0094187626963989	0.0106252538346341	0.00770200578664517	0.00358746297540147	0.00107371750268597	0.0734029115994911	0.130437814325011
0.00755111826463162	0.00920121089612561	0.00985900754836154	0.00928976157204164	0.0076972326581525	0.00560696615309418	0.181143518029723	0.199150656003395	0.192595040066384	0.163837080730931	0.122596829186038	0.0806930862955912	0.922526762257907	0.915542658380881	0.799259012801597	0.613769348466735	0.414600465350497	0.246352481211446	1	0.895868098657165	0.70598776439985	0.489393223948748	0.298416643655325	0.160060370617131	0.230725051200977	0.186584548228645	0.132726139001762	0.0830473689199703	0.045704130921895	0.0221191170355024	0.645889252406204	0.545417468913191	0.179040556713591	0.0228313165137377	0.00111202477918199	0	0.662220233673147	0.676036634554792	0.268287652914343	0.0413754471079752	0.00246121932472273	3.60307194188743e-05	0.613983615370153	0.757741381850435	0.363540682973445	0.0677905209498421	0.0048953897356909	0.000116746919227519	0.514778855417195	0.768036518217033
0.000497167559165964	0.00146287257422215	0.00257920630164274	0.00272484330536039	0.00172493547000513	0.000654304701240279	0.293134868659379	0.400069091295084	0.327173700905695	0.160323668547485	0.0470752641326757	0.00828254410804305	1	0.633040246987754	0.240125627444737	0.0545784969716331	0.00743328010966884	0.000606618001387507	0.0197378725086392	0.00579556078558484	0.00101968600591181	0.000107501201774939	6.79103568254017e-06	2.57059457752273e-07	2.25407508253745e-06	3.06991631854213e-07	2.50525132841549e-08	1.22447355378474e-09	3.52668421401657e-11	0	0.00420198085632452	0.00732530441234738	0.0108575433126667	0.0136826982645122	0.0146604133395343	0.0133553405367758	0.0157155361535945	0.023158325507245	0.0290147873366685	0.0309076450055135	0.0279928247361011	0.0215556846034048	0.039359363416779	0.0490266661558341	0.0519219439589466	0.0467523894674648	0.0357924120156848	0.0232976655191289	0.0660101410029908	0.0695026399709848
0.311496552297407	0.214519166975949	0.127395692873959	0.0649897619349512	0.0281464810214019	0.00992011760328681	0.894839658863486	0.767924285101904	0.569539283857952	0.364912653908344	0.20176980230882	0.0959888565384742	0.936551178912834	1	0.92294971214779	0.736273706624748	0.507560308332486	0.302181168947023	0.357259783252266	0.474890169346065	0.545424319724355	0.541373121851121	0.464382121312532	0.344167798947875	0.0486274504601536	0.0813001329608324	0.116737646095615	0.144472453822877	0.154306052097681	0.142279825350528	0.525279396067714	0.358380274123604	0.164253913126792	0.0499603683079114	0.00925760445390476	0	0.564147441841216	0.499724311685658	0.297937882764066	0.119099700644546	0.0312357070584459	0.0044761361164188	0.429165740481021	0.493474122490052	0.382043944478652	0.198868610301684	0.0690633346220114	0.0152411449316671	0.230990547934633	0.345084271094335
0.860668072175206	0.696465930601613	0.367387223563239	0.125889078602506	0.0273945370282918	0.00299258205281814	1	0.807640961336202	0.425273435102404	0.14555671133868	0.0317550330192402	0.00362342925675657	0.859631707381891	0.692858108300568	0.364024080785974	0.124228993282785	0.0269087647849124	0.00290482063534269	0.546613042375515	0.439603225054788	0.230294631589237	0.0781420408497513	0.016542776717068	0.00138313385270615	0.256823838080213	0.206007631818853	0.107399677334848	0.0359441797507674	0.00708620284946369	0	0.255794531014151	0.220532983085024	0.182607710169034	0.145194107476378	0.110823460966991	0.0811603777820039	0.365837764282766	0.333392175039162	0.291854498052932	0.245408680928782	0.1981862992922	0.153684740776848	0.455339029556193	0.438524732138538	0.405722480673861	0.360601358461669	0.307869581372236	0.252470305024078	0.4933684085059	0.502100164990208
0.115219331838981	0.0533844134091102	0.00453540944033596	7.065313327625e-05	2.01817701247341e-07	1.05706084420732e-10	1	0.438708733132511	0.0352911216399574	0.000520556106428786	1.40793476011564e-06	6.98249155558925e-10	0.878905937767413	0.365094958046209	0.0278087952381822	0.000388393018996594	9.94657492163836e-07	4.670771303408e-10	0.0782262565500701	0.0307682745338602	0.0022190477010387	2.93456028759347e-05	7.1159409610272e-08	3.16398589220331e-11	0.000705067097269071	0.000262583963544546	1.79315921600359e-05	2.24534152303124e-07	5.155358427279e-10	2.17044219755475e-13	0.168755633768041	0.14637840904568	0.003062935192972	1.54611087961371e-06	1.88271900904482e-11	5.53059677710633e-18	0.72144120587533	0.370281120176849	0.00458462941922385	1.36936413141661e-06	9.86678584231633e-12	1.71503554914273e-18	0.670937803957659	0.203762739363417	0.00149282645005428	2.6383713060459e-07	1.12487574346085e-12	1.15689750652195e-19	0.135738247345636	0.0243925176400034
1.42318601089385e-08	1.36065748633332e-09	4.82096360954201e-11	6.33013706054964e-13	3.07477960010002e-15	0	0.000540588033179931	0.000129762625301252	1.15433205100254e-05	3.80548330088666e-07	4.6492919821028e-09	2.10504625783484e-11	0.194306551290429	0.117102639532602	0.0261543457237815	0.00216480594176189	6.64036600438494e-05	7.54854066420049e-07	0.660883203619685	1	0.560755085361	0.116531779061052	0.00897456625146758	0.000256141821903232	0.0212705264991497	0.0808071091776183	0.113767662785986	0.0593589263442889	0.0114776023206369	0.00082245897539675	0.536388752614296	0.416187601168891	0.194409535762738	0.0546719971553829	0.00925616877348963	0.000943444899594119	0.500937302620076	0.320102590747363	0.123144198262572	0.0285205352876599	0.00397667720002091	0.000333812009033178	0.408032262653559	0.21473194649649	0.0680327096152448	0.0129765076242935	0.0014901048707384	0.000103013654075036	0.289876530605111	0.125635262979919
0.0225727609875861	0.39599313082121	0.127237154598096	0.000748796095406658	8.07117047719743e-08	1.59342929181318e-13	0.24593593433373	0.675557606640108	0.0339880394941006	3.13193807617866e-05	5.28595602565617e-10	1.6340195628565e-16	0.87021606178597	0.374287155738681	0.0029485335887401	4.25432400031748e-07	1.12429005925032e-12	5.44188681503959e-20	1	0.0673465354200107	8.30718427170065e-05	1.8767903263935e-09	7.766064532938e-16	5.8856482750993e-24	0.373199200368363	0.00393544088443263	7.6009768238883e-07	2.68886346519302e-12	1.74217355948191e-19	0	0.0190247867666578	0.00960089465644413	0.00400910535350314	0.00138524659507877	0.000396050505056211	9.3695322279699e-05	0.068288132477407	0.0399316657688714	0.0193211724424637	0.00773558893785891	0.00256269633930014	0.000702497480806225	0.17013051139476	0.115274881285697	0.0646295329729101	0.0299827324537477	0.0115094682444989	0.00365580621140197	0.294191900864662	0.230974200926828
0.110962506512713	0.0220532911688275	0.000300375326908653	2.80381137426142e-07	1.7935980295779e-11	0	0.430533257540096	0.0956787055653064	0.00145719465294472	1.52094510215241e-06	1.08793484398568e-10	4.54686451817541e-16	0.838290749932985	0.208312193879301	0.00354754900562605	4.14033809047315e-06	3.31159179130767e-10	1.73659817911195e-15	0.819106108750915	0.227599663953684	0.00433407836952557	5.65608067640692e-06	5.05857339154735e-10	3.02188667548993e-15	0.401645751720798	0.124791803789954	0.00265719017901916	3.87750982472233e-06	3.87772296782574e-10	2.57899807816183e-15	0.772911364988287	0.511600774624157	0.0685290070581485	0.00185763091801455	1.01902811889451e-05	1.13123972613715e-08	1	0.502588447657556	0.0511171638057815	0.00105211386189585	4.38228362013452e-06	3.69385596550841e-09	0.972573381460203	0.371146938590943	0.0286623062384284	0.000447938227131241	1.41666403132744e-06	9.06686848185906e-10	0.711044580444054	0.206030414282284
0.630733894653186	0.583559760659862	0.348472227500803	0.134305769484156	0.0334091031019884	0.00536387312310865	1	0.829213296850656	0.4437886407494	0.153295628442629	0.0341764545644132	0.00491776486199177	0.883985978749259	0.656959692011727	0.315119833107719	0.0975565455037802	0.0194930915438082	0.00251390227448567	0.435694722333517	0.290203560279744	0.124757549878551	0.0346158172123169	0.00619906079912862	0.000716505881947656	0.119732145355684	0.0714756785058402	0.0275390820408115	0.00684832263352576	0.00109916267737557	0.000113861326469401	0.574802130443861	0.357136254020564	0.0708184793575927	0.00448183800241973	9.05215779666478e-05	5.81215429660379e-07	0.607020343029903	0.442232529601715	0.102824170845671	0.00763021421947602	0.00018070493914813	1.36355652438565e-06	0.144730928200104	0.123634778494975	0.0337067624898032	0.00293285257742204	8.1442071275844e-05	7.19499980281657e-07	0.00779098847978578	0.0078037570496751
0.0051894858436958	0.00172511883724558	0.000303650607005729	2.82723041161132e-05	1.3608546911653e-06	0	0.106896581343555	0.0466485266160325	0.0107797443444339	0.00131906720549451	8.54396960924908e-05	2.89645337761605e-06	0.617430598197574	0.35370069876128	0.107295364247723	0.0172354522834268	0.00146606301593841	6.60025008204303e-05	1	0.752005930920431	0.299460716800629	0.0631474244922703	0.00705126407071146	0.000416909577143134	0.454150143572232	0.448326291894518	0.234361508321726	0.0648747310654245	0.00950957186283917	0.000738117181311812	0.271398019230746	0.346936101495612	0.0950922738722722	0.00558845132025686	7.03835148522722e-05	1.53735415904764e-07	0.302657317346792	0.379826084757183	0.1022048071699	0.00589669262373322	7.29098855120203e-05	1.56959838378201e-07	0.316997876012849	0.390553693974031	0.103171103748201	0.00584367437498727	7.09330588679233e-05	1.48276686513588e-07	0.311833088514072	0.377170209772529
4.1570615378017e-08	3.19069583579948e-07	2.27932940088337e-07	1.51548142929095e-08	9.37281803071569e-11	0	0.000483989127517308	0.0026693836508993	0.00137028101867878	6.54683721165997e-05	2.91123066934108e-07	1.20434349796605e-10	0.0985666924361544	0.390645209782747	0.144098041501117	0.00494717084157492	1.58080751495029e-05	4.70131492217456e-09	0.351132275409567	1	0.265065072216482	0.00653925485653418	1.5015067069622e-05	3.20879695584689e-09	0.0218805033291861	0.0447778757145113	0.00852889799170974	0.00015119784756335	2.49471798791193e-07	3.82567438850389e-11	1.87923842254792e-07	1.74762850114816e-07	1.54165581401352e-07	1.29002105638523e-07	1.02394642735231e-07	7.70954455182524e-08	7.40367189798654e-05	7.45259961792226e-05	7.11605825881585e-05	6.44528727908833e-05	5.53753065466174e-05	4.51295586958425e-05	0.00451824775601784	0.00492293439282793	0.00508802379797414	0.00498821655425968	0.00463887365446326	0.00409214362805502	0.0427120719262182	0.050373024373218
0.000649184692057687	4.23654102667469e-05	8.03054804123762e-08	4.42149944323067e-12	7.07106072181998e-18	0	0.156812303107699	0.100607544658642	0.00187487185203986	1.01485325700278e-06	1.59560553015867e-11	7.2868263203047e-18	0.158541262579893	1	0.183209635048329	0.000974960994887334	1.50701229337587e-07	6.76607754579479e-13	0.000670895390261895	0.0416025322697403	0.0749333841195108	0.00392032027803274	5.95742211871031e-06	2.62957656218172e-10	1.18827680394234e-08	7.24419026851254e-06	0.000128278153451719	6.59790674504541e-05	9.85712509736179e-07	4.2774504330205e-10	0.00383749249823135	0.000384792174461668	5.48601142431677e-06	1.11208752478599e-08	3.20533196833255e-12	1.31358700903381e-16	0.0692639644836244	0.129541316514167	0.0344477651668623	0.00130246356163283	7.00199662551629e-06	5.35217120219362e-09	0.00242878880193574	0.0847252738994886	0.420230912144215	0.29635673066248	0.029716207284326	0.00042366613211625	1.6546066208719e-07	0.000107656499987866
0.758866069194952	0.53987377109642	0.180547822551626	0.0283662291893109	0.00207223902669156	4.63845355112866e-05	0.844062400847654	0.583061787378445	0.189334113478387	0.0288838726020571	0.00204849825259585	4.34672850399368e-05	0.815187337128694	0.546776076100638	0.172397914529053	0.025534367609758	0.00175485657082202	3.18149020095931e-05	0.683618054527697	0.445221776475679	0.136300950566246	0.0195968341248868	0.00130137429649293	1.56946848814963e-05	0.497784668387854	0.314784137109577	0.0935664839221487	0.0130546272794549	0.000832975872998714	0	0.409678917311998	0.201650073469117	0.0621368290718187	0.0119714510224256	0.00142348400927574	8.31835028652422e-05	0.7769714676041	0.47690003310796	0.183280176495043	0.0440898962676857	0.00662186078101061	0.000600828793515596	1	0.765377870369638	0.366804133475398	0.110060338127161	0.0206606053174671	0.00240767693737006	0.873440684618811	0.833604477276008
0.177060383763967	0.0974573762879004	0.021858204924361	0.00199757508975295	7.42904163261203e-05	1.02448765157244e-06	0.485736420717419	0.281703044335739	0.0665717270901758	0.00641047333593516	0.000251438248624982	3.91748156341238e-06	0.865021373755627	0.528585397520429	0.131616737994472	0.01335402410259	0.000552007955890983	9.19693375358175e-06	1	0.643851552830569	0.168919266246513	0.0180583657211538	0.00078656144911752	1.38594817154412e-05	0.750447239371018	0.509100266780667	0.140732416414984	0.015852235779475	0.000727508080737642	1.35041980415634e-05	0.338043872434577	0.217096726780952	0.0388582982623097	0.00193840349036569	2.68482008204211e-05	0	0.407370553664953	0.299975537675874	0.0615648293399355	0.00352143064202166	5.6036769485683e-05	1.45004873449629e-07	0.45446477347776	0.383718218219606	0.0902974372943709	0.00592219680882396	0.000108152618444202	4.47090414227934e-07	0.46935867421392	0.454394453801743
0.0278045252930927	0.000103255346435987	7.02314724316606e-09	8.74929704380903e-15	1.99635012335842e-22	0	0.429625678452986	0.0101210666837536	4.36701319040601e-06	3.45115832390381e-11	4.99536728125739e-18	1.3243091899258e-26	1	0.149442817610992	0.00040904610023013	2.05065040441708e-08	1.88292560663481e-14	3.16662661228039e-22	0.350626544652071	0.332398328292967	0.00577158415153425	1.83549580205936e-06	1.06913838228747e-11	1.14060851325415e-18	0.0185193016842541	0.111372415132731	0.0122674085936819	2.47485743298169e-05	9.14470506927561e-10	6.18887032346385e-16	0.130426401494906	0.537030423838456	0.0683424173957656	0.000268806552858248	3.26773955520764e-08	1.22775888967597e-13	0.222898715300112	0.260451306888795	0.00940596991065496	1.04987766779619e-05	3.62186183561142e-10	3.8617408745148e-16	0.113236530638802	0.0375483734085322	0.000384816575063808	1.21891797180739e-07	1.19330994301017e-12	3.61068919898949e-19	0.0171002508268263	0.00160913563136535
0.41331236278562	0.324681705769216	0.227253626826436	0.141716996773328	0.0787323704319166	0.038958829690325	0.778606674120851	0.66610564443196	0.507751302310629	0.344855447253863	0.208684311978538	0.112507309098493	1	0.931673386271243	0.773415239374207	0.572064586265353	0.377012550016345	0.221377384448687	0.875656451322364	0.88845391903578	0.803196201914595	0.646983093718746	0.464350455543613	0.296943369013742	0.522774912548022	0.577637111756312	0.568694920212366	0.49886989040502	0.38992110362629	0.271545185638524	0.464776694325523	0.354181498961503	0.124623199756696	0.0202133428291725	0.00146868132068931	0	0.449868919007567	0.478651549390695	0.235177389285274	0.0533315827597997	0.00554263316282499	0.000218106745607099	0.354130064417798	0.526075234732171	0.360900154102299	0.114315347493012	0.0166833574245345	0.00107834454695835	0.226706678568449	0.470234031382266
0.218165375212851	0.0921608699414319	0.00970220492391632	0.000254538314033448	1.66149890593565e-06	0	0.434950284636419	0.195629200910199	0.021927591748846	0.000612504960365931	4.26107358337959e-06	4.68519663622867e-09	0.630309424153561	0.301843050079035	0.0360223276995102	0.00107133320512014	7.93769541550949e-06	1.19548085453177e-08	0.663939290499908	0.338523691217985	0.043014312100648	0.00136206966726177	1.07458562543153e-05	1.84264405355147e-08	0.508350585154886	0.275967120775792	0.037334863735764	0.00125873457213562	1.05732247845673e-05	1.94329189072393e-08	0.000816920999541871	0.010321508326051	0.0111166849172505	0.00102064969750374	7.98552041243326e-06	2.61801307994061e-09	0.00814381770231528	0.0757623160228448	0.0600825905392815	0.00406175881685368	2.34045450086151e-05	8.78734022907752e-09	0.0460656974911234	0.315548436801673	0.184257312198565	0.00917178049653108	3.89155260042209e-05	1.13658371565852e-08	0.147852938348772	0.745730002747131
0.0707530626036192	0.0506635368948946	0.031885744658601	0.0168934926549286	0.0064406824606397	0	0.470935905779867	0.39524761127632	0.300271861274134	0.206070825051399	0.127166314113282	0.0697746623736777	1	0.956688863553345	0.829933493507158	0.65263443383957	0.464846161847454	0.299365873621434	0.717199704602229	0.781120053027581	0.771352985961576	0.690609019521094	0.56042630483254	0.411884893145158	0.170986074360951	0.213173713372701	0.240227312985724	0.244966803326242	0.22607778819605	0.188700356825543	0.404538265418943	0.284271576810894	0.170725198725148	0.0865708798081589	0.0356162147258358	0.00992620036938627	0.713280271755127	0.561484246446671	0.379663909392795	0.219708873291749	0.107672072401137	0.0431537171410635	0.944031777101564	0.830204830025698	0.628064145325036	0.408146312349999	0.226944081122041	0.106740377395567	0.940129424748604	0.923013273307552
0.298828095488788	0.255665532666267	0.134539336052292	0.0434329708175725	0.00843957012163821	0.000784395902147467	0.80178008308695	0.663537588350496	0.337926571428307	0.105790168796121	0.0201931175734695	0.00214622272855333	1	0.800447729451529	0.394304598918235	0.119414731853582	0.0220658971179337	0.00228169872123051	0.579916777721379	0.448940012920719	0.21382739381922	0.0625357900532559	0.0110593086572456	0.000973608730740315	0.156235592591003	0.116927932321299	0.0537486869661935	0.0150470262499298	0.00239093706136009	0	0.0850055097172578	0.127028111429426	0.142927904830224	0.1211178703983	0.0772703582006732	0.0370505726197393	0.12861585405321	0.17188431796331	0.173013096960349	0.131167832582129	0.0748567889962439	0.0320831349545559	0.174746324533676	0.208906728888908	0.188128458397199	0.127599321823433	0.0651268806693432	0.0249273734019694	0.21325630505327	0.228085453063903
0.0184596223939552	0.0170449324408757	0.0017568081513498	2.02120293753075e-05	2.59543088205201e-08	1.16729641936756e-12	0.432777393323059	0.421636899850119	0.0458531566577716	0.000556616976164772	7.54221264546409e-07	1.11524034770093e-10	0.972801836667049	1	0.114744585391585	0.00146967390919237	2.10119241405873e-06	3.32773199576913e-10	0.209653568234644	0.227394234910747	0.0275304445556704	0.000372051944625535	5.61239909801192e-07	9.19512094797452e-11	0.00433209723514749	0.00495766253092259	0.000633304111168583	9.03034031038487e-06	1.43706227068443e-08	0	0.0552834833829394	0.0743439783320626	0.0897902698330077	0.0973970576802512	0.0948845449755273	0.0830191347469958	0.0558520659895413	0.0784508066844762	0.0989666036380115	0.112127722335951	0.114095999155382	0.104270369576236	0.0276700493721663	0.0405953115508482	0.0534902841461328	0.0633004813527336	0.0672778650732835	0.0642200252576271	0.00672213878392925	0.0103010428288819
1.02728830394323e-05	1.02459302748329e-05	2.58411150190233e-07	1.64805576419137e-10	2.65786659802184e-15	0	0.00938344339863236	0.0189088978600079	0.000963542762529699	1.24158532787252e-06	4.04560009053176e-11	3.33331231898525e-17	0.213829119969369	0.870594162008071	0.0896324882726372	0.000233354379420679	1.536268971605e-08	2.55752180076216e-14	0.121564333500338	1	0.208014987529615	0.00109418323095877	1.45541311007001e-07	4.89534506679921e-13	0.00172417051068793	0.0286562240620829	0.0120436608168458	0.000127996728136259	3.43985408780594e-08	2.33766337208306e-13	0.012036825480414	0.00617888513916616	0.00249586174603629	0.000793310443588375	0.000198416627168694	3.90503740802683e-05	0.162005797261041	0.10776633690066	0.0564089389190735	0.0232340534648108	0.00753033475128005	0.00192050669377543	0.434069278505424	0.374167465067898	0.253796271816259	0.135461755348825	0.0568932055710048	0.0188025327466488	0.231524761284149	0.258618044900379
0.19536078405833	0.132107905154553	0.0677172399234514	0.0263026320751683	0.0077293358490594	0.0017030918595919	0.381731133977682	0.28247453107259	0.158459530592521	0.0673787656531742	0.0217054808794479	0.00528300998417147	0.557850787167204	0.451706578541322	0.277283333566343	0.129031738527773	0.045506956169074	0.012150431477518	0.609722183633119	0.540235585315408	0.362883348350856	0.184786208656863	0.0713239081490876	0.0208548810497266	0.498426911874403	0.483242002518873	0.355189950838911	0.197915026705567	0.0835943398193468	0.0267529721818251	0.00151651625435006	0.00198731882641465	0.00152559342703659	0.000679008484063312	0.000160777868329796	0	0.0357293096103644	0.0537693043435075	0.047824842176268	0.0251372516739751	0.00779519725278973	0.00140819628426069	0.231919606771185	0.402480132424923	0.412945011519415	0.25048546304097	0.0898179725796956	0.0190219301964421	0.422141144181555	0.844993558920526
0.000538355631099388	0.000148679153809178	1.6620964010594e-05	7.52031187281469e-07	1.3674961858301e-08	0	0.169979349374589	0.0903785416233479	0.0194518967970189	0.00169467344714204	5.97636155311447e-05	8.53030614595271e-07	0.97688333981599	1	0.414366616825304	0.0695019486313899	0.00471885526549385	0.000129689098596365	0.102190132612769	0.201397646013891	0.160667220208945	0.0518833048080023	0.00678196338494249	0.000358848058713251	0.000194578439083203	0.000738292472374398	0.00113393844869126	0.000704981856290253	0.000177416373560378	1.80731936061863e-05	1.24031473686298e-07	2.60375639819513e-07	4.06934993579194e-07	4.73571762442804e-07	4.10392000377409e-07	2.64818956174769e-07	0.00019404252092382	0.000387341682102104	0.000575802526009879	0.000637433596147104	0.000525506863747554	0.000322629355130667	0.0214948254412676	0.0408175644664508	0.0577221280005956	0.0607882528931192	0.0476737232956488	0.0278432907814486	0.168732913509695	0.304809796693813
0.0255994722362384	0.0371023572241367	0.000984986822323794	4.78980425298679e-07	4.26641932073258e-12	6.96093753719881e-19	0.668451060787387	0.228389793187118	0.00142936187088672	1.63857423461486e-07	3.44071323134314e-13	1.32339430274443e-20	1	0.0805459407383252	0.000118835375725428	3.21148764975536e-09	1.5897366841266e-15	1.44145989179277e-23	0.0857081579786145	0.0016274303221628	5.66032115269821e-07	3.60610334779741e-12	4.2081740373104e-19	8.99510196410503e-28	0.000420858498229637	1.88387866168865e-06	1.54464321117753e-10	2.31986044609342e-16	6.3819583757906e-24	0	0.123457342854999	0.142575718455232	0.0916810423868176	0.0328260666310915	0.00654430424450277	0.000726462911203931	0.775265548083791	0.566429095540629	0.230433678475884	0.052197737898727	0.0065835894788022	0.00046235880567537	0.0850358376165569	0.0393064197836048	0.0101165006226353	0.0014497812131752	0.000115685773128431	5.1399958631317e-06	0.000162918893861272	4.76430298177727e-05
0.00017852040293848	7.77350790573803e-05	1.95567772189596e-05	2.84268403369375e-06	2.38732172238909e-07	1.1583621731605e-08	0.0704514976259688	0.0461909479820977	0.0174974426616565	0.00382951116814586	0.000484242786033942	3.5378061821909e-05	1	0.987197633273023	0.563065954561537	0.185551935922495	0.0353283023601631	0.00388625331298676	0.510525183010776	0.758854886194531	0.651705457398541	0.323366509310604	0.0927021436755931	0.0153544962720083	0.00937436239743694	0.0209807381437518	0.0271300657376511	0.0202689843088927	0.00874911620136029	0.0021819632949425	0.0159918227026483	0.0037925794965673	1.64738584963189e-05	1.31062932654725e-09	1.90980194762595e-15	0	0.0259653801494638	0.0137757626973657	0.000133862993432289	2.38248032968465e-08	7.76644062644835e-14	4.58604578975213e-21	0.0295319915998946	0.035050800819369	0.000761951038665398	3.03375215406903e-07	2.21236633750504e-12	2.95449309948632e-19	0.0235283850490337	0.062471447460871
0.00481328146139134	0.00602553344718485	0.000561880411192065	3.90289105302395e-06	2.01940353381262e-09	7.78312386465351e-14	0.453040100655126	0.232844700386298	0.00891436099112068	2.54219127089806e-05	5.40033095452581e-09	8.54528743423499e-14	1	0.211011041905985	0.00331668716817755	3.88327356116273e-06	3.38676925090917e-10	2.20022640950908e-15	0.0517644164978363	0.00448447878789796	2.89392167118908e-05	1.39109156335772e-08	4.98102599401663e-13	1.32852550532287e-18	6.28391951305812e-05	2.23504738134303e-06	5.92157182716976e-09	1.16864179840868e-12	1.71798552638024e-17	0	0.0808275756618757	0.0834866355849988	0.0761295792594781	0.0612870845237652	0.0435575613823925	0.0273298479341307	0.145239548843705	0.139628828015842	0.118507096301127	0.0887958530959485	0.058738124269299	0.0343025594886826	0.127625038015389	0.114198100587333	0.0902112995813317	0.0629132413170448	0.0387348826890511	0.0210543332135303	0.0548419050557483	0.0456739238134054
0.00244331661780998	0.000926803482481193	0.000172544208617909	1.57538718839034e-05	6.91762627123364e-07	0	0.166107862421442	0.103993319873435	0.0319560258723728	0.00481982456408301	0.000356800560314198	1.29499048603532e-05	0.967791675000746	1	0.507166199012501	0.126250399090562	0.0154257775201645	0.000925096568559349	0.483233995197313	0.824097208064024	0.689813341173372	0.283411138026046	0.0571523836665923	0.0056569584671731	0.0206783896843609	0.0582023773599226	0.0804075343516976	0.0545236452856388	0.0181470068894789	0.00296452866962876	3.27862154729528e-05	3.66389738070056e-05	3.29509620501221e-05	2.38479121115113e-05	1.3887460077475e-05	6.50371795769616e-06	0.00294667023802019	0.0034986921884675	0.00334344820466095	0.00257156830332219	0.00159189945724651	0.000793132347354624	0.0514222099115069	0.0648736160826762	0.0658719572299207	0.0538329428731089	0.0354087626983082	0.0187451272849902	0.174320551739279	0.233673492472506
0.000649184692057687	4.23654102667469e-05	8.03054804123762e-08	4.42149944323067e-12	7.07106072181998e-18	0	0.156812303107699	0.100607544658642	0.00187487185203986	1.01485325700278e-06	1.59560553015867e-11	7.2868263203047e-18	0.158541262579893	1	0.183209635048329	0.000974960994887334	1.50701229337587e-07	6.76607754579479e-13	0.000670895390261895	0.0416025322697403	0.0749333841195108	0.00392032027803274	5.95742211871031e-06	2.62957656218172e-10	1.18827680394234e-08	7.24419026851254e-06	0.000128278153451719	6.59790674504541e-05	9.85712509736179e-07	4.2774504330205e-10	0.00383749249823135	0.000384792174461668	5.48601142431677e-06	1.11208752478599e-08	3.20533196833255e-12	1.31358700903381e-16	0.0692639644836244	0.129541316514167	0.0344477651668623	0.00130246356163283	7.00199662551629e-06	5.35217120219362e-09	0.00242878880193574	0.0847252738994886	0.420230912144215	0.29635673066248	0.029716207284326	0.00042366613211625	1.6546066208719e-07	0.000107656499987866
0.110962506512713	0.0220532911688275	0.000300375326908653	2.80381137426142e-07	1.7935980295779e-11	0	0.430533257540096	0.0956787055653064	0.00145719465294472	1.52094510215241e-06	1.08793484398568e-10	4.54686451817541e-16	0.838290749932985	0.208312193879301	0.00354754900562605	4.14033809047315e-06	3.31159179130767e-10	1.73659817911195e-15	0.819106108750915	0.227599663953684	0.00433407836952557	5.65608067640692e-06	5.05857339154735e-10	3.02188667548993e-15	0.401645751720798	0.124791803789954	0.00265719017901916	3.87750982472233e-06	3.87772296782574e-10	2.57899807816183e-15	0.772911364988287	0.511600774624157	0.0685290070581485	0.00185763091801455	1.01902811889451e-05	1.13123972613715e-08	1	0.502588447657556	0.0511171638057815	0.00105211386189585	4.38228362013452e-06	3.69385596550841e-09	0.972573381460203	0.371146938590943	0.0286623062384284	0.000447938227131241	1.41666403132744e-06	9.06686848185906e-10	0.711044580444054	0.206030414282284
0.00317197572041206	0.000805415494949377	0.000134148697184313	1.46207062707716e-05	1.00272443104808e-06	0	0.219394026366577	0.104821314593657	0.0328597369320013	0.00675875187644076	0.000912097097858172	8.07203966602071e-05	1	0.898958765172643	0.530236411141974	0.205205640699552	0.0521073295949368	0.00868153662305036	0.300373723307072	0.508061871842692	0.563846986636203	0.410578235601788	0.196164565308588	0.0614943240993146	0.00594575819890569	0.0189225309294611	0.0395129390659113	0.0541363559916319	0.0486663226544139	0.0287050163894426	1.11089560552509e-05	1.0052751170711e-05	8.69257037708124e-06	7.18140230705877e-06	5.66729621149401e-06	4.27061079053068e-06	0.00274699620865604	0.00254564885928206	0.00225486529039213	0.00190908032976832	0.00154493073271061	0.00119501824876165	0.0943715318931538	0.0895177108035648	0.0811631799080094	0.0703382016160928	0.0582647087380182	0.046131970063917	0.452408647643951	0.439264179569336
0.000382696779774029	4.22787518133661e-06	1.22244030435739e-09	9.25063013666811e-15	1.83211666611592e-21	0	0.112501681932524	0.00439651238629761	4.49671890773317e-06	1.20370851726036e-10	8.43305786512047e-17	1.54626638096963e-24	1	0.138239203238156	0.000500150373820083	4.73596110664074e-08	1.1736910969807e-13	7.61268126153351e-21	0.268768125190412	0.13142891426565	0.00168206290084711	5.6341927177235e-07	4.93923076659981e-12	1.1332483371799e-18	0.00218419948786249	0.00377822133066028	0.000171049041119478	2.026712032828e-07	6.28494673941818e-12	5.10092938176071e-18	0.0220375025444013	0.0223211664090159	0.021370156027748	0.019339034976961	0.0165423879919151	0.0133751266969893	0.0320689823729129	0.0305579993952525	0.0275233285898918	0.0234322121186034	0.0188565363751873	0.0143432264257625	0.00519015817479485	0.00465270547628776	0.00394245575603542	0.00315765292445908	0.00239055232944539	0.00171067857137144	9.34218835945466e-05	7.87877715438397e-05
0.00444126121140505	0.00224394104923083	0.000396435053691537	2.44865990415687e-05	5.25034826498999e-07	0	0.236135119526947	0.179219197180731	0.047562770952868	0.00441375415505256	0.000143217623782301	1.62105629099652e-06	0.87711717484025	1	0.398658549816139	0.0555726160516034	0.00270881108645654	4.61656501350911e-05	0.227613375846297	0.389815053054139	0.233441532601524	0.0488828277986512	0.00357925628217487	9.1636811090036e-05	0.00412648890570029	0.0106159826292862	0.00954988499920762	0.00300396181007999	0.000330403846153787	1.27036295798432e-05	1.03822014682358e-05	9.7896599271927e-06	5.71527194469057e-06	2.06444616403503e-06	4.59294800901922e-07	6.02685547557044e-08	0.00275352164960963	0.00281581969420027	0.00178331536428494	0.00069945155917726	0.000169897990401633	2.55550195913393e-05	0.104465580160456	0.115855757416461	0.0795736621939	0.033847639102304	0.00891650457872318	0.0014546796735834	0.567164323992659	0.682152334895162
0.0965830671576434	0.0605561155604065	0.0271931310062832	0.00874590206075313	0.00201462485439095	0.000332374660281762	0.558999466828044	0.416265395993246	0.222010449290052	0.0848048542041602	0.0232012934776614	0.00454619301251246	1	0.884424603940023	0.560229303884881	0.254164574117032	0.0825863749916605	0.019219672332174	0.55292574555023	0.580803905170435	0.436954718521028	0.235443946810542	0.090862109468158	0.0251143701463349	0.0944956529167684	0.117889858259719	0.105338044309312	0.0674121605771837	0.0308983602257262	0.0101432424533724	0.00405025377135855	0.00741846946857169	0.00453529431596828	0.000925455855985356	6.30325253476232e-05	1.43290506438136e-06	0.0471036692163942	0.0500087024263426	0.0177212976763781	0.00209606397882391	8.27508338451328e-05	1.09038212033291e-06	0.11999029405944	0.0738406883564156	0.0151671660862799	0.00103985364126522	2.37956818473524e-05	1.81701401477441e-07	0.0669508934451934	0.0238816740713269
0.0296407224005966	0.0136950239521284	0.00368136388483771	0.000573963781788897	4.97664931359635e-05	0	0.507551060457111	0.343521706205128	0.135328434238792	0.0310287296546494	0.00413885627005049	0.000318954242708967	1	0.991355910406837	0.572035558967468	0.192122342607578	0.03755568477533	0.00427083728010474	0.226715670934261	0.329205316707512	0.278236765118135	0.136874668761143	0.0391903198163099	0.00652930291463243	0.0059119999945926	0.0125771013433084	0.0155704597274092	0.0112185924214974	0.0047034958781691	0.00114609241381756	0.000553206043182025	0.000540724183760829	0.000423646010642439	0.000265745155541368	0.000132933279385138	5.22678406648802e-05	0.0237922856208137	0.0253325013627367	0.0216477131421856	0.0148467625087777	0.00817172593066267	0.00360893025568136	0.249721403660742	0.289597584832066	0.269548172154972	0.201363106483699	0.120732497760712	0.05809850273218	0.642670605103129	0.811758815010335
0.000104319646111681	2.12974811775465e-06	7.15783350401399e-09	3.96028236442688e-12	3.60707698739922e-16	0	0.0879840947700364	0.00764312663999957	0.000109302262584801	2.57322913322968e-07	9.97284291564965e-11	6.36283028006872e-15	1	0.369633762350972	0.0224923315565677	0.000225314183737755	3.71564144132046e-07	1.00871917214311e-10	0.15316290493892	0.24089621423653	0.0623731340255373	0.00265862062027422	1.86554780512495e-05	2.15500165064271e-08	0.000316129448956285	0.00211566100785255	0.00233087197798547	0.000422748398143729	1.26222486631948e-05	6.2041559210153e-08	2.00460927585795e-12	1.82036243020071e-12	1.58823298876299e-12	1.33137004611539e-12	1.07228831070222e-12	8.29760166219541e-13	2.02091897880039e-07	1.94865384848539e-07	1.80529723650415e-07	1.60690778905097e-07	1.37423629695992e-07	1.12917198618426e-07	0.000706388203247027	0.000723247437949397	0.00071147327372508	0.000672447677616859	0.000610641935893725	0.000532773941727783	0.0856078013045038	0.0930710209489707
0.0578725959645796	0.0536324378790402	0.0454908721150625	0.0352652741788304	0.0249088748145822	0.0159219171641676	0.389428553652893	0.366054662346819	0.315658204007007	0.249667758822255	0.181055676479998	0.120284038619853	1	0.951987234785509	0.831610004584546	0.666559116966455	0.490149820634063	0.330572077882872	0.995862835249775	0.960023719159851	0.849227061841401	0.689288788062633	0.513287663177693	0.350583069495087	0.384604411111899	0.375425774579271	0.33620346206945	0.276181441834717	0.208054441605497	0.143644381642096	0.137713310714393	0.0719332053492932	0.032252197622362	0.0120385202005159	0.00326412414817872	0	0.351512134090942	0.221692946094404	0.12138585444481	0.0574339518005209	0.0231383454745489	0.00750288383021763	0.645997475334052	0.489335673135333	0.322476512242391	0.184706226442162	0.0917058218192523	0.0391492086530106	0.857414989844078	0.779197633403416
0.000821224423868617	0.000368519230549358	2.35838164458747e-05	2.15240278839891e-07	2.80096851460705e-10	0	0.209244144740399	0.150087841615862	0.015353003288151	0.000223973587455109	4.65967743745927e-07	1.38199747310222e-10	0.872195621857649	1	0.16350902555645	0.0038127567036215	1.2679206855369e-05	6.01307971886193e-09	0.0594762560027535	0.108999277525163	0.0284878221403045	0.0010618190476239	5.64413513032927e-06	4.27853073885718e-09	6.63502361691343e-05	0.000194364242476262	8.1198106028481e-05	4.83761226854145e-06	4.11027904541026e-08	4.97524647654271e-11	0.0458332479900468	0.0300539897774578	0.0179652680861409	0.00978983424593725	0.00486325501722345	0.00220236256619922	0.0814003795981397	0.0599550878562821	0.0402564733157693	0.0246408381453388	0.0137494490114403	0.0069939928177147	0.117164909772713	0.0969338115317431	0.0731076940863329	0.0502644517858789	0.0315042309845527	0.018000595971242	0.136676557482324	0.127013496899747
0.00258710973823291	0.00227413725474055	0.00157153592390208	0.000827435014650321	0.000289214492857668	0	0.128264013351325	0.118219550568299	0.0875450154938766	0.0520650415125521	0.0248321840044063	0.00944886944566392	0.915828004310148	0.877826434518249	0.676252574347354	0.418691620582833	0.208303205375354	0.0832283284249289	1	0.996696483987002	0.798426271474469	0.51404493716541	0.265957203992674	0.110533458669493	0.16702290233069	0.173109003635315	0.144174831397612	0.0964759780234726	0.0518408326773627	0.0223273857608612	0.310906099800345	0.403202783796458	0.473614835694218	0.503899393457223	0.485603820367312	0.423875530748649	0.271238953018856	0.356931647490192	0.425422689480265	0.459272403839488	0.449095012790587	0.397761876112412	0.197282027505577	0.263437038588567	0.318607045220682	0.349011878756066	0.34628829660233	0.311205793034691	0.119608535186374	0.162086493488401
0.690692235879413	0.223045751943513	0.0135772148228086	0.000155788144137916	3.36813226231687e-07	0	1	0.42028144664768	0.0332956724571662	0.000497213144509331	1.39946607924507e-06	6.05259529341431e-10	0.799621306753603	0.4373764674161	0.0450955638388813	0.000876434610954166	3.21065858857939e-06	2.07986828891048e-09	0.353132466293607	0.251385103333198	0.0337325197442938	0.00085322842718282	4.06794129719515e-06	3.51874763907994e-09	0.0861310752325998	0.0797981083030006	0.0139358247109462	0.000458754129814532	2.84651810910515e-06	3.19226413894259e-09	0.268034000891134	0.173130142278087	0.0810603943500894	0.027510467274804	0.00676768983132155	0.00120680227837171	0.345083506450458	0.240443882244265	0.121438526851831	0.0444582617025762	0.0117978180084071	0.00226936378064845	0.409983548742702	0.308150368780548	0.167885111273564	0.0663002098770355	0.0189788918702564	0.00393803906184931	0.449486417626886	0.364434569704655
0.000392620130940051	0.00034568379023424	0.000257906128318976	0.000156517041608025	6.61621009951443e-05	0	0.0756299355066321	0.0752922142594473	0.0660057702655822	0.0509521124276126	0.0346272123014752	0.0207093393084185	0.890481876374458	0.980288919210918	0.950419610899458	0.811537377855655	0.610282407458865	0.404180605889449	0.766244577291079	0.932755898582298	1	0.944200899619718	0.785164057814609	0.575022396868171	0.0481596680768777	0.064852178569458	0.0768959037086647	0.0802888856429548	0.0738225203556999	0.0597706758991203	0.00130111784126418	0.00122061006604393	0.000907800622457304	0.000525275287230621	0.000219579108566764	4.02642479732706e-05	0.0213206312448517	0.0261382288215813	0.0258162551963704	0.0205418537317882	0.0131598066628075	0.00677360907438365	0.0831318338481745	0.132557828627138	0.170371826335176	0.176518418691895	0.147430434591074	0.0992567899671395	0.0810215922409197	0.16811478190427
0.10620935974007	0.0847120390974865	0.0629332445871474	0.0434378912900191	0.0277107243734817	0.0161514990010296	0.549689685064832	0.481896358775933	0.394638211830467	0.30182288943041	0.215484500175089	0.143483713161214	1	0.959950627419455	0.861025415452055	0.72156892678919	0.564919365332443	0.41309438339493	0.646377007493405	0.6793016280714	0.667016439386875	0.611931117469793	0.524487120083094	0.419930157400456	0.147467654813436	0.169906201572441	0.182764411519324	0.183578769947775	0.172189307413716	0.150790829602737	0.406537195108097	0.243844056892034	0.110133709192991	0.036760290331693	0.00814480881522012	0	0.540119427391808	0.428800345489289	0.257491878324446	0.116473532632507	0.0389919755135487	0.00874010787884123	0.509264032506324	0.534505824082615	0.424750825607996	0.255300651618825	0.115586394855734	0.0387242085197944	0.340674087669232	0.472853745664579
0.000104319646111681	2.12974811775465e-06	7.15783350401399e-09	3.96028236442688e-12	3.60707698739922e-16	0	0.0879840947700364	0.00764312663999957	0.000109302262584801	2.57322913322968e-07	9.97284291564965e-11	6.36283028006872e-15	1	0.369633762350972	0.0224923315565677	0.000225314183737755	3.71564144132046e-07	1.00871917214311e-10	0.15316290493892	0.24089621423653	0.0623731340255373	0.00265862062027422	1.86554780512495e-05	2.15500165064271e-08	0.000316129448956285	0.00211566100785255	0.00233087197798547	0.000422748398143729	1.26222486631948e-05	6.2041559210153e-08	2.00460927585795e-12	1.82036243020071e-12	1.58823298876299e-12	1.33137004611539e-12	1.07228831070222e-12	8.29760166219541e-13	2.02091897880039e-07	1.94865384848539e-07	1.80529723650415e-07	1.60690778905097e-07	1.37423629695992e-07	1.12917198618426e-07	0.000706388203247027	0.000723247437949397	0.00071147327372508	0.000672447677616859	0.000610641935893725	0.000532773941727783	0.0856078013045038	0.0930710209489707
0.503594299607394	0.425483683829324	0.304971279011472	0.185202557751803	0.0949372989935999	0.0406008533150712	0.886193294130635	0.786392680095772	0.592360886030054	0.378557025179453	0.204928946241188	0.0935357004468885	1	0.931715141190501	0.736985956698704	0.494736592974486	0.281572935565174	0.135466021611243	0.723925014941866	0.708148073679876	0.588036999564532	0.414366726876329	0.247528165618067	0.124985461338986	0.335715511870477	0.344833744285372	0.300520519317156	0.222100008481517	0.138978241448281	0.0733008930434557	0.791469026210973	0.580777330984727	0.273785549322792	0.0820495095825171	0.0144434072179413	0	0.79143365132439	0.694176114980685	0.391591230262336	0.141347743970681	0.0315845406613985	0.00300107285895658	0.691572444537619	0.72500037947127	0.489024864468956	0.211671617919673	0.0578633778160053	0.00874245389835261	0.527993140751826	0.661667103396818
0.0138746386310187	0.0110425470879552	0.00586216342340951	0.00204704081876874	0.000429012954221972	0	0.396981304366433	0.344807998002513	0.200742292507088	0.0783089899941195	0.020430909482732	0.00351613349170236	1	0.946533100361054	0.600574524871533	0.255419689770357	0.072775683624959	0.0138452522271665	0.222924170136254	0.22994120423924	0.1589707439988	0.0736447329650926	0.0228277713897195	0.00469013999555667	0.00432024877149386	0.00486622739135269	0.00364644215976086	0.00180118762727168	0.000555485059616835	6.24702738200926e-05	0.111412728488622	0.101557891738765	0.062269638317707	0.0256577209371177	0.00706829166517717	0.00125444035093033	0.267009898910921	0.277777220663134	0.194437533594211	0.0915559975747283	0.02896893394403	0.00611533754745585	0.408203751982853	0.484628530904852	0.387153443049887	0.208099461403855	0.0752332108177837	0.0182535288317197	0.398176642278495	0.539475305411858
0.12129014799104	0.102535575880747	0.0802079752314528	0.0580569826176917	0.0388852859694666	0.0240996126791471	0.511652088449297	0.457956356822472	0.379286479557535	0.290672911573377	0.206127382897311	0.13525731031858	0.953511502854365	0.903598640439494	0.792353773040373	0.642919533728498	0.482711939759638	0.335361644373074	0.785017037394985	0.787642253811416	0.731261753138387	0.628218384505435	0.499392888185569	0.367339807629535	0.285518457453083	0.303308376206832	0.298145699007752	0.271185598702604	0.228243609024918	0.177756118466881	0.927838571565426	1	0.10272018200414	0.00100563349108233	9.3823867047048e-07	0	0.81499328341667	0.997709349115829	0.116407847055824	0.00129446004002459	1.37181921772613e-06	5.51319272838077e-11	0.632479877121455	0.879466213602271	0.116552021426778	0.00147213839497935	1.77208794884418e-06	1.19881626818303e-10	0.433661104729704	0.684928683581666
2.47632875963768e-09	4.9848278249887e-10	6.58874836511909e-11	5.70887125478764e-12	3.13959074394126e-13	0	0.000169224419339144	5.45384879439515e-05	1.15429124476614e-05	1.60435309219698e-06	1.4643899100774e-07	8.77779053647221e-09	0.125081443587225	0.0645390617669564	0.0218687851787325	0.0048663004307903	0.000711124145013727	6.82439537344777e-05	1	0.826074972873041	0.448137387186951	0.159652285044515	0.0373517838790001	0.00573878303078124	0.0864737669447855	0.114365108111237	0.0993287476519347	0.0566537449462621	0.0212204473156607	0.00521978594710436	0.027452939691897	0.0246456599389281	0.0188096131160586	0.0122041374238199	0.00673165935585557	0.00315663951149506	0.0275741290591791	0.0259691263168004	0.0207922117336642	0.0141524573461883	0.00818937645567537	0.00402863231300918	0.0256437560648312	0.0253361785553166	0.0212808220613519	0.0151957977662675	0.009224576251431	0.00476055032463716	0.022081488991466	0.0228871527636572
0.0505164898295504	0.0398051514312653	0.0165357945920484	0.00362090296282025	0.000417129481679352	2.4335864877031e-05	0.622046403711838	0.467564997985949	0.185290968473574	0.038712612455253	0.00426336819031368	0.000246536729138317	1	0.71701793601534	0.271052548287513	0.0540213231919694	0.00567546339106308	0.000313353376539264	0.209880111988405	0.143552633921338	0.0517655051178645	0.00984078761299645	0.000985386818974955	5.10057931202581e-05	0.00574986634886967	0.00375114672068755	0.00128961755118078	0.000232960766588709	2.12545324908079e-05	0	0.0473688228324916	0.0177837072425056	0.00431510111832526	0.000675993686102774	6.75369153820111e-05	3.37270874610262e-06	0.100674446041196	0.0568191937733424	0.0207284763318741	0.00488748964117189	0.000744099256991812	7.23060418482374e-05	0.123312809148595	0.104621204199191	0.0573767366968891	0.0203398634272656	0.00466017768112059	0.000689351264063672	0.0870485327692386	0.111021620387225
0.0151962362424213	0.0124580846743218	0.00513153905583967	0.00106200146894361	0.000110429146303146	5.76930409157317e-06	0.666683159864948	0.506729506441765	0.193514726553145	0.037130685407222	0.00357958788912912	0.000173386073841462	1	0.704690107909388	0.249503974848631	0.0443851693133944	0.0039671572150437	0.000178156659395741	0.0512834909944708	0.0335055863723437	0.0109986145697683	0.00181401077296402	0.000150322108642575	6.2587409294355e-06	8.99191573175291e-05	5.44669851196521e-05	1.6576604035832e-05	2.5347720466067e-06	1.9474368026952e-07	7.51742243125935e-09	2.99229957079939e-05	0.000396864640945067	9.64055009213013e-05	4.2892691290154e-07	3.49531926283238e-11	5.21689957192631e-17	0.0420318469380324	0.0431211220716184	0.000810258703959048	2.78855637678346e-07	1.75775048180521e-12	2.02935064821359e-19	0.215716807197419	0.017118661561858	2.48815654282038e-05	6.62380696703817e-10	3.22968158340108e-16	2.88425609366042e-24	0.00404502862833136	2.4830282736224e-05
0.014274206663341	0.00224700862287932	0.000193838725971905	9.16052652043511e-06	2.34040838119951e-07	0	0.396163556817793	0.141702635442181	0.0277760635672587	0.00298368157269042	0.000175637093309167	5.66274702074112e-06	1	0.812743520570664	0.361989880682212	0.0883545123897934	0.0118181730326757	0.00086628320739874	0.229577066983959	0.423967070734287	0.429067033140892	0.237961975486498	0.0723234896533128	0.0120459343897771	0.00479357740607692	0.0201147065903328	0.0462548064585869	0.0582893751707176	0.0402542105953367	0.0152343026982771	0.0793068932324183	0.102200259127277	0.0896648673563315	0.0535576946073411	0.0217796386277768	0.00602987888007985	0.0505299044595882	0.0963139566747026	0.124985381841726	0.110422728190204	0.066418180955884	0.0271984852611319	0.0203029440135291	0.0572399802390214	0.109867478843029	0.143571452131882	0.127730991284534	0.0773666381764519	0.00514449110084364	0.0214527378705243
0.0707530626036192	0.0506635368948946	0.031885744658601	0.0168934926549286	0.0064406824606397	0	0.470935905779867	0.39524761127632	0.300271861274134	0.206070825051399	0.127166314113282	0.0697746623736777	1	0.956688863553345	0.829933493507158	0.65263443383957	0.464846161847454	0.299365873621434	0.717199704602229	0.781120053027581	0.771352985961576	0.690609019521094	0.56042630483254	0.411884893145158	0.170986074360951	0.213173713372701	0.240227312985724	0.244966803326242	0.22607778819605	0.188700356825543	0.404538265418943	0.284271576810894	0.170725198725148	0.0865708798081589	0.0356162147258358	0.00992620036938627	0.713280271755127	0.561484246446671	0.379663909392795	0.219708873291749	0.107672072401137	0.0431537171410635	0.944031777101564	0.830204830025698	0.628064145325036	0.408146312349999	0.226944081122041	0.106740377395567	0.940129424748604	0.923013273307552
0.228270756433025	0.184670330484943	0.0686356080704922	0.0117194533772136	0.00091932852669328	3.31313878121826e-05	0.714650629151558	0.527180044293301	0.178660956566839	0.0278167161177739	0.00198969987475102	6.53844985903382e-05	1	0.672641278220112	0.207860774615016	0.0295098551857441	0.00192471808021588	5.76730187988877e-05	0.625415926879625	0.383593099110335	0.108088165285132	0.0139923614537545	0.000832164905449759	2.27370066300734e-05	0.174823814062222	0.097773412445354	0.0251215519727521	0.00296536167082409	0.000160810493338355	4.00642124008919e-06	0.070009307363567	0.0622092903861119	0.00273446549146114	5.94576006545976e-06	6.39528709501208e-10	3.40247972674251e-15	0.336451429405703	0.343535983619861	0.0173516118137635	4.33535979367965e-05	5.35831450947628e-09	3.27601110497156e-14	0.0742182524434221	0.0870785061487681	0.00505392681884577	1.45099080791556e-05	2.06071582594961e-09	1.44770836115488e-14	0.000751485872051879	0.00101314465088928
3.55984959290982e-07	1.17978900740701e-07	5.0539304656595e-09	2.79837814366947e-11	2.0027915878949e-14	1.8527522006086e-18	0.00240716077163853	0.00188537195122539	0.000190871552935886	2.49768458110549e-06	4.22460588235917e-09	9.23606597921351e-13	0.207675086832199	0.384410811220245	0.0919727149456789	0.00284429501825129	1.13695295653041e-05	5.87438722522864e-09	0.228596490824266	1	0.565434966076049	0.0413254454503165	0.0003903953592213	4.76698702604176e-07	0.00321041054296978	0.0331902299870663	0.0443518940730671	0.00766066201033541	0.000171030140534711	4.93550077282879e-07	2.67309922776987e-07	5.26917330306467e-09	1.90235672249558e-12	1.25795036224303e-17	1.52355144363772e-24	0	0.00109165774578455	0.000145368172304346	3.54547340513553e-07	1.58380316439326e-11	1.29583663249266e-17	1.94187541996896e-25	0.0728014056856858	0.0654904571056084	0.00107904200391852	3.25627258098359e-07	1.79980405604358e-12	1.82201426347775e-19	0.0792820504149421	0.48180195446332
0.326082472910878	0.218807302456301	0.0727772939799115	0.0119985765973324	0.00098053534738336	3.97187514100148e-05	0.729330934493231	0.505058132918952	0.173363568908729	0.0294967415977593	0.00248765397086444	0.000103993280759303	0.743787018321493	0.531554387008061	0.188298367613822	0.0330632193378072	0.00287768627411523	0.000124148418854245	0.345859201751847	0.255082594532373	0.0932528367865482	0.0168982998648357	0.00151783193686316	6.75777231471577e-05	0.0733291846606375	0.0558136886242092	0.0210573797322557	0.00393792700214244	0.000365031748158723	1.67722441907516e-05	0.40906112709723	0.283716898896552	0.070419415670713	0.00625474839027621	0.000198809577212637	2.261297484574e-06	1	0.598212827922638	0.1280624077051	0.00981065084830453	0.00026895774555055	2.63855199294856e-06	0.40907504909753	0.211065592328778	0.0389710502015764	0.00257499852069888	6.08865619231987e-05	5.15109843190129e-07	0.0280025243166935	0.0124615010705154
0.00699427115114526	0.00811893405480057	0.00696631914666455	0.00441830125627285	0.00207135190859775	0.000717785619902385	0.137919516223357	0.168441706758263	0.152062346619415	0.101470986747689	0.0500507030094544	0.0182484685317418	0.652216149686806	0.83807516784743	0.796017394016248	0.558869363463932	0.290032190014483	0.111257739157584	0.739675187524687	1	0.999325824495541	0.738180183184197	0.403056390252418	0.162673713717583	0.201175109943519	0.286154600139947	0.300867563455366	0.23382888575519	0.13432878782325	0.057041131710356	6.19944611060356e-09	8.36672088610893e-09	8.73347653833216e-09	7.23045132027112e-09	4.13782940150425e-09	0	3.73089046792248e-05	3.92283241604207e-05	3.86466423000829e-05	3.56736741090916e-05	3.08534647986783e-05	2.50017992925616e-05	0.00656397905518922	0.00671433455705236	0.0064354456665013	0.00577955135746877	0.00486350583379978	0.00383481574125256	0.145966278389046	0.145260840485949
0.0387337965458992	0.00823557373008364	0.000960394274352609	6.13923198624072e-05	2.1138518446232e-06	0	0.629522590361979	0.279005451255553	0.067823570413456	0.00904302722899277	0.000661287425804957	2.64853902173083e-05	1	0.923841132074731	0.468124452165809	0.130104414840968	0.019833018931961	0.00165822397628082	0.155258871878038	0.298985184519425	0.315798173371245	0.182951624344208	0.0581339069819393	0.0101318383464341	0.00235598909192506	0.0094573201944501	0.0208221209673036	0.0251447720004421	0.0166546948726171	0.00605049469026896	0.0167937457256054	0.00443743207046654	0.000792656478106389	9.56921547193822e-05	7.77491365906411e-06	3.89977170519063e-07	0.295786160996923	0.138258602224414	0.0436909098743118	0.00933412493273992	0.00134812773869468	0.000131601624988663	0.759877665897616	0.62832639636099	0.351246286187109	0.13274645859258	0.033917096277865	0.00585864340956319	0.28473834663755	0.416499858640619
0.307863758280076	0.197698203304744	0.0996386344229487	0.0394124643167278	0.0122354438405183	0.00298114983302557	0.852294894309057	0.66238690149084	0.404030835951305	0.193418583696404	0.0726712671394064	0.0214292925760792	1	0.940588195791646	0.694352462874863	0.402291969279766	0.182929460392376	0.0652840029787373	0.497266173365167	0.566064757430821	0.505736439476742	0.354620063738741	0.195156614247086	0.084291564727729	0.104798859785703	0.144381471690279	0.156115949942397	0.132484173050165	0.0882392116155755	0.0461253926533248	0.429943883332711	0.359602323761678	0.0718363364378163	0.00342746433576505	3.90240558568935e-05	7.13323670607089e-08	0.563513290282853	0.475835944171314	0.0959668720166097	0.00462267718199473	5.31493086418814e-05	1.11165712097841e-07	0.4963606545169	0.423148489947409	0.0861587205163841	0.00418999506592528	4.8633300903286e-05	1.00037951469803e-07	0.293826745934149	0.252888531435775
0.0599566016423083	0.02599907348129	0.00594937664696655	0.000718332328892719	4.56620592080743e-05	1.41743311526661e-06	0.550928960442864	0.353703806090564	0.119834558621004	0.0214250153545724	0.00202132853014708	0.000100524825904974	1	0.950531135553321	0.476794346809383	0.126210082276556	0.0176300350838659	0.00129949767231933	0.358550893871001	0.504590846217667	0.374736764255439	0.146862700498745	0.0303734417234414	0.00331483622471801	0.0253948891556274	0.0529124766179747	0.0581791426463008	0.0337578088174769	0.0103365767566799	0.00167014656876273	4.49135808358619e-07	1.08320691136378e-06	1.37845522317407e-06	9.80205864392683e-07	3.55662229838492e-07	0	0.000637413282580838	0.0012126843491079	0.00136132735172065	0.000901728038930216	0.000352402966788431	8.11923960939263e-05	0.0607954089153903	0.104285738304634	0.105560529704189	0.0630522688776605	0.0222239643413775	0.00462229497049622	0.495489390150042	0.766398747318746
0.350575927262254	0.223209817268985	0.110982244710809	0.0430882415678769	0.013056820662674	0.00308094154790792	0.896961632185713	0.701222186122674	0.428115960681305	0.204119417797341	0.0759972855284094	0.0220894418450318	0.974756724362901	0.935668029635741	0.70141197955739	0.410627663913265	0.187732246333468	0.0670214572396571	0.449936858180049	0.530299984445887	0.48810840698522	0.350860671991584	0.19695712938802	0.0863393541613811	0.0882057204372144	0.127652522294854	0.144269000347433	0.127330564897317	0.0877613239992044	0.0472346851037761	0.562490561679591	0.259401248840843	0.0614230813092224	0.00745721785408845	0.000451720907942695	0	1	0.67032386556643	0.230740622298479	0.0407775066591193	0.00368823737901895	0.000157673174513546	0.761401546764304	0.741854886773783	0.371180896751951	0.0953630968057699	0.0125703398623533	0.00083783542100177	0.2482835749627	0.351624129272511
0.0137458051048218	0.00447908704645231	0.000430313696883902	1.21884631174728e-05	1.01539786877357e-07	0	0.362020656449609	0.211002954558764	0.0362593720153905	0.00183708192846661	2.74416031709162e-05	1.20607221201074e-07	0.95919955058633	1	0.307374327863735	0.0278555501202515	0.000744273074134369	5.86288206145206e-06	0.255680162758821	0.476786462467494	0.262136415298961	0.0424920176770596	0.00203078459741218	2.86149655831304e-05	0.00685642199370286	0.0228696901299625	0.0224905237300985	0.00652101808439078	0.000557452198534194	1.40497645472603e-05	4.58314247139089e-09	8.03231724232385e-09	8.86953446673232e-09	6.20204105726708e-09	2.68293338268036e-09	6.0634981570806e-10	2.16647369040221e-05	3.75766527253646e-05	4.1879357080542e-05	2.99916021007113e-05	1.38011466566282e-05	4.08070519035163e-06	0.00536497202233077	0.0094187626963989	0.0106252538346341	0.00770200578664517	0.00358746297540147	0.00107371750268597	0.0734029115994911	0.130437814325011
0.024766496409106	0.0188757107648446	0.0119485037420779	0.00605944982658179	0.00212854442440492	0	0.248151531243068	0.22550320448047	0.174004122381837	0.113876494853874	0.0630015070227297	0.0291750031080724	0.762976353301724	0.813711538338436	0.737627239128186	0.568286574432393	0.371969093441226	0.206642847873758	0.75162308576804	0.940361826979324	1	0.90393337668901	0.694493337837069	0.453384486569478	0.237194640017239	0.348573817826539	0.435047420963621	0.461361249198896	0.415769179053142	0.318338445135714	0.00467273747213612	0.00712926238456033	0.00947411832007839	0.0111902044828302	0.0118408475893718	0.0112493653439244	0.0718116523402348	0.0901517830755996	0.102628575309249	0.106010511439807	0.099374624262892	0.0845135780343225	0.298573051876721	0.333284728956311	0.337922781523759	0.311217922515336	0.260319920236444	0.19770273077599	0.41905094266399	0.417181456843443
2.12510488681743e-05	1.78935287279123e-05	2.40987792840151e-06	5.19130733851259e-08	1.78773891007774e-10	0	0.0303395429546178	0.031650136716559	0.00528111452762104	0.000140948033262372	6.01694197607003e-07	4.10744718066848e-10	0.773717665691498	1	0.206728772725214	0.00683573616324611	3.61537287892386e-05	3.05846096052984e-08	0.352452672682778	0.564376895476931	0.144550994375887	0.00592183605872765	3.88038766050038e-05	4.06701934730154e-08	0.00286789944638387	0.00568962009845245	0.00180545245976825	9.16372999335634e-05	7.4394682394439e-07	9.6594130418218e-10	0.0452424834231816	0.048297128721734	0.0495359008598747	0.0488138086764425	0.0462156643079573	0.0420396974291569	0.0414751978206819	0.0442456745149352	0.0453499748493073	0.0446588110950425	0.04225334930355	0.0384095305381375	0.0318615329147895	0.0339669457945052	0.0347912638861351	0.0342379528855467	0.0323719790182894	0.0294072617217339	0.0205107262144243	0.0218513536815124
0.000821224423868617	0.000368519230549358	2.35838164458747e-05	2.15240278839891e-07	2.80096851460705e-10	0	0.209244144740399	0.150087841615862	0.015353003288151	0.000223973587455109	4.65967743745927e-07	1.38199747310222e-10	0.872195621857649	1	0.16350902555645	0.0038127567036215	1.2679206855369e-05	6.01307971886193e-09	0.0594762560027535	0.108999277525163	0.0284878221403045	0.0010618190476239	5.64413513032927e-06	4.27853073885718e-09	6.63502361691343e-05	0.000194364242476262	8.1198106028481e-05	4.83761226854145e-06	4.11027904541026e-08	4.97524647654271e-11	0.0458332479900468	0.0300539897774578	0.0179652680861409	0.00978983424593725	0.00486325501722345	0.00220236256619922	0.0814003795981397	0.0599550878562821	0.0402564733157693	0.0246408381453388	0.0137494490114403	0.0069939928177147	0.117164909772713	0.0969338115317431	0.0731076940863329	0.0502644517858789	0.0315042309845527	0.018000595971242	0.136676557482324	0.127013496899747
0.00481328146139134	0.00602553344718485	0.000561880411192065	3.90289105302395e-06	2.01940353381262e-09	7.78312386465351e-14	0.453040100655126	0.232844700386298	0.00891436099112068	2.54219127089806e-05	5.40033095452581e-09	8.54528743423499e-14	1	0.211011041905985	0.00331668716817755	3.88327356116273e-06	3.38676925090917e-10	2.20022640950908e-15	0.0517644164978363	0.00448447878789796	2.89392167118908e-05	1.39109156335772e-08	4.98102599401663e-13	1.32852550532287e-18	6.28391951305812e-05	2.23504738134303e-06	5.92157182716976e-09	1.16864179840868e-12	1.71798552638024e-17	0	0.0808275756618757	0.0834866355849988	0.0761295792594781	0.0612870845237652	0.0435575613823925	0.0273298479341307	0.145239548843705	0.139628828015842	0.118507096301127	0.0887958530959485	0.058738124269299	0.0343025594886826	0.127625038015389	0.114198100587333	0.0902112995813317	0.0629132413170448	0.0387348826890511	0.0210543332135303	0.0548419050557483	0.0456739238134054
0.00288641050130754	0.000945871046848929	0.000186834755063874	2.21962837779269e-05	1.52996362849471e-06	0	0.230672466398716	0.152957953986004	0.0611515990936618	0.0147401530245637	0.00214212786169449	0.000187635167946054	0.745319453330008	1	0.808941657954685	0.39454272932392	0.11601934767926	0.0205695811794893	0.0973661571028282	0.264330281038405	0.432658589492044	0.426975909443247	0.254051078119127	0.0911377334207219	0.000514203378594887	0.00282489701566996	0.00935598636667048	0.0186823020072492	0.0224920758417923	0.0163262930406877	0.0286333059432437	0.0197642723109993	0.0111835712052806	0.00518763347441678	0.00197261694432959	0.000614869650644795	0.173967722188407	0.147645319634645	0.102721575672074	0.0585860972871957	0.0273916465780616	0.0104986043134452	0.372234072862575	0.388426093496974	0.332270429322677	0.233005408494545	0.133946476421719	0.0631229763005631	0.280488139568646	0.359871974175928
0	9.43269959480199e-10	8.95884741938741e-09	3.64220830627883e-08	6.57955639113907e-08	5.29573473306358e-08	4.17733005178999e-05	0.00025936871884333	0.000718076521373461	0.000886458700980266	0.00048795633271319	0.000119767226579048	0.114381105413405	0.216532129229969	0.18277849621427	0.0687958989023587	0.0115460835131686	0.000864055252528685	1	0.577188583456061	0.148549146560432	0.0170473659935653	0.000872326536173602	1.99037342039543e-05	0.0279149225577066	0.00491251434461497	0.000385483581323738	1.34878016969938e-05	2.10384477576507e-07	1.41521851136987e-09	0.0247595733490344	0.0203801156974526	0.01533815101616	0.0105546114331172	0.00664070770498521	0.00382022863209288	0.0396041740187758	0.0361916883088131	0.0302398478620546	0.023102194540383	0.0161372581786633	0.0103064507810473	0.0474799277387727	0.0481706300412371	0.0446845593910576	0.0378996770471449	0.0293911388507305	0.0208401190523734	0.0426629050379307	0.0480537291515472
0.000206192309404882	9.97511644418689e-06	1.65578575017965e-07	9.4304062746777e-10	1.84165026791671e-12	0	0.147711824565248	0.0355549263465865	0.00293646590359466	8.32129272963884e-05	8.09090860657856e-07	2.69925709696425e-09	0.834980763072285	1	0.410926537241653	0.0579387385502968	0.00280294477331348	4.65265344171545e-05	0.0372439800068382	0.221931334284402	0.453755416271475	0.318321284317931	0.0766214194373748	0.00632812962220801	1.3108533466614e-05	0.00038864730089819	0.00395364674747399	0.0138000521888953	0.0165273891485236	0.00679154270087574	0.0250804479653016	0.021381216305393	0.0146651761175731	0.00809282066288546	0.00359310830435649	0.0012835076377536	0.05836399180664	0.0529901699983123	0.0387082373700958	0.0227493627755057	0.0107570412703998	0.00409236339383784	0.104936160820344	0.101467907222585	0.0789387041925845	0.049409338640477	0.0248820321194612	0.0100813898612292	0.145772579586989	0.150117933789135
0.111339786403498	0.0841245815258862	0.0488086519718137	0.021575277844983	0.00702390923443976	0.00136152338923254	0.585837889546916	0.521171381847253	0.357275419786602	0.188605331710438	0.0764761874477071	0.0235535597621837	0.951318276341416	0.994761728667648	0.801766898829935	0.498014940988398	0.238245045501387	0.0875582020360545	0.478406755363878	0.588040166887003	0.557047739934892	0.406656393841288	0.228667618597492	0.0988644004119499	0.0740541575791358	0.107256154338609	0.119491958584779	0.102462425083998	0.0675625616213112	0.0341212601687753	0.156355723810375	0.0774754789442112	0.0314221563408759	0.010193789831323	0.00234687887399947	0	0.59376194607427	0.391149145765026	0.212534831700729	0.0950934546505024	0.0348247283161213	0.0101731716263264	1	0.872803279563413	0.628765657114599	0.373777336452288	0.18321721244065	0.0738681909544423	0.748505350007272	0.865316749843116
0.00149471021275255	0.000915353588603995	0.000443009780335035	0.000165385349290897	4.21755335684253e-05	0	0.0809688824910408	0.0597853982192311	0.0352387315265153	0.0165773100212474	0.00621988709119137	0.00185590989234426	0.692255515265452	0.612750727252362	0.433002964605918	0.244277663694431	0.110014424781249	0.0395493802825185	0.942467193347898	1	0.847080922353665	0.572848881803042	0.309273150116408	0.133296880542249	0.204341295865282	0.259902676649484	0.263907627241493	0.213934084700516	0.138449208064456	0.071526645674105	0.00399501582037118	0.00469492437434053	0.00457448899002102	0.00369521143854262	0.00247346083446197	0.00136985345435952	0.0437613267526863	0.0498089587438233	0.0470289938636923	0.0368349983255907	0.0239313716337755	0.0128946916498899	0.211032013929472	0.23273858257145	0.212935824733612	0.161617305588889	0.101760518276585	0.0531500311615006	0.449235354378934	0.480075403395508
0.0272849333502111	0.00326312493786333	0.000188341713087445	5.2459777755668e-06	7.00740271392655e-08	0	0.51973899409873	0.185392318196937	0.0319154603933065	0.00265163277531048	0.000106322913136795	2.05707613592745e-06	0.939935365275618	1	0.513458040554538	0.127236837751254	0.0152168133680877	0.000878288728315618	0.161384183426056	0.512104456381849	0.784258239391124	0.579645641271868	0.20676118283586	0.0355941304038095	0.00263071720934538	0.024898168059475	0.113726981025467	0.250704755257403	0.266725526604731	0.136952366093073	0.0340763793686558	0.0428828362161571	0.0477002658053195	0.0468991895771289	0.0407583991741814	0.0313095005258924	0.0874027339832586	0.106127065986658	0.113902836498768	0.108056317382281	0.0906093525308005	0.0671588317782793	0.173233109509735	0.202956574822183	0.210175742589911	0.192384153947937	0.155655061216892	0.111317754434773	0.265320676565259	0.299926199267956
0.171227382609422	0.0757661555630913	0.00700293364906331	0.000135203364380454	5.45252559248353e-07	4.59315026372869e-10	0.849607153519693	0.383555987785499	0.0361694662969708	0.000712456184876266	2.93141258707896e-06	2.51940775931261e-09	1	0.460594958369513	0.0443140136092765	0.000890565199980392	3.73846295205709e-06	3.27810732886797e-09	0.279202136213258	0.131203823119242	0.0128788465952133	0.000264064595649937	1.13095704761493e-06	1.01177692875147e-09	0.0184915949076887	0.0088656523530074	0.000887870754156319	1.85734051056973e-05	8.1158878781157e-08	7.40769805348303e-11	0.251957529905689	0.0114893055806066	3.78934290485212e-05	9.03936081603754e-09	1.55960523132593e-13	0	0.859498737654938	0.146251803053654	0.00179995191373691	1.60222780858225e-06	1.03155244978833e-10	4.80160086916571e-16	0.689342088061637	0.437703811479476	0.0201015501496345	6.67701665093649e-05	1.60412813862578e-08	2.78739835725087e-13	0.129985826072615	0.307986073411618
0.00274616891411739	0.000767733318772418	5.75562385652924e-05	1.15709787891658e-06	6.2290972332524e-09	0	0.221943415315114	0.123836857370269	0.0185291932968648	0.00074346756909099	7.99955813197978e-06	2.30727922328655e-08	0.897982412278738	1	0.298628395927777	0.0239144906321287	0.000513558703147012	2.95744498766307e-06	0.181887957461597	0.404259865333016	0.24094406892022	0.0385097576481139	0.0016505331863399	1.89703990540467e-05	0.00184438086776887	0.00818147867708925	0.00973222022605204	0.003104495138443	0.000265563852299963	6.09179462423564e-06	3.82928943687847e-08	1.02872465888479e-07	2.00850435860528e-07	2.8501774049716e-07	2.93970645699295e-07	2.20378626132461e-07	7.58563498002888e-05	0.000167995273664612	0.000270421032081091	0.000316389571743008	0.00026905567082564	0.000166303133204304	0.0120389490925429	0.0219827494149738	0.0291751931254094	0.0281438669300266	0.0197329536940854	0.0100563116454606	0.153112349800629	0.230511177600661
0.106098073093752	0.068039649641878	0.0370889895112689	0.0165927892626917	0.00527594286921544	0	0.532250789732358	0.4085868141911	0.271394048064758	0.155588533439582	0.0764481187103556	0.0314828687245943	1	0.907545735044237	0.713681607065133	0.486068211181379	0.286346513328418	0.145401202981673	0.715144996920718	0.766664062378491	0.712177853183651	0.5731681072884	0.399440016682865	0.240699886864647	0.193438282703273	0.245558292212694	0.269670169870779	0.256334066868231	0.210841159977729	0.149869088934227	0.0513083271081552	0.0352214664200029	0.0215115732363527	0.011315937535488	0.00460471056244304	0.000661784009323086	0.185484409298302	0.14573326343753	0.103990153553304	0.0671533203058546	0.0389222842091932	0.0198220232162108	0.365742101486107	0.323121749320108	0.259945660250052	0.190274003690986	0.126504484823509	0.0760973736822699	0.403881832407342	0.400298343005337
0.690692235879413	0.223045751943513	0.0135772148228086	0.000155788144137916	3.36813226231687e-07	0	1	0.42028144664768	0.0332956724571662	0.000497213144509331	1.39946607924507e-06	6.05259529341431e-10	0.799621306753603	0.4373764674161	0.0450955638388813	0.000876434610954166	3.21065858857939e-06	2.07986828891048e-09	0.353132466293607	0.251385103333198	0.0337325197442938	0.00085322842718282	4.06794129719515e-06	3.51874763907994e-09	0.0861310752325998	0.0797981083030006	0.0139358247109462	0.000458754129814532	2.84651810910515e-06	3.19226413894259e-09	0.268034000891134	0.173130142278087	0.0810603943500894	0.027510467274804	0.00676768983132155	0.00120680227837171	0.345083506450458	0.240443882244265	0.121438526851831	0.0444582617025762	0.0117978180084071	0.00226936378064845	0.409983548742702	0.308150368780548	0.167885111273564	0.0663002098770355	0.0189788918702564	0.00393803906184931	0.449486417626886	0.364434569704655
0.860668072175206	0.696465930601613	0.367387223563239	0.125889078602506	0.0273945370282918	0.00299258205281814	1	0.807640961336202	0.425273435102404	0.14555671133868	0.0317550330192402	0.00362342925675657	0.859631707381891	0.692858108300568	0.364024080785974	0.124228993282785	0.0269087647849124	0.00290482063534269	0.546613042375515	0.439603225054788	0.230294631589237	0.0781420408497513	0.016542776717068	0.00138313385270615	0.256823838080213	0.206007631818853	0.107399677334848	0.0359441797507674	0.00708620284946369	0	0.255794531014151	0.220532983085024	0.182607710169034	0.145194107476378	0.110823460966991	0.0811603777820039	0.365837764282766	0.333392175039162	0.291854498052932	0.245408680928782	0.1981862992922	0.153684740776848	0.455339029556193	0.438524732138538	0.405722480673861	0.360601358461669	0.307869581372236	0.252470305024078	0.4933684085059	0.502100164990208
0.277492446013956	0.184785609156381	0.103913021136949	0.0476425538627984	0.0154227895240867	0	0.864243088618415	0.706722924786139	0.49647582686956	0.29859085734178	0.152245478242464	0.0637809162690605	1	0.992870010995381	0.848216059327952	0.623006092514153	0.392499703381893	0.210751114349786	0.433018694111416	0.522719322063149	0.542151519377043	0.483276181849536	0.369867650017994	0.242235265311958	0.0643010953995	0.0978922687758266	0.12526692007841	0.136297773297785	0.12646825890967	0.0998142833081198	0.154295640093446	0.116695721541882	0.0786896150885745	0.0464288748293189	0.0227250911130846	0.00741552266829224	0.445345249212526	0.396268451356268	0.318704156685532	0.231207832146937	0.150596179493811	0.0870963520297468	0.567410549937337	0.586666649143786	0.549044070873858	0.464941569274086	0.355891573904834	0.245663523094796	0.324538798846769	0.3903385436927
0.0587311669797924	0.0882313381821952	0.0514002369955672	0.0116082888997466	0.00101118421572694	2.80376241323935e-05	0.387984231571962	0.506221723363047	0.256145999992999	0.0502599078081296	0.00381892607009209	0.00010635981453363	0.882445088754325	1	0.439476439348007	0.0748980693868785	0.00494456113306047	0.000120371306000808	0.691069061974276	0.680174358327666	0.259620897994574	0.0384264327995978	0.00219985604535989	4.25771268525661e-05	0.186341721567053	0.159291764543782	0.052804439130728	0.00678337344058686	0.000332010664181496	0	0.0533940328602443	0.0515626619786559	0.046436854598259	0.0390008190466455	0.0305467643014137	0.0223116444465356	0.0509550807303443	0.049546643859915	0.0449288945095104	0.0379944906339011	0.029963743445651	0.0220366967264401	0.0442863845436274	0.0433591764939474	0.039589134445935	0.0337096126037713	0.0267677104232292	0.019821768595357	0.0350540555332496	0.0345567675482041
0.00111443996928015	0.000764335769516711	0.000355916478094195	0.000111079586590727	2.12700813012373e-05	0	0.0712514468415394	0.0607207526735647	0.0352728171786248	0.0139658519445809	0.00376727565030689	0.000690201772384211	0.627131007215929	0.663081898154181	0.477913974512088	0.234803454056843	0.0786364413295551	0.0179499156758304	0.762306029170585	1	0.894220645062069	0.545083657647586	0.226492262747755	0.064151157510184	0.127972180845173	0.20828209936316	0.23107819996964	0.174758270776539	0.0900917106934766	0.0316579189224426	0.0654931995306916	0.0831103758241046	0.0887338365113218	0.0797074557105986	0.0602397441746499	0.0383034131324741	0.0840825114905207	0.104906483575238	0.11012219696562	0.0972576339034817	0.0722682768253296	0.0451796671280804	0.101236741791933	0.124186096810081	0.128169359922073	0.111294089762658	0.081308418702385	0.0499770721292476	0.114312684508843	0.137869352013372
0.00463158109475204	0.000403053884393059	1.44856657471622e-05	2.15005152997136e-07	1.31465983172246e-09	0	0.508378679527415	0.146672257963905	0.0174763297424262	0.000859991353627816	1.74775061345817e-05	1.46688723940109e-07	1	0.956505466682782	0.377847468133696	0.0616434844959652	0.00415335876238821	0.000115572179890547	0.0352506627481061	0.111784490185206	0.146398766602211	0.0791835354732494	0.0176878058682655	0.00163175382759167	2.22684056268284e-05	0.000234115546274159	0.00101651299077782	0.00182279241223252	0.00134990465061531	0.000412867384820346	0.237050778677405	0.17331683238617	0.0278502423329226	0.000983571850805689	7.63434698985187e-06	1.30201405847552e-08	0.102222627850748	0.311039761200585	0.208004943660135	0.030571748816274	0.000987542478452153	7.01099993768941e-06	0.0107314317712221	0.135892675478921	0.378201553228287	0.231333988437003	0.031098859453246	0.000918836745202251	0.000274266815427702	0.0144537707165622
0.0965830671576434	0.0605561155604065	0.0271931310062832	0.00874590206075313	0.00201462485439095	0.000332374660281762	0.558999466828044	0.416265395993246	0.222010449290052	0.0848048542041602	0.0232012934776614	0.00454619301251246	1	0.884424603940023	0.560229303884881	0.254164574117032	0.0825863749916605	0.019219672332174	0.55292574555023	0.580803905170435	0.436954718521028	0.235443946810542	0.090862109468158	0.0251143701463349	0.0944956529167684	0.117889858259719	0.105338044309312	0.0674121605771837	0.0308983602257262	0.0101432424533724	0.00405025377135855	0.00741846946857169	0.00453529431596828	0.000925455855985356	6.30325253476232e-05	1.43290506438136e-06	0.0471036692163942	0.0500087024263426	0.0177212976763781	0.00209606397882391	8.27508338451328e-05	1.09038212033291e-06	0.11999029405944	0.0738406883564156	0.0151671660862799	0.00103985364126522	2.37956818473524e-05	1.81701401477441e-07	0.0669508934451934	0.0238816740713269
0.00244331661780998	0.000926803482481193	0.000172544208617909	1.57538718839034e-05	6.91762627123364e-07	0	0.166107862421442	0.103993319873435	0.0319560258723728	0.00481982456408301	0.000356800560314198	1.29499048603532e-05	0.967791675000746	1	0.507166199012501	0.126250399090562	0.0154257775201645	0.000925096568559349	0.483233995197313	0.824097208064024	0.689813341173372	0.283411138026046	0.0571523836665923	0.0056569584671731	0.0206783896843609	0.0582023773599226	0.0804075343516976	0.0545236452856388	0.0181470068894789	0.00296452866962876	3.27862154729528e-05	3.66389738070056e-05	3.29509620501221e-05	2.38479121115113e-05	1.3887460077475e-05	6.50371795769616e-06	0.00294667023802019	0.0034986921884675	0.00334344820466095	0.00257156830332219	0.00159189945724651	0.000793132347354624	0.0514222099115069	0.0648736160826762	0.0658719572299207	0.0538329428731089	0.0354087626983082	0.0187451272849902	0.174320551739279	0.233673492472506
0.0202163466898942	0.190228205500243	0.52645662195422	0.428514697147163	0.102585102905995	0.00722301176398694	0.282290462628968	0.817721661981499	0.696675033659474	0.174570332568768	0.0128654825060474	0.000278867022036513	1	0.891756657053782	0.233888122447403	0.0180420309047921	0.000409334283619598	2.73140181933706e-06	0.898698590104767	0.246716095498065	0.019920321971909	0.000473053943940753	3.30399875056102e-06	6.78284336432249e-09	0.204898314808894	0.0173164503623417	0.000430422337214145	3.14662939871642e-06	6.76142579229274e-09	0	0.00403583780519484	0.0106402997865818	0.0197037516202726	0.025628246028867	0.0234133601178804	0.0150239284174097	0.0108046367035127	0.0259452194301372	0.0437602130395947	0.0518413625272982	0.0431368360132955	0.025211289981073	0.0168828937863231	0.0369250495809696	0.0567244359683633	0.0612060264417452	0.0463866580999677	0.024692603622442	0.0153972748777937	0.0306722108819679
5.95737079410345e-06	1.07427507866914e-06	1.292785921044e-07	1.03664983004247e-08	5.3692773884546e-10	0	0.0101371133108748	0.00335257105523743	0.000740021253927378	0.000109021676392242	1.07197184113236e-05	7.03470114370388e-07	0.539688995733773	0.327343314070495	0.132515264024695	0.0358039429526628	0.00645651738919144	0.000777084603116719	0.898967244537983	1	0.74243536613144	0.367891557902093	0.121670001069043	0.0268565189761192	0.0468506063714096	0.0955801194027813	0.130143487466846	0.118271425472386	0.071736426890063	0.0290403716602576	0.106637079911018	0.144423110963236	0.0383428523838193	0.00199549850099202	2.03581002176763e-05	4.06940210014261e-08	0.100459931391035	0.140202634694677	0.0383564798355659	0.0020570297725484	2.16252576511125e-05	4.45459113256658e-08	0.0875254320557767	0.125872949010773	0.0354854094947332	0.00196104022377994	2.12442818154841e-05	4.50947338606674e-08	0.070523263653171	0.104511815556716
0.024766496409106	0.0188757107648446	0.0119485037420779	0.00605944982658179	0.00212854442440492	0	0.248151531243068	0.22550320448047	0.174004122381837	0.113876494853874	0.0630015070227297	0.0291750031080724	0.762976353301724	0.813711538338436	0.737627239128186	0.568286574432393	0.371969093441226	0.206642847873758	0.75162308576804	0.940361826979324	1	0.90393337668901	0.694493337837069	0.453384486569478	0.237194640017239	0.348573817826539	0.435047420963621	0.461361249198896	0.415769179053142	0.318338445135714	0.00467273747213612	0.00712926238456033	0.00947411832007839	0.0111902044828302	0.0118408475893718	0.0112493653439244	0.0718116523402348	0.0901517830755996	0.102628575309249	0.106010511439807	0.099374624262892	0.0845135780343225	0.298573051876721	0.333284728956311	0.337922781523759	0.311217922515336	0.260319920236444	0.19770273077599	0.41905094266399	0.417181456843443
0.000590712388777351	0.000446582959416254	0.000264600387794558	0.000119449336115446	3.60732366024866e-05	0	0.0404476056071862	0.034642707706004	0.0235994183958822	0.0127841554772484	0.00550317355521246	0.00187714286580939	0.465721705238619	0.448174457375759	0.343082440049163	0.208918352025737	0.101196943935048	0.0389869844951556	0.924920829521714	1	0.860059810205186	0.588422981014776	0.320242810366244	0.138639084974403	0.316922810220644	0.38496912415905	0.371987827781521	0.285931173230168	0.174831404629137	0.0850327060142744	0.0193747654235182	0.0223772509745232	0.0221283349512543	0.0187353030128533	0.0135803976620078	0.00842590909010868	0.107339179652703	0.120891112864245	0.116585358166732	0.0962733572733747	0.0680728423491583	0.0412124278686886	0.316025964992243	0.347104231223703	0.326449996428719	0.262901104107268	0.181294357066898	0.10704944976289	0.494702567428007	0.529891015765885
0	0.00360649936567138	0.00680551622290888	0.00881546233324397	0.00908483390738649	0.0075365590114624	0.13289938770686	0.162321087087879	0.178005275114319	0.175569530627002	0.155710845336043	0.123883784057835	0.660548488405789	0.701826212178874	0.673556589910326	0.583791342112952	0.456617425467098	0.321723586636335	1	0.933601208006663	0.78746191197792	0.599668444111849	0.411655568008364	0.253841239903906	0.477862562218951	0.39115623356841	0.288413338964382	0.190841475836762	0.112324489250271	0.0574561742138611	0.0530808593637635	0.0735272004134316	0.0923786484657633	0.106136146105237	0.11191765492919	0.108439122659368	0.127064962985104	0.176948266674511	0.225975982526071	0.265629751516096	0.287904476866354	0.287928916183246	0.170229375266816	0.243103049505261	0.318929597921575	0.385556288092868	0.430145784910954	0.443168831062964	0.133273231537296	0.197112813246604
0.0424697902943752	0.0270687566873055	0.0153055425728549	0.00767145901092001	0.00340077507866372	0.00132395307545703	0.358361556308181	0.270651772392512	0.181433316789742	0.107950230883044	0.0570018668221834	0.0267054789610798	1	0.894548469265696	0.710290961185453	0.50060501309576	0.313166791736221	0.173886446539504	0.923397898442118	0.978357239943376	0.920100619017724	0.768072230745773	0.56911004766896	0.374295310741601	0.282149959192621	0.354079639901709	0.394408541874072	0.389958038084618	0.342227947975182	0.266585682223676	0.00393268387167748	0.0034125430337432	0.00197668935930685	0.000752737632227585	0.00017117279110867	0	0.0389152554148792	0.0374912879645886	0.0242512768602383	0.0105226293116692	0.00304708640142674	0.000568215853086419	0.169582970905274	0.181149868094333	0.129976157891095	0.0626329081891529	0.0202558767004086	0.00437719270765179	0.327735577187001	0.388154524116958
0.176001262688689	0.165992071420608	0.116362803404652	0.0604435379858123	0.0229616385338713	0.00595942540922326	0.481802043868168	0.440521607641744	0.299781916282225	0.151639400774055	0.0567018328491552	0.0152474888306833	0.859176327444969	0.761489014235147	0.502497181945721	0.246671889168046	0.0897544428103828	0.0237712224451382	1	0.859088904612474	0.54951608008443	0.261490108029655	0.0922325125795953	0.0236666118544162	0.759867837847269	0.632696844195033	0.392161494488502	0.180708737154828	0.0615588431255797	0.0150425007095752	0.643264141026928	0.61399633558917	0.405281941936656	0.184749295625118	0.0577709497330348	0.0118670969711862	0.638426149354263	0.551680055910255	0.329600373140335	0.135859910168414	0.0382083106893023	0.00677167674098314	0.579415499978632	0.45325231781025	0.245037269520897	0.0912243400963195	0.0229224450613748	0.00329240336958914	0.480847627863412	0.340462045563189
0.257800658824641	0.0772735309801678	0.0140425916358037	0.00154411923156266	9.92957924707511e-05	0	0.949098474679751	0.545401074558716	0.190053241099696	0.0401572940508296	0.00514209395915511	0.000395692846637717	0.907717667579054	1	0.668047776233906	0.27062713982522	0.0664779942353012	0.00989937911308073	0.225528698424742	0.476319086554437	0.610028523880366	0.473761761304109	0.22311347874865	0.0637140050608132	0.0145532276268097	0.0589370484328395	0.144710789880676	0.215456033561784	0.194522913252146	0.106496525905156	0.298401641688251	0.165638635207841	0.0734098784204909	0.0259750995243052	0.00733615459877532	0.00165175619595048	0.571500351686235	0.422256717983945	0.249101367291726	0.117330734858432	0.0441236340761277	0.0132465153739664	0.626520452560687	0.616158239596912	0.483826730047522	0.303338387843028	0.151845696908226	0.0606885730093583	0.393149830300408	0.514650153721151
2.3446488647385e-09	1.44923754245984e-12	1.64067821790452e-17	3.40196092612294e-24	1.2919844966228e-32	0	0.000234922407851686	9.59284573772339e-07	7.17451503703907e-11	9.82787699104691e-17	2.46574945816358e-24	1.13307916202999e-33	0.176833756543896	0.00477034119927797	2.35697939414207e-06	2.13296731613533e-11	3.535368500423e-18	1.07326569434849e-26	1	0.178215520484258	0.000581718826046319	3.47778545724871e-08	3.80815421775672e-14	7.63744930298415e-22	0.0424843447931805	0.0500190801980348	0.00107861026725634	4.26005759972059e-07	3.08168656318651e-12	4.0830390235972e-19	0.00190697795306341	0.00254357402242725	0.00325963566404635	0.00401346714357407	0.004747842834391	0.00539633531436363	0.00512943413027386	0.00655106734235885	0.00803860412596304	0.00947709405251107	0.0107348433391877	0.0116826724986193	0.0108420671761569	0.0132586283852144	0.0155779775640591	0.0175852894421638	0.019072777350333	0.0198748714460671	0.0180083358663278	0.021086474950893
0.00755111826463162	0.00920121089612561	0.00985900754836154	0.00928976157204164	0.0076972326581525	0.00560696615309418	0.181143518029723	0.199150656003395	0.192595040066384	0.163837080730931	0.122596829186038	0.0806930862955912	0.922526762257907	0.915542658380881	0.799259012801597	0.613769348466735	0.414600465350497	0.246352481211446	1	0.895868098657165	0.70598776439985	0.489393223948748	0.298416643655325	0.160060370617131	0.230725051200977	0.186584548228645	0.132726139001762	0.0830473689199703	0.045704130921895	0.0221191170355024	0.645889252406204	0.545417468913191	0.179040556713591	0.0228313165137377	0.00111202477918199	0	0.662220233673147	0.676036634554792	0.268287652914343	0.0413754471079752	0.00246121932472273	3.60307194188743e-05	0.613983615370153	0.757741381850435	0.363540682973445	0.0677905209498421	0.0048953897356909	0.000116746919227519	0.514778855417195	0.768036518217033
8.62009594768335e-05	6.44358585044052e-08	8.82198286160943e-13	2.21221774466769e-19	1.01604420833595e-27	0	0.115009595118323	0.00127170062272939	2.57548345682511e-07	9.55335060521683e-13	6.4904639145679e-20	8.07641884833562e-29	1	0.163563388628453	0.000489999086320281	2.68860815887471e-08	2.70198432647615e-14	4.97348955230114e-22	0.0566643454168547	0.137098046231453	0.00607541188687972	4.93109374122856e-06	7.33050445431076e-11	1.9959402516427e-17	2.09249150297707e-05	0.000748894054582505	0.000490908027245876	5.89390261641329e-06	1.2960711670887e-09	5.22008787413014e-15	0.0762212741351839	0.0723510258819185	0.0618799794789492	0.047686188030739	0.0331109797127436	0.0207151667612217	0.0668896597804758	0.0549930407534358	0.0407374142487655	0.0271904354616489	0.0163521870016838	0.00886079125467963	0.0452071715062364	0.0321911387492091	0.0206539120363577	0.0119400263306387	0.0062193532435263	0.00291891966567499	0.0235299632510727	0.0145121083220975
0.00699427115114526	0.00811893405480057	0.00696631914666455	0.00441830125627285	0.00207135190859775	0.000717785619902385	0.137919516223357	0.168441706758263	0.152062346619415	0.101470986747689	0.0500507030094544	0.0182484685317418	0.652216149686806	0.83807516784743	0.796017394016248	0.558869363463932	0.290032190014483	0.111257739157584	0.739675187524687	1	0.999325824495541	0.738180183184197	0.403056390252418	0.162673713717583	0.201175109943519	0.286154600139947	0.300867563455366	0.23382888575519	0.13432878782325	0.057041131710356	6.19944611060356e-09	8.36672088610893e-09	8.73347653833216e-09	7.23045132027112e-09	4.13782940150425e-09	0	3.73089046792248e-05	3.92283241604207e-05	3.86466423000829e-05	3.56736741090916e-05	3.08534647986783e-05	2.50017992925616e-05	0.00656397905518922	0.00671433455705236	0.0064354456665013	0.00577955135746877	0.00486350583379978	0.00383481574125256	0.145966278389046	0.145260840485949
0.132766023200283	0.39672521759597	0.0958159969679716	0.00187038751211192	2.95100891299872e-06	3.76317835908888e-10	0.531735166122119	0.568530595192843	0.0491312319899332	0.000343168031467583	1.93731993821626e-07	8.83977426197913e-12	0.980484833694551	0.375106798773006	0.0115988343706022	2.89880574594442e-05	5.85557079019141e-09	9.560041033751e-14	0.832383452962737	0.113944427669012	0.00126068939640909	1.12737516715375e-06	8.14843449135596e-11	4.74928818993675e-16	0.325344191087349	0.0159355958793497	6.30868602976394e-05	2.0186214134711e-08	5.22053829305332e-13	0	0.965796434107645	1	0.313072117147739	0.0296359441788092	0.000848248565276756	7.34103825380129e-06	0.918684371406374	0.591767610949651	0.11525666321552	0.00678751622602449	0.000120860867501757	6.50714555339334e-07	0.478502231913499	0.191751730325522	0.0232340330688639	0.000851216243286771	9.42942454182688e-06	3.15835151635437e-08	0.136470416285229	0.0340223494337849
0.0180737211777794	0.00348319196234416	0.000329203841881347	1.52584364836305e-05	3.4682694259238e-07	3.86610170430427e-09	0.294003696677623	0.120597409934901	0.0242594429362524	0.00239321282474536	0.000115781580278037	2.74697861329738e-06	0.652205756471137	0.569410111821037	0.243794204238014	0.0511893049111172	0.00527099667076935	0.000266172942317204	0.197307270107707	0.366639281858407	0.334112368662197	0.149315112891994	0.0327244709850407	0.00351721694002615	0.00814007060121119	0.0321943332740433	0.0624436604308486	0.0593956890780723	0.0277063394593745	0.00633812836500569	1	0.0707224703126543	9.16376466077339e-05	2.17545205301383e-09	9.46202702728074e-16	0	0.550929547092158	0.945321200161709	0.02971815296741	1.71168290466295e-05	1.80627510312602e-10	3.49223505925079e-17	0.00150731156753517	0.0627497898613485	0.047860871535293	0.000668818092653207	1.71235776098448e-07	8.03230300679905e-13	2.04795732100856e-08	2.06850252966922e-05
0.000466916055846723	7.51291702782152e-05	6.69806811115549e-06	3.30754563601416e-07	8.91980439087585e-09	0	0.143412842029704	0.0559487707408416	0.0120940478145123	0.00144854306075913	9.61322759326627e-05	3.53484187355651e-06	1	0.945876779574725	0.495732916513915	0.14395925095919	0.0231638117415086	0.00206518555963587	0.158297773897531	0.36302909128305	0.461303424079669	0.324795913649405	0.126710633905828	0.0273901365883027	0.000568869122490568	0.00316308691087803	0.0097451481118508	0.0166358264826338	0.0157354419701675	0.0082469267111886	0.0123347737957333	0.00489003109880781	0.00130538347598364	0.000234644570888319	2.84005895869396e-05	2.31456008356896e-06	0.057502905666144	0.0412573284087377	0.0199323496530658	0.00648428315838084	0.00142040274826608	0.000209511039072833	0.0853066119830221	0.110770694648491	0.0968530158678605	0.0570226638790614	0.0226062194216482	0.00603468289376042	0.0402726216713921	0.0946417933930182
0.00192532955768126	0.00015659959589026	2.33291159827396e-07	6.36543391751305e-12	3.18111835802423e-18	0	0.11471716023621	0.0772950464888085	0.000953887206575162	2.15607801852683e-07	8.92594088199235e-13	6.76807931982288e-20	0.179159156404482	1	0.102231110299941	0.000191420409738969	6.56470918725628e-09	4.12348888845596e-15	0.00733393305806146	0.339106136470227	0.287181488753055	0.0044545036863686	1.2655062349114e-06	6.58493272116482e-12	7.86904784320052e-06	0.00301410660911274	0.0211454591177623	0.0027170505311514	6.39440880652186e-06	2.75629163549785e-10	0.00337057560426245	0.00483560550493288	0.00600895630625803	0.00646768144625796	0.00602975392978978	0.00486913650025854	0.0463096890935091	0.0632888368870104	0.0749175827001748	0.0768142492071293	0.0682183509154987	0.0524761585962892	0.207186510604048	0.269727473250625	0.304151725363117	0.29706861905363	0.25131861800207	0.184159421019759	0.301837298832215	0.374321758433902
0.10620935974007	0.0847120390974865	0.0629332445871474	0.0434378912900191	0.0277107243734817	0.0161514990010296	0.549689685064832	0.481896358775933	0.394638211830467	0.30182288943041	0.215484500175089	0.143483713161214	1	0.959950627419455	0.861025415452055	0.72156892678919	0.564919365332443	0.41309438339493	0.646377007493405	0.6793016280714	0.667016439386875	0.611931117469793	0.524487120083094	0.419930157400456	0.147467654813436	0.169906201572441	0.182764411519324	0.183578769947775	0.172189307413716	0.150790829602737	0.406537195108097	0.243844056892034	0.110133709192991	0.036760290331693	0.00814480881522012	0	0.540119427391808	0.428800345489289	0.257491878324446	0.116473532632507	0.0389919755135487	0.00874010787884123	0.509264032506324	0.534505824082615	0.424750825607996	0.255300651618825	0.115586394855734	0.0387242085197944	0.340674087669232	0.472853745664579
0.0968382278426029	0.055539095592593	0.0270694521033021	0.0108602493180183	0.00312316488244823	0	0.493879221988779	0.352078918093643	0.216399157105477	0.114445470318076	0.0517728024774533	0.0196392300696104	1	0.878201568834525	0.665668835117404	0.435371194174732	0.245497066180604	0.119075916857746	0.811001919410336	0.876809250092824	0.818258953202399	0.659103363382499	0.458134144430137	0.274623474813995	0.263023891646737	0.350402769271534	0.402702179640074	0.39935899955833	0.34174301524408	0.25226411223415	0.18440143293994	0.138916077722268	0.0973237323317534	0.0633071222593704	0.0381018341451328	0.0210511833230666	0.334023381252081	0.274591274767614	0.210183897002966	0.149727331679758	0.0991663229075226	0.0609393019603617	0.470197394281646	0.421357124568267	0.351705576175537	0.273394424442642	0.197847260102684	0.133198724775963	0.51503446297138	0.502964981862366
0.304552196662796	0.140877612294629	0.0281555450414635	0.00243123873466711	9.07053669180394e-05	1.46211008273898e-06	0.748652271451624	0.413749301762161	0.0987952607695749	0.0101924047277362	0.000454316929074231	8.7494930415143e-06	1	0.660288918436768	0.188369128267132	0.0232181256976364	0.00123647773024534	2.84503196567818e-05	0.725807240842694	0.572574742529807	0.1951572937673	0.0287394927476589	0.00182858486445577	5.02681443522314e-05	0.286249038229629	0.269793702035538	0.109865488090702	0.0193300279596751	0.00146941810201095	4.82614093116945e-05	0.410059106019768	0.334152918716046	0.0121127164482167	1.95314882199281e-05	1.40095836685015e-09	0	0.348830338173136	0.373449372392906	0.0177847069054349	3.76755138442795e-05	3.55032902480174e-09	1.04124436420527e-14	0.272174575267967	0.382810397714501	0.0239506547471562	6.66574274787922e-05	8.25233720402644e-09	4.09767229620996e-14	0.194780903135634	0.359916066040215
0	9.43269959480199e-10	8.95884741938741e-09	3.64220830627883e-08	6.57955639113907e-08	5.29573473306358e-08	4.17733005178999e-05	0.00025936871884333	0.000718076521373461	0.000886458700980266	0.00048795633271319	0.000119767226579048	0.114381105413405	0.216532129229969	0.18277849621427	0.0687958989023587	0.0115460835131686	0.000864055252528685	1	0.577188583456061	0.148549146560432	0.0170473659935653	0.000872326536173602	1.99037342039543e-05	0.0279149225577066	0.00491251434461497	0.000385483581323738	1.34878016969938e-05	2.10384477576507e-07	1.41521851136987e-09	0.0247595733490344	0.0203801156974526	0.01533815101616	0.0105546114331172	0.00664070770498521	0.00382022863209288	0.0396041740187758	0.0361916883088131	0.0302398478620546	0.023102194540383	0.0161372581786633	0.0103064507810473	0.0474799277387727	0.0481706300412371	0.0446845593910576	0.0378996770471449	0.0293911388507305	0.0208401190523734	0.0426629050379307	0.0480537291515472
1.64326457426119e-10	3.09888918110001e-13	3.54165169872239e-17	2.45305282810597e-22	1.02969639534127e-28	0	0.000205628361368788	2.59914012002388e-05	1.99102916226938e-07	9.24329468520677e-11	2.60062196698797e-15	4.43433912974698e-21	0.0109086164397049	0.0924196831674066	0.0474526563458162	0.00147658289083422	2.78455874760387e-06	3.18241041908719e-10	2.4533949319627e-05	0.0139319014189757	0.479462418251776	1	0.126399884842185	0.000968265830922323	2.33924866883937e-12	8.90363699426496e-08	0.000205380756558978	0.0287113294901687	0.243247343892162	0.124894743412341	5.07412632587963e-10	6.72103848182161e-07	9.0351574129649e-05	0.00123270540251903	0.00170689619377102	0.000239871778514038	2.84018007170031e-10	8.17852417868732e-07	0.00023901669817882	0.00708933955446093	0.0213406453240615	0.00651978917595565	6.18790312194678e-11	3.87370488446486e-07	0.000246112567620862	0.0158695746298421	0.103853470813531	0.0689764723121054	5.24752075481641e-12	7.14152810708266e-08
0	2.98045601843532e-07	3.53861305982131e-06	1.38224908079032e-05	1.81863976856117e-05	8.06729722210792e-06	7.40045695076438e-06	0.00021055404823443	0.0020189929203583	0.00653202175895342	0.00713043496571019	0.00262627556621302	0.000540208274725354	0.0127391790003129	0.10136122945168	0.272119028755195	0.24649197535802	0.0753361600142493	0.00347441605950356	0.0679879141817743	0.448887438738685	1	0.751656465194153	0.190631926432213	0.00197117800250412	0.0320075219518606	0.175361140791132	0.324168968353724	0.20219311092031	0.0425518122189394	0.00682653411867873	0.00667704025047001	0.00497226188895925	0.00281909723742494	0.00121689009318578	0.000399921171844896	0.100828707077344	0.117005449456906	0.103374739717328	0.0695359213839241	0.0356115126903766	0.0138853864398215	0.392245331326439	0.540029911140767	0.566062393608432	0.451749050412083	0.27448375607348	0.126976249589613	0.401903227895518	0.656477235934278
6.09506641571711e-05	8.78419002927347e-05	7.3970623486055e-05	3.63793076402075e-05	1.04062934350639e-05	1.67126842417995e-06	0.0190322441949063	0.0406283476463516	0.0507111245194679	0.0370094560738596	0.0157927163237893	0.00394030968413443	0.158015288516299	0.499877534076875	0.924621270076998	1	0.632371060394781	0.233818989338388	0.0349373891715538	0.163787997395385	0.448961196041425	0.719567112673266	0.67432562089904	0.369490998613846	0.000205619308151443	0.00142908004546075	0.00580539439936149	0.0137887453022737	0.0191491857849042	0.0155492842759876	0.00296076249925489	0.000983271937775759	0.000201726714577985	2.54996462311393e-05	1.90895773109636e-06	0	0.0694827949977342	0.0386288516174128	0.0132709484063708	0.00281734260048391	0.000369527882024832	2.986860659869e-05	0.364490251815554	0.339201044287808	0.19506781007773	0.0693219840165191	0.0152234062400392	0.00206582937037301	0.427407523736239	0.665809118710969
0	9.20356692298056e-10	7.05855900308444e-09	1.71979616738071e-08	1.37425544785922e-08	3.58728072790798e-09	1.93551825130783e-06	3.42453675866018e-05	0.000199551302727501	0.00038296909540674	0.000242063691039778	5.03909031265733e-05	0.00151673820364859	0.0212133376974901	0.0977156687057559	0.148243699501293	0.0740704723692321	0.0121890768950023	0.0207121715734696	0.228995486933679	0.83384445433437	1	0.394976983876406	0.0513807467501177	0.00492892169140969	0.0430780591652453	0.123998710635891	0.117553359141178	0.0367036920009646	0.00377434234659739	0.0473135134554823	0.0247097449889897	0.0111595630645428	0.00435834876594255	0.00147194854553335	0.000429891757847903	0.109021274267659	0.0704779119958432	0.0393994961668738	0.0190468942761212	0.00796257502498931	0.00287858305739484	0.172519129130661	0.138050423556623	0.095528749732286	0.0571644867016665	0.0295811045565002	0.0132372669887234	0.187483567827772	0.185704491109741
0	0.000165394656345069	0.000344091927753263	0.000471317441224234	0.000489893229075481	0.000390842171290276	0.017124102590982	0.0272206464385867	0.0361910527099378	0.0403007536889491	0.0376007053032053	0.0293865658260349	0.244010567085453	0.351023318974666	0.423451830790018	0.428392682720002	0.363455781216294	0.258587763583837	0.623280274259538	0.814932116935846	0.893609876490853	0.821805636050953	0.63383956772581	0.409973344315489	0.288403195462043	0.342807352587165	0.341712227682838	0.285647691847768	0.200228746476869	0.117663556059903	0.00512037137366721	0.00468506222284686	0.00366238702323044	0.002427834624027	0.00133562141467569	0.000566711388616491	0.0955625161346575	0.0949048791873491	0.0812008896634941	0.0598434227851532	0.0379667758631745	0.0207034997431516	0.52099495757108	0.559454170634963	0.517732127911819	0.412903440783873	0.283771615802856	0.168034081096393	0.860777909880834	0.999390359479748
0	2.98231273434628e-09	1.27716315399385e-07	2.83650740270561e-06	3.30538299723754e-05	0.000202148974143876	1.55703362211488e-06	4.77216714780597e-05	0.000767609306811881	0.00648009291297754	0.0287103796079268	0.0667595425749031	0.00200125909161074	0.0233203975262115	0.142621595668417	0.457774239399804	0.771141588285682	0.681763299660438	0.0795383812683519	0.352398822191587	0.819424350309872	1	0.640483361111337	0.215294245027563	0.0977526875562532	0.164668861335211	0.145583104267747	0.0675502850470348	0.01644978072039	0.00210237290823627	0.00295944688411122	0.00448540461530896	0.00595057565504445	0.00691007270425514	0.00702380640601123	0.00624926194633658	0.0102568441147863	0.0143407405810993	0.0175507501857262	0.0188012216775839	0.0176296112587485	0.0144699050878332	0.0256209042197685	0.0330460097945593	0.0373086798605157	0.0368694804370997	0.0318926372824543	0.0241479423418612	0.0461267276239399	0.0548837743125042
0	8.54638941211958e-14	3.33375420188212e-11	1.34544956237173e-09	5.61951215113383e-09	2.42899952269804e-09	4.45131378886519e-11	5.80342968496161e-08	7.83030452257189e-06	0.000109337768806504	0.00015800083863959	2.36290470369161e-05	9.7355082522588e-07	0.000439150035484609	0.020500518479141	0.0990408588041322	0.049517827203704	0.00256216085833371	0.000237339617977779	0.0370409852128045	0.598263420710378	1	0.172983699157424	0.00309676314580511	0.000644945862330568	0.0348251943627377	0.194608348377158	0.112545209670511	0.00673581564318231	4.17206436168685e-05	6.865301001642e-06	0.000192046093420145	0.00253097206400108	0.0157146678571851	0.0459683633264043	0.0633503263569481	0.000225221281189235	0.00291023410797096	0.0177166827474139	0.0508127700007227	0.0686592908098319	0.0437080806882299	0.00314196069458167	0.0187539112776149	0.0527374281486701	0.0698685960570324	0.043609495931696	0.0128237811381728	0.0186394697075339	0.051392207107326
0	7.47531294015237e-18	1.17465005220977e-12	3.38072348655644e-09	1.78210329917783e-07	1.7205930831416e-07	2.92269799547256e-19	1.08087948081823e-12	7.32135361406083e-08	9.08296350806607e-05	0.00206388659547236	0.000858946603023011	1.50429886472498e-15	2.39806638586968e-09	7.0018104589071e-05	0.0374439428490855	0.366754011114665	0.0657945992465614	1.18800728915341e-13	8.16359059072897e-08	0.00102746113375194	0.236849059091343	1	0.0773304275324264	1.43959446558454e-13	4.26419755770215e-08	0.000231343094669387	0.0229878227393629	0.0418370653449794	0.00139459037086233	1.06806137951624e-06	0.000105859632234487	0.00329413877412016	0.0321833124703324	0.0987181330618058	0.095069337135747	6.93024277554417e-05	0.00248571952004494	0.0279919489567	0.0989672477970029	0.109856861949407	0.0382860203879723	0.00170432044599069	0.0221220022777714	0.090151914104114	0.115346072689313	0.0463348768521964	0.0058437355554259	0.015885636744864	0.0746186367887933
0.00218405404511037	0.00493559576785132	0.00689009455909451	0.00660537284605465	0.00430679580070616	0.00161611398122053	0.100738607182435	0.163156219046814	0.193724831471502	0.168875716547253	0.107960275452166	0.0503089387709559	0.611428364511876	0.891258128569904	0.95543138992348	0.753322266309902	0.436676658424253	0.185740212530873	0.759153492980929	1	0.968856822015291	0.690380248021283	0.361567156639507	0.138768239775271	0.193787002532367	0.230894679994704	0.202051741167755	0.129740707921885	0.0608267294910016	0.0203597217390201	0.00207102086611031	0.00853521916817962	0.0139658852696153	0.0113479864522475	0.00428721614737786	0	0.0140468558582773	0.0446125421084845	0.0720495918948363	0.0613251749043034	0.0272694594332643	0.00564834769996436	0.0429346024957497	0.134907410486132	0.222829378560028	0.195840194782761	0.0913847587134246	0.0219762451254542	0.0798090966904932	0.255928481665946
0.107401399021334	0.0997877782508874	0.0736561681750853	0.0431917092988342	0.0201202989802317	0.00744472157175771	0.491311989989611	0.562902717285025	0.512362534306926	0.37050085285347	0.212847153702753	0.0971425918572095	0.630616104431555	0.890939961092513	1	0.891702305956234	0.631695758350635	0.355519608460379	0.227111152277218	0.39566814495688	0.547634272037347	0.602168500568444	0.526033653430775	0.36507056036187	0.0229470577925678	0.0493014225073656	0.0841468440648393	0.114097688890305	0.12290817129548	0.105184152578929	0.00719986163003916	0.0031970076336966	0.000991769102979916	0.000213111082210157	2.94825005707233e-05	0	0.330135616668009	0.250502747160533	0.133036530760818	0.0494490007857336	0.012862277517154	0.00233923769944302	0.545378122289439	0.706734771569067	0.640997839054358	0.406909418701381	0.180791419578963	0.0562193831629251	0.0324713093786498	0.0718654629847288
0	0.0160458605536306	0.0547165623783429	0.106234038854233	0.130422566634905	0.102685791609235	0.0474108197698149	0.173197523010543	0.391429970884414	0.570851432159966	0.540977389656343	0.332890570368453	0.188259560558705	0.507849110232742	0.883644665438404	1	0.736788045262614	0.352386336901286	0.235634912297729	0.492220056473147	0.665720990487885	0.58552423195408	0.334369450166851	0.122390636764357	0.0960153353874154	0.15741239514172	0.165552632544258	0.111964115669898	0.0474500366373573	0.0104886656359389	0.0617109315946225	0.0561696964639244	0.0402855938998608	0.0221019160899431	0.00816407390613673	0.000261745115069848	0.326669099735989	0.375085129771432	0.34633171416108	0.256958147965783	0.152584739842099	0.0715348438025448	0.370920224159584	0.533587492748257	0.617403902326455	0.57512692136323	0.431131930565834	0.259489869401669	0.09204285221088	0.168674901263645
7.29905583980635e-20	4.69953245176304e-15	1.9199839121246e-11	4.97787228183291e-09	8.19017409552534e-08	8.55156775923337e-08	3.54406149008263e-13	5.47209215474202e-09	5.36177741288339e-06	0.000333401372202719	0.00131561618898103	0.000329453600995581	1.50458249734197e-08	5.57160862276121e-05	0.0130932789990627	0.195262779206968	0.184796497023069	0.0110986773596816	5.58546342881181e-06	0.00496062332672118	0.279586703570331	1	0.226979539342752	0.00326946463784677	1.81313804136152e-05	0.00386207186320049	0.0522051148131294	0.0447825669393575	0.00243785648919755	8.42190837894492e-06	0.0529680736937956	0.0512722733857143	0.00516539624555998	5.41598414047332e-05	5.91022205849469e-08	6.71247816706458e-12	0.378732381751979	0.146350669412208	0.00588585637803108	2.46364019460769e-05	1.07324178925863e-08	4.86598248469625e-13	0.1607510345032	0.0247976159563179	0.000398124364218994	6.65242911551159e-07	1.15689628983952e-10	2.09392572454704e-15	0.00405021606019659	0.000249418247701201
0.0370901756905462	0.079514427700701	0.0982729823962519	0.0700294666902212	0.0287662125178924	0.00679910933947181	0.0990750197032014	0.264955511885813	0.408560198759056	0.363285983694487	0.186270296638443	0.0550628416907633	0.0998224124267901	0.333081323792521	0.640826885880452	0.7109585054444	0.454846075283726	0.167795432864756	0.0379362580859848	0.157986163625714	0.379261887374146	0.524994703350361	0.419068009326899	0.19289297661074	0.00542169736591892	0.0282587486677034	0.0846812559343915	0.146269419274809	0.145678014353501	0.0836581157647219	0.00121550976475657	0.000835397400196723	0.000458526905762463	0.000195373247523787	5.67237567239051e-05	0	0.080752787899732	0.0679680833748515	0.0463249173794421	0.0255636278512799	0.01141606999537	0.00411820891004085	0.698737401284408	0.713998006784327	0.590862359553377	0.395985859108256	0.214916206992712	0.0944557724053791	0.802418134030134	0.995397995703722
0.146986752770414	0.141342406260385	0.100423365874477	0.052214011190113	0.019029686712753	0.00366087027221219	0.548533534453777	0.658512486576267	0.587457541302147	0.38923179392504	0.190957987726352	0.0684711167076235	0.600081408257213	0.898568028143248	1	0.827369803164278	0.508602448902456	0.231630868359902	0.193044720884317	0.36215575239318	0.503287041741859	0.519422411047874	0.398186987642479	0.226317250293314	0.0161221185561378	0.0411165388029812	0.0730896235950195	0.0948017112630273	0.0906139575473756	0.0637351939987329	0.0343520940217498	0.107017308664301	0.202164348752997	0.238678275862818	0.176778050270508	0.0815020380508255	0.0605154195921544	0.147415253175673	0.222185369597663	0.209903097029852	0.124134112438094	0.0450250788026364	0.0863533586812721	0.166945283274687	0.201214317419053	0.151976093482003	0.0713249485206484	0.0196221865826138	0.10091058534988	0.155658500840269
[truncated: 1,570 more rows]
[truncated: 10 more columns]
