# Supplementary material for: Diversity of spatiotemporal coding reveals specialized visual processing streams in the mouse cortex
Source: Nat Commun. 2022 Jun 6;13:3249. doi: 10.1038/s41467-022-29656-z (PMC9170684; doi:10.1038/s41467-022-29656-z)
Supplement: Supplementary file 7 — Source Data [file 41467_2022_29656_MOESM7_ESM.zip › source data/FigureS14A_AL.txt]

V1	LM	AL	RL	AM	PM	LI	POR/P
1.14988166669928	0.781965434728287	0	0.318202842765775	0.317303865302971	1.51783376884471	1.32683915225346	1.57911117031407
1.06722327200529	1.16524880943838	0	0.284786208610551	0.318666554661628	1.6120356883882	1.73508295609751	1.64518642395726
1.04554352110734	1.59836244644694	0	0.180548493439256	0.585584953941426	1.61740586883508	1.66305396205457	1.49921953803607
1.02889026521703	0.521687782930146	0	0.480799992247094	0.276772985431488	1.43022046308458	1.15952102256735	1.60699150123083
1.65267729110009	1.02269061875168	0	0.157829652968629	0.332675401018866	1.57116239636255	1.5573301547218	1.69236010242887
1.18219168671216	1.09930475828187	0	0.122683675682234	0.186478000241049	1.67446135623723	1.82791278171694	1.75096844893353
1.22670712154389	1.11377340096539	0	0.166147634345749	0.369121827631642	1.81567676276581	1.66187278407417	1.54492451967533
1.03643487079546	1.06006118515072	0	0.219915845589799	0.268810642198468	1.54923869833095	1.36357182999622	1.61921660647046
0.962514643282348	1.34602742367669	0	0.254958632075083	0.31879647838722	1.59291818923275	1.7955628488331	1.70161900860303
1.20533126216054	0.933524811402877	0	0.33941178611884	0.39726756452019	1.71645810088289	1.51909034070606	1.52257176710176
1.01799292803837	0.82950327826145	0	0.491607583090055	0.290522239362473	1.54137893220869	1.49166538952172	1.39525188058505
1.11443021119894	0.732552784179271	0	0.435142377940543	0.430096798618565	1.68711680926417	1.43292798571619	1.66866031400461
1.50718322143886	1.3083856276432	0	0.265017334386564	0.364665483418113	1.65407734443995	1.77724485386929	1.8585255462763
1.02416193862529	1.17789051416337	0	0.258263338048251	0.329387501254418	1.52733305072921	1.52499180838407	1.44513647224423
1.15635794726643	0.847472990303966	0	0.498367768368463	0.611451149455472	1.52873983440654	1.35930401664255	1.43048719758937
1.32092911653713	1.19606482786946	0	0.243186291314337	0.272995729260529	1.84238814335209	1.45555924018288	1.60920769625296
1.48279656382995	1.08270110543957	0	0.166567131282312	0.612660770896197	1.73917495047994	1.61572673887961	1.56282113944824
1.26479104090324	0.964112097705439	0	0.399686565042142	0.415782674944169	1.49406355960424	1.56308518019643	1.77999649557563
1.41243488605912	1.30908289250825	0	0.282008926146073	0.184987103798828	1.72877578098426	1.66263457100854	1.60972985951167
1.16750977062471	1.20903238764553	0	0.39931154801321	0.231230576390701	1.48545796613452	1.27151617401376	1.4891790418677
1.63633969076762	0.945508381954052	0	0.291263883784832	0.302926735395099	1.70262505200889	1.77626223805699	1.87647709359208
1.10047928757351	0.692639942150401	0	0.30992476048571	0.45975149609178	1.66246293893558	1.36571181852728	1.66356922536887
1.72845059368678	1.44925173784815	0	0.121423320126608	0.450285584092041	1.74500665467656	1.67983824489034	1.79976555809044
1.14442359060001	0.49210839521581	0	0.799142131299483	0.313394059863848	1.1605297873581	1.20263660769275	1.15699191740828
1.16283268068753	1.36535699707625	0	0.273878915105256	0.409626088273422	1.5760096557423	1.42062883944505	1.40983776517689
1.14702738224487	0.822605107230245	0	0.454909215341552	0.28719620861248	1.43745346704062	1.53472885579742	1.67874343976482
1.06805164640373	1.02362900698219	0	0.340582451384717	0.356370472279075	1.69364066658111	1.41165205881917	1.55739137855425
1.2621648137983	1.04139186811384	0	0.43813029225937	0.344003260774198	1.55239818531833	1.22076019576228	1.17765364792121
1.44284806843981	1.40070899651443	0	0.181320059778063	0.270441317138028	1.4243643085546	1.72786690164852	1.48381320211778
0.7625083503108	0.823188556506334	0	0.878225551936435	0.494829585637482	0.982013030040123	0.892630220147473	1.4123068152292
1.33853578679452	1.05035916961291	0	0.405169735813746	0.236831999312202	1.55427610454986	1.55052866572865	1.26789912884604
1.15315776515996	1.06974520368111	0	0.227110241794581	0.221735539513502	1.86350432513254	1.85897282724246	1.5616223862828
1.48932992699504	0.849524850600533	0	0.441563489940842	0.400254182428911	1.45243533409317	1.38462808577357	1.48026695410488
1.37364395039632	1.06341936124004	0	0.220083811318216	0.248131675607376	1.68826073225766	1.45781145513403	1.45680117966899
1.39104808262155	1.04014826812032	0	0.557690023717181	0.388028616164645	1.51351538792203	1.39430846321171	1.33337176316733
1.09310274541801	0.776114332912319	0	0.571619823759748	0.248532930193188	1.55576977898355	1.26394742485336	1.63790662795093
0.947679626864576	1.27496276135723	0	0.221618013214934	0.203144427322005	1.72937510580027	1.5750095351959	1.62784699847647
1.44278984176309	1.28602730516829	0	0.237605619272521	0.305133781829801	1.34049832372247	1.64190214629268	1.66675773858904
1.1339017775134	0.828039862122034	0	0.524776924416696	0.348135883876409	1.52791018161691	1.1317729671511	1.52344620170856
1.27053046608134	1.41815233665443	0	0.233258888487943	0.176393529198741	1.90909784603564	1.54376410604574	1.56619977625508
1.10740783020393	1.30377166692709	0	0.493187057113812	0.476963804397487	1.55984349472957	1.39091342831587	1.34236452628567
1.19303352056999	1.15976567694906	0	0.299036519548913	0.304071048120285	1.71686618105631	1.46021184123679	1.40629824094507
1.0910709283796	0.758127501042443	0	0.620438448259119	0.170155438304732	1.44304720612677	1.22189564928059	1.25558132009334
1.30648164699609	1.19933992396176	0	0.0937823896243882	0.226019366807981	1.75689114747285	1.60689956752897	1.82303704687282
0.903288211886955	0.805202773814179	0	0.530410146288122	0.352640948982949	1.63728773314304	1.38792153493257	1.46368273021187
1.64255131745202	1.60698946615323	0	0.199343471441702	0.27207779102731	1.61919716957744	1.64544244424277	1.69615116453903
1.18132699183018	1.13598786533452	0	0.337091828431253	0.241799670088707	1.42833232078525	1.63882079496612	1.67159336027397
1.61518762574898	1.1738681967029	0	0.433237487049888	0.283584969049624	1.5134746617515	1.33990861205451	1.73640497305561
1.31636988526042	1.01329331013975	0	0.499186348813638	0.362663568422573	1.3444879995493	1.16890273812671	1.60800855222426
1.58327363810994	1.04164976679143	0	0.202694920920734	0.30702693822381	1.82463702391927	1.41991429294856	1.5282639989023
1.42482568016048	0.905583797743948	0	0.212785625825837	0.30727983953986	1.70268322532246	1.34028806319169	1.60753458066428
1.53533110344741	1.31259481392163	0	0.117993243832609	0.467797336627836	1.7140526343664	1.70044068540168	1.55824072450745
0.949649967278515	1.01734787163447	0	0.254788867528358	0.409487249137129	1.48320617193181	1.54703063834358	1.66275447835051
1.0667740232865	1.59311809988279	0	0.0813474766444515	0.46203800183702	1.70352885502568	1.61242232507418	1.83754827199028
1.01875806205739	0.954810472857802	0	0.33836668108754	0.354210416379591	1.32616911569442	1.21454990086426	1.29938482678837
1.14594465740418	1.59831268535877	0	0.152546806638611	0.503288104046016	1.79370115419425	1.32783877987146	1.65450788254266
1.44472630187473	1.23136295439051	0	0.237659905059665	0.269391754620757	1.70945010945605	1.53402784933627	1.51441894934954
1.06314791009505	0.880561729116943	0	0.536522864348451	0.381885553720725	1.43324308090763	1.43026230515427	1.48607876654882
0.932189320528772	0.9234421976913	0	0.154534816232269	0.40174319520429	1.68761166247217	1.69753670247818	1.86628100763467
1.09390373031858	0.923100284703848	0	0.359989908699394	0.246239787855509	1.66739064448854	1.4626647112468	1.69567479142866
1.0445549494701	1.14182982057352	0	0.139716035020714	0.306537170894163	1.68541340382743	1.44663940245613	1.67179036016079
1.28606782706346	0.775918099653344	0	0.184045360329922	0.411921430923707	1.69206080186886	1.4711354123008	1.60409304890159
1.06151592076308	1.13467701586729	0	0.23695090754075	0.239636054557936	1.57977549413578	1.74078493497145	1.90995332645073
1.15482454343846	1.13587064017216	0	0.0757605587556055	0.399983674973234	1.56238961644855	1.6669464375754	1.63284764633062
1.49242054376043	1.16590704901365	0	0.195336095230075	0.405239223973907	1.69329764152049	1.69447762741233	1.49504023142284
1.16735598036984	1.10926529982742	0	0.327366748098984	0.271431107224144	1.58810410375914	1.45620007922306	1.07300052005413
1.36025747181804	0.78879838379676	0	0.512220814922243	0.433282016281861	1.44052995373204	1.48882687401798	1.72915379665719
1.46132642476784	1.21199774928879	0	0.38980159247241	0.290305253369372	1.56953895712688	1.62459092149153	1.7761446727636
1.4861159150146	1.32731200204316	0	0.175880932442493	0.350512627278345	1.67883375651645	1.68539129918743	1.51113476820795
1.26902640146491	1.23300901386292	0	0.515301884071964	0.544987582096011	1.51912104052025	1.25509348233422	1.71165224391931
1.06059711384645	0.803309187663834	0	0.442751223093442	0.353229748619266	1.73728465607735	1.49877802398972	1.67625665236359
1.20267154535586	1.01556416974535	0	0.261863967017981	0.304100899462726	1.71461130522086	1.43553389966352	1.42687128284591
1.25282798390024	0.611244506678183	0	0.621634655942855	0.166446716498406	1.39146157467073	1.27980925871546	1.5209597733973
1.61075836372321	1.21144022233305	0	0.420018001945285	0.22374186147046	1.46378670555701	1.45076406860434	1.49049041027104
1.27058145377981	1.1926508115625	0	0.0979126772424768	0.209417704203275	1.86424251965037	1.74332145374945	1.81936359450531
1.04389908624167	0.406076762341485	0	0.745602862193965	0.481199033634912	1.06564164666889	1.14657595107571	1.41149193825747
1.08282092503679	0.812423538851331	0	0.52053818656375	0.416756934000859	1.33562534121408	1.40378344852555	1.40542862167567
1.33014608546758	1.05929987469536	0	0.136498297496953	0.205252252584539	1.81510357505769	1.60136487953994	1.62311099041207
0.897119744178471	0.697739017849885	0	0.52270310877133	0.505850040485639	1.2873433427644	1.17808553408419	1.64700290031086
1.48293454724164	1.22513352053552	0	0.461109303209379	0.332602617968287	1.54097686947681	1.46935955342145	1.73409300871153
1.05413855187251	1.14283307973221	0	0.271241827795934	0.243244848534039	1.64485451576615	1.55277837151468	1.57683583599454
1.37878317995217	0.800735208856311	0	0.369168201113871	0.408122368925901	1.56330979315523	1.22600410610053	1.55363043531953
1.39539908153629	1.18205733469275	0	0.224400316072417	0.428524113731294	1.75149588237051	1.37160359429125	1.52394862806114
1.07595908550393	0.983417532707722	0	0.276642999168441	0.392884918573726	1.65127402996349	1.37256376527382	1.58706322333707
1.4610577562075	0.984336474229743	0	0.290034321729103	0.178960041425861	1.70448322437429	1.31371132047725	1.777939441656
1.54360762527012	1.55222254251859	0	0.180593835824457	0.457097783771988	1.75135681598992	1.35304056845265	1.21897439887071
1.46628424866692	1.22457595130341	0	0.127568082329276	0.311971098509561	1.59153683195646	1.78700253691993	1.7266518343795
1.37671589526449	1.46734816987235	0	0.141130275125832	0.371225926442827	1.77611867148461	1.75646990341303	1.66859247364582
1.35888763963932	1.32207712947616	0	0.191922480513743	0.35286467689878	1.7098238647659	1.44752493858171	1.67817540610961
0.908500137788567	0.875866866401341	0	0.372292396084737	0.239033680458757	1.60957203760388	1.31002507750425	1.58892053519408
1.27718615690821	0.637932135936505	0	0.828239318702316	0.264040342943552	1.40451310750242	1.04913963523279	1.59460749848344
0.826828540542878	1.28059893894327	0	0.202794613988356	0.326246487016587	1.82908120320794	1.72790296980458	1.62695058959312
1.06483332254157	0.680261307481804	0	0.576101592150275	0.372081448540168	1.49304027312401	1.41274049413903	1.54149462549141
1.09079733024017	1.42182885525535	0	0.248845362554994	0.318205664081785	1.72870168224879	1.44303536541613	1.57382388486547
1.21264173419309	1.20630705871951	0	0.248976799474655	0.376242931250901	1.8510913060374	1.49467655108515	1.72621895008064
1.09977123502752	1.33398146686766	0	0.159029903787054	0.407180164812412	1.82768410540097	1.62397827975318	1.76400994495186
1.52175362165453	0.936952101219633	0	0.286445746249013	0.304554616273081	1.67006606613742	1.49074183654348	1.64432800708529
1.04042187806763	1.3853708491681	0	0.121762179779237	0.277746252618537	1.79554484506226	1.60336939466361	1.51707892821931
1.31058870262589	1.16561899484128	0	0.281029745131413	0.288441075565335	1.61927902875005	1.65117728306867	1.51956724186755
1.24342121572365	1.1916528192614	0	0.217676722433128	0.243025861444087	1.82518856399219	1.36372668072366	1.61339162377976
1.09049729085156	1.15239887578766	0	0.520007752592543	0.224973469523227	1.58308173418456	1.54021508515245	1.72539091228645
1.2229519864055	1.01708028778468	0	0.320047686406779	0.300305946610253	1.54775316261353	1.44031734499067	1.6554205645758
0.863555625773405	1.02561814160845	0	0.388155090616207	0.503587729446484	1.74106663333265	1.36612857196842	1.1164910678011
1.02730113988425	0.498958708258713	0	0.593770305695196	0.169179803532435	1.42507447982547	1.07457923955986	1.489392882661
0.931193354312545	0.396718676454286	0	0.333301034275576	0.457737556228851	1.43594282222439	1.43063205197455	1.3936897763342
1.39633553929748	1.17192096739168	0	0.248399297026262	0.358301054669011	1.5263501094442	1.709611711697	1.85379984704074
1.31960881714263	0.942497218075984	0	0.246355754789179	0.2799631312711	1.56440934265136	1.51222892865108	1.40739159565423
1.74671817289555	0.843185335532628	0	0.231314813663811	0.410713560500386	1.73838864937399	1.61334520411485	1.63492841811284
1.53265316264761	1.10803191812427	0	0.236526766331108	0.367370458975199	1.76592803459626	1.64344627892937	1.67058764242915
1.19803256535514	1.3265296192991	0	0.441487761725065	0.41815148881364	1.61557452350622	1.44982366446283	1.7576944712568
1.5979267451463	1.32851703766234	0	0.280523433390211	0.177394038567013	1.83803102966768	1.49796381417287	1.56624075737788
1.15437933484949	1.07398888294302	0	0.229420059058865	0.205523461575812	1.47431693124207	1.35953189341163	1.68072275513724
0.942757071623824	0.948191042085487	0	0.340423983344551	0.191132533261609	1.5354788073452	1.2713629617387	1.68947726836876
0.877388520029389	0.899173133959103	0	0.4883964735134	0.172830903796286	1.61592462380327	1.57967921189656	1.62987418699189
1.05465510765241	1.06917046619704	0	0.302521072624171	0.529030228291186	1.58841562700174	1.43201875109994	1.20713215327778
1.26891913421769	0.585629574303451	0	0.443957860881132	0.373487374154297	1.39264699418436	1.23294414237136	1.51741218651926
1.52596073537044	0.809942462589433	0	0.479332554721239	0.255994974238902	1.42807381000107	1.3521498387766	1.59775258376997
0.978977981912719	1.34117461463124	0	0.274113925287248	0.327047113283009	1.69764209204597	1.29183580521148	1.7651701200612
1.49147775622834	0.977517924398117	0	0.374322596158178	0.253699593507811	1.60940968335802	1.44362169505736	1.55550390044299
1.15283926442039	1.2012531375691	0	0.152471798046072	0.243532457014045	1.75175578083317	1.6323416601508	1.51051809891207
1.42213309147622	1.30126831714251	0	0.143944169652481	0.167053452169478	1.80611810573893	1.56839114519377	1.5079168164773
1.36223701766538	1.39168057013218	0	0.0943805590749609	0.246423420673904	1.778630454427	1.80144826360327	1.65334876399524
1.6673648698888	0.909452572565011	0	0.604076155488039	0.143916277833538	1.51924728310584	1.5565633269853	1.65186656210924
0.970435622746532	1.27112672469777	0	0.420627697272935	0.204620058497966	1.49318403712579	1.83768523318945	1.70268751961329
0.8567314005477	0.635304054502232	0	0.323808416029662	0.253117940903889	1.63592336360877	1.45373490164456	1.7630243637361
1.15442997789381	1.10061940186634	0	0.17249394026672	0.567080934331851	1.71036235702118	1.54681064398724	1.43159209590027
0.720516864315108	1.12116877703447	0	0.578253541378199	0.323978677807357	1.38936181308737	1.44691923528651	1.42435113821087
1.55599611008071	1.29158784480998	0	0.403935634258739	0.429793017996728	1.68973928775558	1.46137563039016	1.61714214589006
1.23724517599063	1.23040463770534	0	0.421113834743509	0.25661311766878	1.46414266738932	1.20115137004546	1.51033765451518
1.10286816787698	0.377853369577269	0	0.539315623850386	0.376035716398494	1.45668325609448	1.23233570240961	1.61606362363447
1.32415544942328	1.47392720253126	0	0.247167560120273	0.265242459533747	1.75211030723808	1.62269302848357	1.40286878191593
1.27332687057443	1.39653542448334	0	0.332847487220507	0.320703046567016	1.6335949050802	1.49407900874339	1.64301402618961
0.681119042272644	1.00438929780571	0	0.237075392365063	0.393560263821399	1.69596761892812	1.63319955459483	1.56616033798532
1.47798065549263	1.27169320527927	0	0.258714583255448	0.364019258439691	1.6690405213926	1.58736771963554	1.5921994091717
1.37430328562169	1.17281967469225	0	0.208165448551267	0.291308377651818	1.63951771935524	1.67069017178914	1.54642766747802
0.971920857499883	0.981639224081827	0	0.208601453701522	0.281704813811998	1.62538408934906	1.45260704919662	1.59880155169163
1.30620450074477	1.29526478506527	0	0.147724958373938	0.431585231217198	1.84443732682931	1.79683346153054	1.4882589720563
1.1890982746878	0.896748208002971	0	0.366680577824585	0.187143911690889	1.74584789659598	1.56629879603976	1.69825238200269
0.619402599968559	1.31137891475822	0	0.372122521474923	0.300882843425599	1.81609239538183	1.41925766147987	1.74384446590401
1.4893747069739	1.22032995003024	0	0.20519224752564	0.226493824755932	1.68909176208145	1.82564743168182	1.7310533643174
1.02259958341567	1.49144598934953	0	0.226823532627471	0.473306821467968	1.70905729868042	1.46580300928283	1.23633137436695
1.242356604068	1.21833588010924	0	0.380275900636947	0.227699297938547	1.59539235431852	1.46390263939456	1.57657681206288
1.05947641354098	1.16080268101789	0	0.233592679360645	0.234456757864262	1.75072265563684	1.4148098123116	1.63575981057037
0.876637625620446	1.33511135044628	0	0.199440515708186	0.284884206049847	1.4158406593554	1.66745176647791	1.56016404136763
1.35330843242282	1.27914748812832	0	0.269631705332998	0.208500549635744	1.58867584530121	1.3077733683935	1.21684330269556
1.45526800124008	0.654736113462856	0	0.358005434237944	0.299636722241376	1.45770072695482	1.26088252060892	1.58109906298007
1.48265624748179	1.1641290809628	0	0.570181257632726	0.22271301139281	1.54521874135188	1.48696862529707	1.60739351445524
1.01117038637333	1.12366196311404	0	0.22735066355969	0.320331036881303	1.66289081218448	1.45256560862964	1.3233008704636
0.910370443713511	0.649346287679659	0	0.754420961216775	0.41933899304138	1.33562388509646	1.2061720696707	1.49593354383195
1.34615979066749	0.793848840486509	0	0.456171052604622	0.265159002588326	1.4772304615745	1.24371164856023	1.54198378033013
1.01005302357356	1.23701835348537	0	0.202839171583789	0.325721150338208	1.87150983717741	1.55924335141381	1.59727957986692
1.25369240794416	1.20180380220563	0	0.159585945891061	0.405869252703841	1.68366530166644	1.46425329609963	1.40052887067239
0.990012392718416	0.475775829170318	0	0.36804149787877	0.197017466158832	1.60319261969532	1.43683565159711	1.56161969065282
1.07246909973175	0.765993041368801	0	0.527530727012394	0.429645970239	1.55017884342178	1.24056625130236	1.57081716326459
1.25013696639833	1.29124730767932	0	0.234798131318356	0.398545258280138	1.43711897810932	1.51502065053211	1.50744388746932
1.19084931864302	0.338853880753741	0	0.575542506066711	0.336029435232176	1.23582522280666	0.995982201520065	1.32777532694986
1.50132212482323	1.2287038860585	0	0.292044703801394	0.278192926471345	1.61186682735515	1.48336737798277	1.50023562624264
1.18852526280594	0.893093532206156	0	0.807688463358269	0.251990036316154	1.22033900494712	1.16535938652338	1.49806811205259
1.19571152294115	1.29473326925616	0	0.334473245909731	0.554460677927004	1.43655948232293	1.66907739944492	1.76544949985992
1.10205423684112	0.704663304868562	0	0.675137512061088	0.443099612342332	1.30576060720634	1.16299811898741	1.16742861257805
1.33962685593687	0.968161594575231	0	0.196468617411562	0.443118099375214	1.7392522094319	1.30371312548733	1.39915694866373
1.27293177795468	1.35453232043933	0	0.349407840890985	0.410801253985029	1.67809169789826	1.46489086882932	1.5002242916748
1.28974685794527	0.904906641747879	0	0.381283197694809	0.308211300450505	1.71554941653792	1.66313334334054	1.82173505847782
1.3972805832499	0.967584612918181	0	0.289994599845557	0.367561277153174	1.47937781007299	1.52526520834932	1.63100681480399
0.961059627628713	1.35765971581688	0	0.341792817875695	0.441271627070448	1.58630611225175	1.42318640652239	1.4051941412732
1.25290423069511	1.14380247717177	0	0.328065908980691	0.374599661219712	1.64182779167446	1.52610020562881	1.50836436285877
1.18588960417549	1.25641361124132	0	0.171420766124804	0.233675853597096	1.7225738465315	1.66054716765408	1.75044242087296
1.35156001291497	0.968904046063157	0	0.28760088955845	0.166710482968959	1.74731161134786	1.66625349768348	1.76692064751663
1.39752765501136	1.04413475329605	0	0.310257257327213	0.411543617036172	1.77931783048956	1.67249780583643	1.81623649473263
1.2561593095474	1.0311332538449	0	0.285380419887137	0.415086412782411	1.60054914260553	1.35110707618335	1.4095033912188
1.52203725163879	0.88888793921398	0	0.35039368808407	0.198819639792538	1.64781484057722	1.5547851580461	1.79710394546219
1.05950281039508	1.08401089309838	0	0.314526194409168	0.192924281420424	1.63902779431832	1.29384149058175	1.59937869391686
1.11794156813966	1.30119425492449	0	0.204890511756288	0.505825379903531	1.69561752257863	1.4175669411085	1.72095875075816
1.10270223330574	0.795845279303508	0	0.4411828662407	0.215840617864737	1.19877804298471	1.27150711074883	1.51309584016512
1.08606144229293	0.919538334786149	0	0.407930389148071	0.394419334285148	1.43320138278931	1.4740827441111	1.45296227432448
1.14949234102919	1.00732355067524	0	0.225930093800062	0.519469314363257	1.68074743905965	1.3631359638081	1.56382199167872
1.54787148553899	1.21089884928693	0	0.123989013866354	0.343763093614276	1.46768333385804	1.63156115876286	1.62103167273137
1.02332046941153	1.11476023370399	0	0.289839909067269	0.354182129006032	1.7219511855845	1.47248876623991	1.63028700916973
1.33013612209098	0.639218796093991	0	0.505818991719444	0.361079504466244	1.47266874134467	1.38594061105907	1.69596670622405
1.23809772607552	1.02334258577539	0	0.222205772887936	0.365871331225645	1.58468868668299	1.3472427549268	1.53588563228708
0.867275533664531	0.952858075681336	0	0.133367235351223	0.416527184694066	1.79708114985725	1.7995087389137	1.50425512987933
0.857341082513595	0.800450503248061	0	0.464686594006303	0.225509123318983	1.48734778636845	1.18688605574313	1.54972191801889
0.877549890217258	1.11324379574229	0	0.266674251149744	0.510172547728573	1.6272530888523	1.8958798043504	1.73319984967289
0.855570935837242	0.984656021765472	0	0.274069565611455	0.25788388571224	1.57829832594617	1.58688788000134	1.6057900409067
1.39401001008849	1.03261555553402	0	0.242088563529932	0.463651028941347	1.74889789004426	1.80966234533136	1.61691323036007
1.22972011023575	1.05171727050427	0	0.368780577332931	0.210062908048064	1.64705689166268	1.57894081165183	1.67090629998289
1.01952648593804	0.616094258145483	0	0.575751188059438	0.209948830736582	1.69417437957146	1.23760581333191	1.61364267220012
1.29512132192295	0.915607914460163	0	0.353202182832053	0.211351798918076	1.504273545355	1.26076760957323	1.53368955414432
1.14316838911897	1.2373264861083	0	0.19863540297391	0.346025675651677	1.68955674207586	1.55547457161184	1.85318504640622
1.31418885699844	0.578090704379455	0	0.304675739416799	0.287787816342448	1.31943817140923	1.53822150606144	1.47811496395072
1.44675617509021	1.14197761545143	0	0.425371185390252	0.218375203175442	1.55413960882528	1.54834764949648	1.71579089829288
1.14883044881149	0.642819990379286	0	0.266710447834996	0.268477099776289	1.60561049754484	1.28174664251393	1.4010199957604
1.25299923735262	0.687655525119088	0	0.349719748473396	0.362432446220243	1.53757021081198	1.52260999185452	1.60345252800208
0.833183900358818	0.968009997056521	0	0.490365561003226	0.422890799276586	1.05598933983202	1.06180789509763	1.43770244322039
1.10475749781836	0.390811761105368	0	0.638841496512638	0.463061399189443	1.32720449061647	1.37922176820069	1.57994149189487
1.06447461443689	1.60595054775828	0	0.154144732466073	0.273447427103015	1.86278394637999	1.37181029971566	1.6816386804737
1.2255020365842	1.05876488877324	0	0.213872040128212	0.291575575778782	1.60254656429745	1.71475106245314	1.79252559510892
1.29474674373435	0.924036837274021	0	0.312774976117985	0.352455555815436	1.60410879758824	1.35206193612816	1.63423276899418
1.23002613731382	1.23958149715479	0	0.30529357818065	0.334451253686023	1.67059412099931	1.33867646836545	1.59377941886678
1.23521488111426	0.832200500001951	0	0.236005569621247	0.472814866857186	1.73198815166282	1.65253170045365	1.62755635435085
1.35236677489432	0.707127685070244	0	0.686504175327045	0.382011496142576	1.36766368984325	1.16643919269073	1.37889827736299
1.26069312528073	0.823482559144816	0	0.282465621101363	0.429423991496492	1.78537634787215	1.36355720674633	1.56799752478348
1.12349836261653	0.482550380476269	0	0.415128446771118	0.187198069336036	1.44227431302464	1.37947133241786	1.52947273841999
1.34879807062531	1.04841991628954	0	0.404090627511357	0.300380217950425	1.6172845673939	1.63363724446666	1.76045760999489
0.690611468351646	0.759238954767347	0	0.80639923191434	0.460585286319731	0.852367941910191	1.01691288956401	1.50128835961802
0.974997901130675	1.23588675306053	0	0.161565164846607	0.312000717117139	1.87369199032	1.67199023781234	1.71951737931184
1.25482566032227	1.34843768581385	0	0.131314375638353	0.339427559924823	1.68028672687609	1.55050423003392	1.79414275779782
0.871790039965115	1.38237204208052	0	0.429059260572706	0.249525031425841	1.40565231940311	1.52665427371015	1.66622049903328
1.36723470051169	1.29492300459113	0	0.165126211994749	0.27929434139083	1.74638589893938	1.24433376308551	1.61914803452009
1.18093463477472	0.564072182544844	0	0.546131898884022	0.29287019926691	1.30498566020953	1.05367634161554	1.30416941194744
1.31143887934808	1.08373290960852	0	0.133987927343891	0.260233591729585	1.58749612431558	1.70115322710865	1.63743724859239
1.38960676995364	0.789991878350689	0	0.211801679711441	0.191304624414519	1.81988364571049	1.59257538076471	1.75918154749328
1.25083841200335	1.10887845736553	0	0.327708022993835	0.329507799740279	1.6262205644614	1.46821351659713	1.51607098856775
1.26207021496964	1.28110730631671	0	0.185335441101781	0.333879893309392	1.78886825111651	1.15033525643639	1.50974602794166
1.10404966173568	0.820910849558255	0	0.494113640348459	0.327214747775878	1.20853930494211	1.34022236269009	1.37808462867363
1.63491318172484	1.30283195750475	0	0.242270600323948	0.259282162097327	1.71953492117694	1.73712447987101	1.86003542320653
1.25661116083778	1.17358044265524	0	0.205096368824713	0.319210948130485	1.42620096395245	1.64398941813055	1.724718701865
1.28120455700875	0.720616517705144	0	0.264620768169939	0.294458410882002	1.72286803092626	1.50199439243442	1.58260472787615
1.51692722313427	1.04739717921582	0	0.348866867666896	0.401189895333205	1.40430442187094	1.56673884191189	1.49017071489532
1.58422396460161	1.43770618706243	0	0.404196919020874	0.286221347909136	1.68441525404547	1.57988391010332	1.74729965461428
1.19171572072623	1.32683554638798	0	0.37912224572628	0.310763079327255	1.65963453801247	1.51072722454101	1.48353108305795
1.207791072316	0.795193341411703	0	0.399620682749746	0.228768111808779	1.53467810888735	1.17090177574725	1.51964383942926
1.01683283202509	1.09946589557142	0	0.254845135175286	0.202187686755835	1.48692572675759	1.32418741987332	1.31766454177762
1.35385379396307	0.855124368361972	0	0.688789409506159	0.340195466986383	1.2883699106675	1.30872317495121	1.60319671032256
1.53597955601802	1.16551708744637	0	0.146302711256586	0.356617543405463	1.62528439051786	1.64120448860318	1.48228061456726
1.36521751031614	1.01271345459915	0	0.21566546494365	0.178536570131792	1.71163931647671	1.60615284390257	1.70123518461696
0.892979034173942	0.85466869126095	0	0.38298357260162	0.527351667146688	1.56829127530877	1.57291962376696	1.20077202616382
1.29639282865936	1.29180084672523	0	0.153580974347237	0.269260315604218	1.75516294941607	1.64859566732538	1.53935791192654
1.66762545491331	0.906303502676267	0	0.444256859139196	0.419309736771825	1.42896184814793	1.55350953893893	1.71284629419109
1.30888762781882	0.82467023998893	0	0.363735638465683	0.213464094702731	1.47972875150934	1.43667120936378	1.14096658853437
1.05427609244287	1.02740467688779	0	0.257053954531429	0.243519595769708	1.45427333966117	1.35028708942721	1.57418895142368
1.43685837378336	0.915830559135263	0	0.159116924376806	0.252823036647545	1.60561019833973	1.62161500058834	1.5941179163776
1.12414874846676	1.03619430762167	0	0.256065480663301	0.202449466484133	1.616450892837	1.30805043483382	1.75084529414932
1.36939206809063	0.772902948158704	0	0.311001993306518	0.26929030128675	1.55142494295675	1.38950835485049	1.55082512458308
1.00885980119036	1.1198370753078	0	0.281442555977415	0.367049418606906	1.43016333485185	1.45617227762195	1.63234332751544
1.24152790741692	0.981145010253979	0	0.154914126337094	0.310077045541228	1.59419931567096	1.31297695090739	1.55671623128486
1.27986422507861	0.772924445948434	0	0.290770046198256	0.33145744487343	1.64319903549547	1.25867999892588	1.35960874764263
1.43825328439322	1.47604199643421	0	0.31154161123544	0.219572106162748	1.44884992198556	1.49678319439214	1.58865608582052
1.29992699219621	1.40988116818752	0	0.264689071308018	0.55261932346395	1.77735652601108	1.73370443796925	1.63579883171243
1.2589114234167	0.788185728993605	0	0.686996657243277	0.295932600225581	1.47337558358598	1.1770919410303	1.55171815017171
1.1953548975817	1.20322769214382	0	0.371756637872298	0.254627502417041	1.5103554525962	1.49784940222819	1.47823416821315
1.34094186311279	0.990542852199394	0	0.397066130072814	0.258843624853084	1.52021182339902	1.20233876039532	1.34727452086098
1.50784411621963	0.85304602788856	0	0.342215840575118	0.255892602470333	1.65815090363127	1.45956018979115	1.52149954878639
1.72644306135697	1.14818511360702	0	0.119183598703568	0.355521406124329	1.76795532704869	1.87072630712137	1.48448583833578
1.08425115226851	1.39729798722539	0	0.209744778231711	0.417992447019514	1.71850943038673	1.47837877963479	1.35202609458482
1.06871932496587	0.659200912290919	0	0.751836924262196	0.417609812146916	1.44188516877793	1.24649473797126	1.44767001932665
1.47246839349415	1.03371953136046	0	0.0663569947733483	0.313832405844018	1.57326925296708	1.73661389956137	1.65990183362103
1.21705393403305	1.00141231004103	0	0.618084328695998	0.251110434537848	1.62995649875042	1.43205467346254	1.44639004994485
0.92579725686151	1.07105776853662	0	0.376146672964529	0.287072137951142	1.76716245337629	1.40133636445624	1.37902075686341
1.40633431058003	0.876567961910134	0	0.478948205453999	0.450263404184785	1.40016660690315	1.42461805659771	1.63695907147303
1.17718119565682	0.921540131978927	0	0.533418258113628	0.335425220060318	1.18307749940533	1.36044207855774	1.68707931358147
1.08863419721883	0.813393327664037	0	0.479677324779941	0.553302315764635	1.16027888370608	1.11976856727819	1.25832116436017
1.25379778627491	0.841909518996521	0	0.402721865900607	0.313552217074523	1.6122873596658	1.5479149769526	1.50644316410665
0.990085209287568	1.10227015253544	0	0.398384764942109	0.324955441642957	1.62548581517871	1.4426060976151	1.49460227272913
1.61998332651051	1.19585419539798	0	0.275641045432263	0.388542202991744	1.52911062072312	1.38845937081302	1.73546942491945
1.20411491309204	1.09484564331358	0	0.154552667728588	0.327153058089211	1.37915836863533	1.43786715822775	1.23185683510652
1.01546763025053	0.761607237232982	0	0.274933287779444	0.2155774164918	1.70057989617054	1.41753166954788	1.51775231435019
1.49886129397955	1.19237177353291	0	0.385090538595354	0.236276058863714	1.6007496044934	1.60165374130008	1.64552391187685
1.54645094050492	1.04090436243494	0	0.119890699566624	0.190618769803849	1.6768287370291	1.61676894629141	1.67791330297155
1.61108182954751	0.96792382380543	0	0.545383792818135	0.252335813775862	1.50334935308065	1.32998823796749	1.46835649098754
1.15084931338456	0.915405927260518	0	0.296139075217965	0.226348320584203	1.51590571659399	1.26628870353917	1.31925503415153
1.17720911267077	1.26074567982911	0	0.278031859690087	0.408382562058508	1.61031179572255	1.49494455900576	1.63067892075746
1.03241908952178	1.25677356703944	0	0.159483838751962	0.497527215489482	1.68457390215874	1.80653159689873	1.6604002130314
1.27535682666941	1.47273334657349	0	0.28623435792887	0.321171010646151	1.36810986264604	1.51319331709887	1.71626327548491
1.24406575838609	0.942971225869768	0	0.386514658492122	0.223914100384341	1.67616415114245	1.57143096778061	1.59639487493723
1.2165484085316	0.639899562901387	0	0.838355350554444	0.465841918424732	1.37173018586883	1.20786958722082	1.6726114517962
1.10444890147991	0.975479828938522	0	0.316425595886857	0.395887378142979	1.64099746463149	1.39648062698341	1.5294705657211
1.14075746461719	1.37356176650784	0	0.319317565656397	0.447013467452737	1.57297990454389	1.47899370619165	1.40598149200719
1.15598002151981	0.741603111140822	0	0.498501949338297	0.22359323375883	1.43282789295927	1.21086003905417	1.60602080801476
1.07295680112041	1.27925109110737	0	0.3374609625821	0.370422405771477	1.63936134307928	1.70734751890879	1.56168911767239
1.24337489839122	0.958836391643573	0	0.140690875130696	0.210385957373526	1.57759445058385	1.65316312738525	1.48341948663518
1.21071330799429	1.11391277113384	0	0.467802267751398	0.344193633890799	1.37363989268657	1.2395010527139	1.64383279337506
1.38983883285698	0.925325928586084	0	0.272746706559014	0.214463599870424	1.68038886836001	1.60240833577962	1.64005259842811
1.47728480563479	1.36052891583389	0	0.105081148362025	0.226472422523184	1.59795138830332	1.46317393813944	1.3716679650863
0.784044987422937	0.912131119237158	0	0.291497123552297	0.252282701804016	1.56336377632082	1.80169186478124	1.66036247788431
1.33562747153691	0.859416897826597	0	0.339808823405345	0.474620797133049	1.57527834178045	1.51993706761321	1.44256143505924
1.32964727358281	1.47936672270356	0	0.15475191887454	0.349707710945605	1.77665007311426	1.67312447766698	1.21182190355972
1.21763406993812	1.36733842390176	0	0.196149782589152	0.449158694565195	1.52888807085115	1.42884120843569	1.76608993351176
1.25469628138879	1.16750526871972	0	0.153638089868188	0.439610822690362	1.7136651948179	1.73603152496834	1.6154521472112
1.63646430623878	1.24082020415194	0	0.111953819903413	0.406225054975995	1.80195586139334	1.67789177950268	1.71413542331938
1.387265262128	0.988639700577931	0	0.451014910757245	0.434274447543586	1.66328581927407	1.46838847844392	1.44042634352018
1.11428206177572	0.416583100791251	0	0.692195868476497	0.252520669435972	1.14534499215885	1.35236018024549	1.27851748976365
1.20484964782394	0.898259206293834	0	0.339498373672977	0.373166620045692	1.45423581527015	1.22139961242468	1.27026100751711
0.794724365842167	0.541972825939766	0	0.384343991658092	0.191418908711561	1.32926892907336	1.29778857338266	1.16542978504615
1.40041993277579	1.03690536031754	0	0.386327622464629	0.244109378100961	1.72046660955156	1.57789707322985	1.5888353293658
1.31505676006764	0.962520342721793	0	0.19875721045673	0.205035677208462	1.45291282761006	1.58442678096817	1.79866622545998
1.53464981394634	0.865792998876389	0	0.406856988338636	0.410668084951643	1.51861451832519	1.48452795767892	1.75116605927723
1.16181838157439	1.17366609471853	0	0.170670101220854	0.164929319097564	1.62428879644187	1.71872504721945	1.54627013624098
1.27987086578914	0.917872699692598	0	0.456069324689922	0.288643581836225	1.52889833678601	1.53684453962147	1.55142861748105
1.50410095700926	1.13947956731679	0	0.379943191787944	0.20605667251112	1.65577453620962	1.68410509960883	1.68279483181146
1.15868986370614	0.789997595065985	0	0.525601638427139	0.322199940364731	1.18893283730316	1.15950190832157	1.21312485508352
1.21830095567958	1.2226556740298	0	0.218630395855532	0.303947515827589	1.66165676591603	1.4763043895246	1.37382278829275
1.25168372751182	1.05252791879973	0	0.396019704691126	0.321096607817139	1.61605718135759	1.56535595241404	1.60124606105766
1.28010688267714	0.802391602886816	0	0.325243114005595	0.289113061230307	1.48783350729092	1.46062843489916	1.481554156337
1.14538012484673	1.49185429528978	0	0.229535181525438	0.206983608357272	1.70593685376546	1.59225314455973	1.3748184272406
0.943876407773637	1.05668271987199	0	0.2151968486975	0.212761144884102	1.6290698528824	1.52041364901144	1.66410381714298
1.35816097083492	1.31997851596102	0	0.175876279545532	0.485043951191387	1.23282881782441	1.63889632324653	1.76994225193696
1.35043632366227	1.34715326012331	0	0.204063062185134	0.230530329042175	1.7153414280783	1.36366187405203	1.47145820467637
1.13961944843437	1.15183370500623	0	0.269999756164549	0.182983697532765	1.60788771383191	1.33555045479192	1.59719805141481
1.74072767767885	1.18412703024643	0	0.579478629160063	0.501264885411385	1.7189881623458	1.51325874021156	1.71383922364855
1.23530029040242	1.16307222148024	0	0.166855193972337	0.227627214656414	1.69387200595995	1.43736195170802	1.48717772317831
1.34503891100141	1.32301181598844	0	0.155947391349828	0.46327204163115	1.81115750926786	1.65359589243552	1.63780381832272
1.34705573378478	0.956807322866965	0	0.391584331750251	0.350823965179093	1.34984657071948	1.38426871712904	1.64128528218095
0.913007180941095	0.743472530503234	0	0.259814243572407	0.365327548765744	1.69976478050513	1.25942189140403	1.23009734789536
0.766221984470917	0.875171471798777	0	0.490926361553271	0.462355034186434	1.36809520660344	1.32142821897695	1.6856896237329
1.06322236775319	0.939061333959041	0	0.442295632409479	0.255642552004896	1.68681100319124	1.31621479366409	1.69326850579063
1.24374386115532	0.614722405828213	0	0.391771459963562	0.463984750005604	1.2215468309352	1.37448532631137	1.68600814133529
1.22941173956351	1.40965083998309	0	0.401041561092921	0.469697482440997	1.46391647915069	1.5780475168439	1.43471446526693
1.03469812322233	1.30031228510035	0	0.381208448076456	0.228316927562123	1.56112082734113	1.40393552542069	1.41792432120561
1.23219463234245	1.18783730859496	0	0.204495729785538	0.228710020402807	1.60250167771371	1.26434653743546	1.345689694155
0.823333091022021	1.20786522145974	0	0.351027310242841	0.366810593583325	1.40155975895034	1.32703423541117	1.21564256178182
1.18734715091507	1.10670278041656	0	0.356699051972437	0.536026752315782	1.57607781199648	1.63547191691728	1.73937362189275
1.17529467037416	1.11905968661626	0	0.11153170551023	0.270990192536122	1.74617549505714	1.65857801361767	1.64187548068302
1.0735599271681	0.948357564044424	0	0.300198473063045	0.223569163874434	1.55990874161675	1.33628378379893	1.52124897225004
1.58949227351878	1.27811604514291	0	0.189089807023317	0.357615408475648	1.60314391130919	1.68269289344432	1.51786914328435
0.915308022084885	0.938024718105633	0	0.524198579738744	0.464369310500853	1.51939287514347	1.53667180416233	1.3725721948388
1.08195211430705	0.937452301696614	0	0.36934967123762	0.213932093787333	1.5001548583829	1.47674980412772	1.56876086694429
1.29613885042203	1.08392926126341	0	0.329721613732473	0.429975889139668	1.55488125098234	1.57674060984307	1.60558778980616
0.673072248955374	0.63431697491133	0	0.589874768427751	0.284848386902559	1.60620039185224	1.35213429531471	1.48239923016668
1.44902333724006	0.742627087136081	0	0.540023497464108	0.204094122620667	1.52861732873145	1.45807267014294	1.44795047934592
1.26750152593882	0.63958744557699	0	0.731323324464287	0.373298750689764	1.09132170221581	1.32030331402424	1.53278538691293
1.31912109522154	0.985745118066739	0	0.223152929072552	0.275537090046646	1.80416493872296	1.53156072876221	1.75442052262153
0.926279226825201	1.0220842950117	0	0.295957940687968	0.377195455570373	1.5555248265096	1.44298467525365	1.50791946223017
1.18821831295953	1.27361484103355	0	0.181780840083493	0.413131553840857	1.57206542483061	1.55215705671123	1.6170511236322
1.12340030617368	1.01552377037899	0	0.184885549700679	0.251871010258132	1.7968595542139	1.43426335205847	1.61549454745458
1.16207010111141	0.944022303615671	0	0.198713600936306	0.237037022143325	1.7060358631127	1.66380330366075	1.65187897710677
1.46657293147239	0.727693195267095	0	0.36436091236738	0.334886031369956	1.6430972794101	1.436610482644	1.67448609721212
1.41970199060467	1.10354249305429	0	0.237107226577533	0.309640182651126	1.76835346529468	1.60582652164529	1.67843023595998
1.34335581985297	1.1131249406024	0	0.282113648433532	0.286507324237014	1.61023028318283	1.42088341127875	1.47604023459352
1.00596459513824	1.39601749515932	0	0.137486992707894	0.197978558976526	1.60733152314928	1.50302734471722	1.38872383702549
0.663605882668502	0.89982793229751	0	0.258429362221939	0.176454521532625	1.66391612479382	1.38250079477397	1.54866850797276
1.04762001945592	1.21151674950129	0	0.519365145747717	0.428666947237244	1.2534229211686	1.16578970931863	1.43028092747228
0.999007211057818	1.28278883724024	0	0.424865505657744	0.424397986843193	1.53119505188534	1.43830136198961	1.33448414281798
1.50268995260447	1.16831551424775	0	0.191810815039537	0.388286725231042	1.72464946286897	1.75975206928002	1.70445984723113
1.35477371712106	0.877402100017533	0	0.243207904833724	0.29952694015856	1.64797483497561	1.63858210221448	1.6473166515294
1.31018403973714	1.25604659340108	0	0.340425440234141	0.270150059978975	1.49978854453471	1.68110619010036	1.54356682912856
1.41591453117466	1.55818749888544	0	0.194053706006924	0.404889498139243	1.66772316563246	1.67661846525422	1.55823766997875
0.857156542274585	1.29704033761989	0	0.334337305012696	0.19966582247892	1.36265061293803	1.70239073719673	1.48923209606078
1.1785808519263	0.72321793727885	0	0.257892032634225	0.270298203957751	1.60851778023748	1.62629272232123	1.58651809531933
0.853181653707544	0.943581759816872	0	0.363122288899009	0.586023304055992	1.6469843843293	1.35477253829918	1.36104134337271
1.29836461968332	0.865260919154639	0	0.318698281015085	0.290033312215002	1.58158897211332	1.34775978131691	1.36744375514441
0.774342409696336	0.516125323159211	0	0.536264779262351	0.221942629420091	1.36709273671304	1.07861592840894	1.42774642953819
1.55463766387654	0.963315810538847	0	0.298591796821758	0.376360360194032	1.71269858437851	1.51527034710784	1.42046720383011
1.39354019994285	1.23879869622939	0	0.305115899290568	0.344235810854921	1.58173621083357	1.71376796994159	1.65562103554866
1.22692391271645	0.304144864789408	0	0.635139361517807	0.472835142667847	1.16193347711489	1.1326292355917	1.3746402592278
0.801476898541546	1.24215484165073	0	0.21229840455666	0.461336813047731	1.41510897178771	1.31320897068728	1.43372992316273
1.69006797755815	1.16568412306695	0	0.238466443690958	0.409534941607534	1.6744290796856	1.55121562424458	1.53361229132959
1.16440227952179	0.778966478391408	0	0.290464623075999	0.269498778349212	1.68548784610231	1.31698387205458	1.38778275327647
1.21746065235171	1.40236343367332	0	0.231322213936407	0.416701088320931	1.65128442079183	1.64251493149522	1.37203980363955
1.63038863931497	1.16695145129605	0	0.447626379531413	0.360649901651507	1.429269268882	1.45166272951452	1.67298101110447
1.49800001756909	1.53497243283223	0	0.289264584851497	0.220760801004723	1.44898293443269	1.79460300308199	1.80035103678871
1.20062349339008	1.00605997162413	0	0.287148326099572	0.329945701175209	1.63623876512163	1.56144989058063	1.63837365208583
1.521016846639	0.938010824599596	0	0.335663155392547	0.200969459305387	1.670564217006	1.28849374436755	1.44177761220998
1.07119365538278	0.753684502282091	0	0.345644113259956	0.474754027091035	1.53891630427597	1.20155538154067	1.48663770511718
1.34219051912381	0.850031680172133	0	0.336258654917421	0.291470679780986	1.605586062512	1.72929550880908	1.62203974302558
1.4867802004715	0.737392946315763	0	0.550060733708564	0.443059520115838	1.15218475575589	1.37986436129193	1.48513997718671
1.69923602521048	0.748878813223185	0	0.509017141243175	0.367108415906726	1.52815122165154	1.57281982951312	1.63910081642866
0.908920337502406	0.969668011422422	0	0.216061222227084	0.245709087783746	1.39492540143736	1.42373456957991	1.20098023015289
1.10496834637568	1.00142760499815	0	0.425380708957298	0.212287400908597	1.54976917839784	1.52915458599398	1.69024738604777
1.04282745690366	0.971722527928455	0	0.403525033083142	0.566478563379105	1.20699036862426	1.36144872146465	1.68702098728813
1.20942938959512	1.36912271502595	0	0.327388189213958	0.290594298249566	1.37023303834612	1.6154743983204	1.45059309537115
1.28890290212069	1.05965375087714	0	0.229784255540242	0.460387050709845	1.67766654290364	1.83637385367904	1.79743189622478
0.883093736721477	0.545634786123076	0	0.299180983297645	0.253313340125348	1.4211589420901	1.41759058758009	1.61796984994811
1.09640520003674	1.22704718362908	0	0.2079658629324	0.304947427531996	1.79983945751309	1.66682059351915	1.69499833830873
1.06714208578198	0.792485956926087	0	0.495468626607101	0.232299585823738	1.5988260635742	1.27430880379994	1.57491178890876
1.04291993291112	1.0795563088788	0	0.383653641825884	0.235367624827412	1.69053252395466	1.54325659923824	1.85201649755104
1.38334008537023	1.32746034332206	0	0.157668862023221	0.182725037418012	1.76030340708975	1.70998188772416	1.34776047977268
1.12363559049132	0.859334469906225	0	0.423180648702579	0.305548027868325	1.52460158630695	1.3891722177498	1.60540183037013
1.22925645201803	0.941365938913774	0	0.449210577891195	0.217271460115671	1.42763848669997	1.55946914809109	1.45383089442816
1.33120458109871	1.10071027712301	0	0.285264881599171	0.22757789989691	1.42744613587033	1.62353964108669	1.55373258490234
1.40367085045478	1.09747364112505	0	0.335321487225297	0.304614278273365	1.70480772810341	1.506316985008	1.25333224022522
1.43239229693258	1.15400694966574	0	0.123055371059031	0.322963327356009	1.5424579534281	1.3820666574675	1.35751334621461
0.849813052295886	0.634890586935185	0	0.49544519446887	0.329566397070853	1.70878661960952	1.38180897190279	1.66228222164878
1.06577107103001	1.05869249852103	0	0.221793291335955	0.18123609707777	1.77006604140798	1.28919484946223	1.53278737334899
1.54884269143201	1.24763557531615	0	0.18239511919632	0.262483430510098	1.43816411504946	1.54047038563161	1.55662052150321
1.15604802203836	1.5532129436918	0	0.271570332344137	0.418938707082455	1.68583855186022	1.79283189645414	1.6299837787621
1.05158558599045	0.780185495859217	0	0.310159472420105	0.27326625118425	1.6210703268455	1.27321729748137	1.57576289331698
1.16355836902883	1.12521081254449	0	0.134597708269514	0.205173699344571	1.54132997225668	1.60526678431056	1.54150518025963
1.12219495224267	1.40028050283111	0	0.283214165562901	0.431685146045989	1.674611735109	1.72716878998197	1.51307851185316
1.5981153607501	1.19849858620032	0	0.290580984548167	0.287162155787991	1.81701843707775	1.66387937576319	1.86552122444021
1.22399951131624	0.808023433330587	0	0.51578214098849	0.275601642734472	1.40602181318605	1.17015990258483	1.51891024590244
1.24034950438877	0.87112660397145	0	0.435464551486351	0.21776339137512	1.26090836614702	1.28644140582894	1.5134696802791
1.51358791698421	0.986641765261655	0	0.267200980190269	0.40063132090676	1.64183196879358	1.46212308515588	1.51490198757463
1.34178767710907	0.536401338141197	0	0.590255607359276	0.318207497311908	1.47735394230915	1.24904744286272	1.62448345060208
1.13459081802621	1.18084632539197	0	0.0814238401702778	0.449887690681382	1.6810900782938	1.32869227026167	1.56549037072633
1.34568467620606	1.14751751492736	0	0.116842319938834	0.225453869303455	1.78629245363388	1.59393432091988	1.56799321228083
1.32335454035088	0.803178226063608	0	0.416840678639642	0.195784185289053	1.19792107555437	1.32868799580879	1.59249753932093
1.56535056094441	1.1365993728032	0	0.281431681985925	0.255269763583997	1.6562811179016	1.75313198450061	1.84137410973562
1.55128506626696	1.16276565736333	0	0.306040276157968	0.291416101473222	1.62859149169606	1.50776780699133	1.59395577492815
0.77297705615829	1.05319630769495	0	0.614352557766353	0.299153474375713	1.69386122044659	1.355360320253	1.41600267719867
0.936355371806244	0.737459422469445	0	0.61970894429328	0.435313013814849	1.23700577937975	1.41522764840187	1.44559162900272
0.97085835794915	0.559512071231088	0	0.727361466425991	0.390645202447188	1.19960210563944	1.18725687267621	1.33094655044209
1.02955118254068	0.512694234099116	0	0.746548787053063	0.295094987722667	1.35897162157063	1.0531660709423	1.41635827808319
0.871000248746404	1.20592611920611	0	0.222638919590805	0.276259529484051	1.49987872638596	1.49624808750793	1.30449589403546
0.830919260605089	1.36648664590077	0	0.163309656152477	0.266355404916304	1.67676522265146	1.7918461006735	1.60812698388987
1.56741038426308	1.240384082567	0	0.200255406733713	0.257666436172228	1.81606227060788	1.62373144527984	1.83259567622283
1.58489429637238	1.37921039000744	0	0.155476741219041	0.517622107514059	1.84427512529654	1.41822943612875	1.50052030669302
1.03895877845731	0.619891074959569	0	0.454967901176537	0.268240147522439	1.79677621417799	1.49603421744125	1.579052970178
0.942686418077217	0.752099206861211	0	0.527201008363587	0.287821167803441	1.24553182669717	1.37586021032178	1.50581756815782
1.3453660869791	1.34704608828376	0	0.325421684662618	0.319343811017589	1.57888979291101	1.42719152226227	1.30609466494016
0.853134808764324	1.52802714405305	0	0.358707178391718	0.423323543154334	1.54762823812611	1.57611531223258	1.60282985333895
1.1508391178393	1.37492491616359	0	0.202220655040606	0.204817782118401	1.46737143606597	1.52127180083911	1.55723576657363
0.776110496844781	1.0916300120508	0	0.510434498108758	0.31414162335412	1.57668547716658	1.34490579612193	1.23118529110527
1.37295651704857	1.25392922778411	0	0.188183771568303	0.434357362888541	1.81070210809602	1.59704471861302	1.71959876842117
1.50814169859547	1.07305407335038	0	0.579365248347206	0.283587014610628	1.45181459622677	1.07283648409121	1.36648013175742
0.820770470884152	0.978408052973471	0	0.198979105821567	0.22321692048964	1.56717512039959	1.73277111842038	1.60107986952564
1.25054778389463	0.798071253213595	0	0.403921615156165	0.272556887866485	1.16638853745393	1.51203592390108	1.56035101028279
0.865778469478387	1.04137528819703	0	0.223150074943886	0.187339172584026	1.62019908862228	1.33863179857277	1.67011603045735
1.42696798861289	0.995316229486702	0	0.452986850209916	0.436603548951195	1.24983802470451	1.30213322371349	1.59082782427442
1.01981976911561	1.23165547203709	0	0.137246313253907	0.208157452015257	1.5670224024311	1.46773673298651	1.48564982012174
1.77524339883039	1.06264936691672	0	0.259392521459552	0.288837073864156	1.6154990586078	1.68071447452104	1.66346844015786
0.809415781398652	0.975390295305255	0	0.411997981235592	0.491602214744729	1.17791435284983	1.5403557503733	1.69817704589729
0.906673455694484	0.959725011579822	0	0.207544858824066	0.328286572751712	1.3975777727923	1.38352576396472	1.52379021881734
0.959028099869627	1.04437396416072	0	0.183205727220635	0.136537271033814	1.62535188889822	1.4617300025216	1.60810490293878
0.892683982141664	1.3698311675738	0	0.137604480834136	0.384850544800877	1.42638184110333	1.86585455342661	1.6872467275589
1.42862156514793	0.701862010812545	0	0.570371356033503	0.368047020134402	1.55831095202448	1.31349985300416	1.58344983234389
1.22710856528028	1.23140418933319	0	0.417675958573488	0.223539479305549	1.58994109462516	1.45778950140129	1.65550921424697
1.1968568250914	1.08261471890852	0	0.362613558616982	0.265186005544603	1.59251164217558	1.48870666810456	1.45375533244881
1.55718387954559	1.33542063430744	0	0.271609398814253	0.286813805537702	1.64921659492254	1.48238558004319	1.63203368742005
1.3529886551207	1.3714828920325	0	0.190285202098803	0.19898525375623	1.63762020058879	1.09146581778105	1.40073168198742
1.48465655378833	0.977845335074907	0	0.204964546937167	0.331176120610166	1.61778333841578	1.53028053388934	1.59843805094057
1.49321966509323	1.31491933061298	0	0.270417196264415	0.17252336218023	1.73779094414859	1.6044418112334	1.6553637861989
0.726750197963298	0.894420864823102	0	0.662639021110519	0.336911494288648	1.32831478974272	1.26479742268058	1.61435666965996
1.33719297134117	0.595464135117559	0	0.48866835781205	0.240010960995958	1.31000480340658	1.44922521877823	1.53075783893723
1.10062538668223	0.755923715017657	0	0.4998814911541	0.409515936463929	1.45376137061638	1.18035601826827	1.34866120969422
1.29287104701034	1.27318461442283	0	0.250694025091926	0.10576410785167	1.67692323579064	1.19901738545783	1.3216180615076
0.888774279131991	1.37536316657359	0	0.234888828127153	0.459488688690633	1.70651687024044	1.59212526979219	1.20056773353097
0.769776789057954	1.17933910396287	0	0.423719270834298	0.433877587683052	1.35719361252228	1.33845976420072	1.66078557896299
1.08792101434013	1.13906787612637	0	0.405868591243993	0.516733411089802	1.5886887337307	1.5703824681339	1.59384748413434
1.4337473237862	0.957281886607023	0	0.332405136889226	0.355507535268021	1.68907894893415	1.28422248207521	1.52729528938827
0.815650930612367	1.11336522680068	0	0.293535429109796	0.372921161326893	1.76837126418774	1.46249937049239	1.65836644938435
1.20514144027332	1.34916883978322	0	0.12072255013652	0.359823198132485	1.76109506543672	1.61845809417969	1.35653970004697
1.16889876736124	1.03166459973942	0	0.393202634966433	0.337580218423213	1.46625183056207	1.65119813247539	1.62924872707077
1.17113473988437	1.12346341236508	0	0.261125286202859	0.302106811271311	1.56533563926129	1.60245659509921	1.63649423038251
1.05137283855992	1.15672785472923	0	0.398934560456055	0.310170966730637	1.3398132775023	1.15845383335169	1.51121191805416
1.48310943229758	0.775558157236488	0	0.34521011916656	0.277213173462311	1.60192264487707	1.31159945237793	1.48836487704065
1.47650777487362	1.30380765114889	0	0.152552860130508	0.142170556236855	1.53919423039274	1.57732947976315	1.59503012739886
0.953853644044325	1.04913566181856	0	0.325768626752937	0.415762219489591	1.65122688894712	1.70505026757374	1.71201899061038
0.982468894143191	1.15240290311482	0	0.383454974730492	0.449740234025717	1.65471097763846	1.37715354966729	1.40201225938907
1.19334478487344	0.935130658846024	0	0.202668139461894	0.236434705908995	1.71605353592183	1.25300789613305	1.73719611907027
1.22783586781147	0.853164139099554	0	0.315286483726498	0.245125639574014	1.81326598466427	1.60367889105988	1.66052112437421
1.7169252295843	0.838695214764118	0	0.482284962627989	0.361172801812862	1.62720744540908	1.55992367942015	1.66049731463115
0.970224322176108	0.994584518666049	0	0.220438482377653	0.185161806371522	1.81324777805352	1.65629002870031	1.56822651381353
1.30502145931928	1.33744931641466	0	0.178148597654907	0.367791655762431	1.58776185592277	1.48566255205552	1.46313345461697
1.48930390568156	0.81397797828677	0	0.416774376965122	0.290066337933255	1.36903158163637	1.36021259255244	1.59187749300912
1.00936544154954	0.860839172793215	0	0.464065393092155	0.368385670271327	1.45436407577513	1.3738389214761	1.69476781026339
1.12584470630119	1.2004364725685	0	0.232304729449911	0.194524183031778	1.63651173794667	1.43013123830919	1.77674719298693
1.10203781870623	0.81839596879345	0	0.368041259549144	0.260820132388357	1.49075123632191	1.29902060190555	1.46825800346291
0.780239141038213	0.552744815393452	0	0.292035414002505	0.202635441265749	1.50373240402956	1.28420733043651	1.65742562886525
1.32568875477212	1.29186111299798	0	0.196288794469683	0.473593421619274	1.80933919569375	1.64210049926557	1.67939854514111
1.25635098151828	1.20837714480827	0	0.265434163861261	0.555266524064783	1.68184667293938	1.2290849830557	1.59289584970741
0.953469393061113	0.556327992355607	0	0.45188179722691	0.449545122806078	1.57041744725247	1.57023986343272	1.75153169533693
0.847191935391571	0.835036692485671	0	0.383802856713557	0.519952863047912	1.80672149698375	1.50076358981608	1.66119539620481
1.27086358485633	1.11211251209842	0	0.2530255262068	0.206333616379095	1.44773348636936	1.29383603670137	1.63119355728862
1.43177117963871	1.27107123251341	0	0.396945027947253	0.652200952252642	1.54824361818632	1.75510117678718	1.55511776493314
1.61754970432038	1.35917026468125	0	0.209436629696623	0.40568396134711	1.74366644884796	1.49258379286241	1.54984672275904
0.920917823101762	1.38081504712877	0	0.248647922746818	0.480280353625543	1.77417227428779	1.60371363188344	1.6231175579976
1.11960494042184	1.58517488781852	0	0.281506426941723	0.461720758358401	1.66594355614435	1.56669825690779	1.46912919324485
1.38388358314501	1.40299724625824	0	0.409377485410507	0.358196442317017	1.57479042488881	1.63612610244187	1.78383206195254
0.929266003175644	1.30909649032332	0	0.462068084841347	0.257390690996534	1.58803931764243	1.47688946767901	1.63856521977585
1.22277944388656	1.02280521974391	0	0.156527873172518	0.274275430417404	1.66748783037746	1.42292696907289	1.72721758064108
1.45358178666819	0.931605795295963	0	0.167216441772584	0.225549633486511	1.57937773370785	1.72285740617346	1.72704046872253
1.11930001808849	1.02256662667735	0	0.209581532027681	0.24744931367459	1.58659652215011	1.70679963840285	1.71831413823677
1.34297224130568	0.968718070510538	0	0.434819002701616	0.165805302960846	1.5883799193484	1.58036010209318	1.61320083509163
1.23344426953827	1.02567539101589	0	0.254487261143343	0.239865646013528	1.62645011463458	1.45802505530811	1.56680649531593
0.919108067949024	1.31757588043214	0	0.167356318080784	0.355618007469054	1.83711981180269	1.68081640674113	1.52154601081348
0.941425708492091	1.10088044392228	0	0.546984283326001	0.29275898794297	1.45292603727942	1.08460841854974	1.2168623815278
1.11851377417571	0.940311471566776	0	0.375494370885805	0.336055619477587	1.56443879268087	1.51039013917496	1.65189282734597
1.09828128726351	1.1203755876382	0	0.518608098097092	0.235521069144882	1.63770041829307	1.34860852993674	1.60386200271238
1.29390808902647	0.653210905549102	0	0.546039067433476	0.323225798964987	1.33658416921562	1.1501934371001	1.57569059007934
0.899578771207574	0.835401655392063	0	0.462978398400191	0.230704994523592	1.50270728176204	1.63959183562267	1.36960053873514
1.26077287141981	0.667022975522445	0	0.47932472628537	0.386098931764208	1.54395435137746	1.40815516716279	1.55407918361427
0.880010259381098	0.638756262700076	0	0.469300724290561	0.211783603890784	1.70594030465845	1.50411295522417	1.58832773637938
1.07425298483517	1.09481994960397	0	0.415015535829938	0.412101279597674	1.75365276056377	1.14808889399417	1.52607814231263
1.05767450973357	0.846911837781467	0	0.310109556660285	0.385662492539099	1.49749152741256	1.29649056162044	1.48652533138508
1.45746493996369	1.05619271159127	0	0.281527229150885	0.293507855700005	1.61512428622748	1.50748545741286	1.70954577470493
1.04659692457901	1.05391671512425	0	0.24141229798009	0.406431933426411	1.65765537902532	1.53363532504236	1.74846552329623
1.28829488197224	0.903534981493929	0	0.324870885278154	0.256437654693819	1.53602231000882	1.48698315299197	1.55802492937782
1.50392226559439	1.02703130857855	0	0.229026045847379	0.363261429697971	1.72800652394087	1.66238677768248	1.58440826159332
1.12964995588638	1.52358902878373	0	0.121178502424044	0.422258515249842	1.53168563752144	1.85609761733074	1.52745232567831
1.25196744203305	1.07692075906716	0	0.238664980328478	0.42647403286562	1.66608130735228	1.50759842876361	1.54191592281866
0.983604156229505	1.02912437832465	0	0.209313865433208	0.247685073997828	1.54586959091316	1.28294374979884	1.52436996845434
1.48589216601328	1.39212588766235	0	0.252960669919121	0.189010595918426	1.79153923293191	1.1988621799302	1.57510232387489
1.25329304555839	0.732532797742312	0	0.298596396930313	0.40195852342839	1.56331104508031	1.43416770667824	1.56279665836306
0.922838470914777	0.977993229673828	0	0.420815498238801	0.34178294507531	1.76670940537229	1.35992389499221	1.78875244283625
1.13732433625164	1.32345077418204	0	0.118224686009827	0.375795333367295	1.62636512197311	1.4522889947036	1.30530168774638
1.43965110905681	1.03884426459271	0	0.23452128849995	0.28616099713456	1.49919525060019	1.69935331624628	1.64177055523594
1.01857206857657	1.16726559115898	0	0.257906919473421	0.408348731181327	1.71396628247703	1.71259681976118	1.42838588880214
1.07053853740529	1.53460593119349	0	0.192327481517882	0.218548163573018	1.63299156580252	1.42881927409764	1.49271558841793
1.09269610948347	0.924084068548732	0	0.206942136869572	0.371148120825422	1.72528138564458	1.5715885099566	1.50945288291815
1.12629105646839	1.06233990132176	0	0.202705268013732	0.305293596113864	1.7225423131883	1.53506301791716	1.57657551182002
1.33435980137665	1.28952528429268	0	0.206236005001461	0.234766058747442	1.60539072007633	1.60376393817492	1.61999592521445
1.27321708905173	1.14106881409774	0	0.22604893769955	0.612748134759846	1.777512344926	1.69450601566193	1.53214405997752
1.26953912603128	1.13915037759938	0	0.375351904408877	0.242103891028163	1.61660341072394	1.37330210080155	1.59916692780031
1.31189978797867	1.22863925687032	0	0.111621310436161	0.393794531549448	1.7124917237992	1.63965720610609	1.53493994428301
1.32446907953001	0.705743896009296	0	0.491124952661949	0.353269734666722	1.63767860129063	1.27677505744676	1.43142456368445
0.903297314753674	0.827664475658778	0	0.669824959628984	0.526621685456444	1.40975450754233	1.05900478618856	1.47827299981944
1.30467614788458	1.41424007950066	0	0.157875695574262	0.458341890092161	1.73624379576391	1.74742019765205	1.75498320370371
1.18895476466238	0.971694577266589	0	0.521691299111283	0.295474234522767	1.34760265943484	1.45431541599401	1.85268610978051
1.20656849448319	1.06226076104278	0	0.380378226973153	0.50040395567523	1.69094885206742	1.42318064631892	1.59806914670363
1.40892593116585	1.58274777762297	0	0.210446372299654	0.364518987218748	1.6600362963236	1.57378972051572	1.42187993602418
1.20254451607888	1.06762703666011	0	0.15869710950436	0.248921834047596	1.85632467807853	1.64889302411131	1.44575199391846
1.44450754378013	0.742193694612823	0	0.213700049017497	0.215031441745635	1.65457275711399	1.44112295253091	1.54574232654839
1.31611079920875	0.694661339338611	0	0.200853088031812	0.394624442047869	1.4450747122536	1.25083533360947	1.62113567348169
1.55542252866532	0.805773429310429	0	0.369732758357929	0.388307241149877	1.35577175875336	1.24902048598169	1.4578118242875
1.14821458378358	0.604145110028779	0	0.582298611893006	0.30546194388583	1.45742343873774	1.49974823217243	1.67033240747417
1.06383863349935	0.797584810200578	0	0.399086248170492	0.290276593851531	1.73110461850025	1.19567504503491	1.50604723112488
1.50422543375781	1.05829470649419	0	0.322896571870894	0.420378395224464	1.59194864535894	1.58528082348983	1.35140596348254
1.46198298138611	0.800092710177068	0	0.367566932300902	0.265915362637031	1.56316155549702	1.48475508979571	1.682102093666
1.08766833243507	1.01121333323239	0	0.369639241743092	0.347756967749484	1.25973231667329	1.42967672424309	1.42824363800903
1.48588063143866	0.764603206581109	0	0.370204583198158	0.261769192274671	1.49858616056951	1.4710938722545	1.5681491767022
1.12332825986365	1.01248331316231	0	0.295944669293934	0.42116139066452	1.76517258170434	1.70926191628539	1.7757846944803
1.28964110613367	1.37048981451067	0	0.389849404045257	0.593418255479242	1.36814163365034	1.59197568005593	1.51641724082005
0.878788221144187	1.39337306328421	0	0.394949381802209	0.471934473734093	1.581305186525	1.51078226614038	1.6099784420839
1.22939886212087	1.17174548491585	0	0.604279810683428	0.204680530572763	1.76598677252764	1.47208169447885	1.5341371883565
1.13364091448633	1.20741514498636	0	0.199157427306405	0.413608048149784	1.67762655446181	1.69636425828796	1.56017138999774
1.25688868304432	0.832609994824185	0	0.429161970087535	0.491472623117334	1.35133572867935	0.98063081251206	1.44301109279233
1.58849288312405	1.14985538158518	0	0.195189342962077	0.403584613810321	1.83106420635116	1.75914002824376	1.7029812782368
1.18192490958042	1.39793816016449	0	0.213118363441853	0.339040754838847	1.75185257085988	1.66270906437994	1.54422656318763
1.12841281046883	0.877903238064022	0	0.305119660692131	0.288884918339386	1.56389899802698	1.35763099867367	1.6564370730015
0.99095378303402	1.24062104095981	0	0.308018372792872	0.257944961185825	1.49384873294587	1.46700093894114	1.66311966559882
1.25538296959894	1.22055125894063	0	0.228167465498117	0.486278829416964	1.88224723801364	1.35045827398399	1.53675610205615
1.45778154654899	1.29005958715923	0	0.165163607062219	0.274728332500902	1.56413860667998	1.6869744962249	1.67975642273747
0.981978063858333	0.935987143484373	0	0.18952068081174	0.341488829847679	1.59947268710964	1.69015044152655	1.61279022573104
1.22517010010939	0.938181824424267	0	0.41181816640059	0.348268415198734	1.58138560343353	1.46270206599078	1.41828603123906
1.13586871119831	1.32638879852652	0	0.231054782183835	0.528243548301049	1.66643105464147	1.5620244985098	1.56733375829715
1.27238259095349	1.23933380961852	0	0.19873783901063	0.20433425034993	1.56307548508163	1.50643246052775	1.37775713114071
1.37256430612507	0.857738123663339	0	0.424037653036901	0.328255924668829	1.46505185910483	1.34243361280462	1.36033951575098
1.3497906636388	0.993137911713426	0	0.23490688170864	0.250490166579405	1.80289587325037	1.56022093224503	1.66782400002852
0.939579808024015	1.1053212897025	0	0.327857175250286	0.437534147467212	1.6809950591679	1.60530195155693	1.61497147098781
1.39298238596645	1.3683355661519	0	0.288165354023289	0.538266303981916	1.75494482392356	1.60803798698207	1.4284236060306
1.19535926673225	1.4074512760086	0	0.0621220923504555	0.501287237200161	1.70137850026783	1.72136931884997	1.69401276326324
1.32495489972365	0.936147279882647	0	0.23967807541025	0.233867043597915	1.56125835284631	1.44990402015056	1.39131621624041
0.985654989577116	0.74952375592728	0	0.321231156184038	0.249048567859288	1.36658733261602	1.23312225659334	1.57027122074582
1.19257146153845	0.925675910150548	0	0.580506864955268	0.324892395880081	1.28762233491265	1.40207478592272	1.51183069620536
1.22627368925125	1.32584365179428	0	0.252913464188134	0.264456740679616	1.78055811137543	1.62350139327248	1.51182169619089
1.21038168755844	0.693170791884702	0	0.343283311841317	0.365883843737258	1.48190484207597	1.40421541765183	1.70452329649865
1.24419227118767	1.12667912944567	0	0.264550173471979	0.265296317460024	1.74571144247473	1.75627177676577	1.68467729165608
1.36294912115973	0.821253733265982	0	0.336159890185382	0.359446728264084	1.50401756089685	1.37414426654782	1.37858164848051
0.929951737555857	0.889594271904632	0	0.598759750696206	0.327747103883599	1.3883535664291	1.4831530046259	1.61067422191355
1.0238205242337	1.28198696793532	0	0.232186195664241	0.273482178207843	1.71559759606559	1.49222043546095	1.50802423914615
0.784255905514165	0.740405137283354	0	0.269294322366656	0.429757354532055	1.70442348688876	1.53464172848768	1.5863501122615
1.1477651920575	1.29646696176528	0	0.352774793892418	0.240069992602478	1.58669615239833	1.41735645539797	1.49141564310444
0.813247762552381	0.78810289894827	0	0.319749918546336	0.190422711295704	1.57379275978143	1.33482335179023	1.67744334482995
1.05167681408578	1.31790864404473	0	0.214629936624233	0.316061792279994	1.79674661200666	1.6856823373891	1.53227436042439
1.01498392333128	1.06652374954294	0	0.423431700146072	0.181199591160214	1.22267522341896	1.27498769016288	1.46276649629913
1.27228690598879	1.13475755964262	0	0.44553185934668	0.257128444266433	1.50837431485723	1.31735138809108	1.32031731975418
1.27439526886203	0.446908390396801	0	0.282721811782137	0.310705889037627	1.15162068547972	1.09374663722273	1.39300393085875
1.13576161956135	1.14623865836994	0	0.171630718660797	0.477470443933883	1.61231970137587	1.65268710537807	1.41489701331087
1.43798697171181	1.05253438684184	0	0.327053654902513	0.198703714119042	1.49573632786945	1.43869487379641	1.49408482589695
1.261622361151	1.05646579116998	0	0.239465476642611	0.275612514336272	1.73045717200024	1.60538571176752	1.60514598301545
1.35771132027589	1.45297756079599	0	0.249294819578151	0.350316104764229	1.7421107777704	1.47919295503041	1.57190724195287
1.60413120353377	1.24266321892568	0	0.0715622535795746	0.231357833823005	1.78779945411933	1.68410675146591	1.74927501068649
1.1777291243363	0.969949587649631	0	0.247948160830811	0.391823189648473	1.50692806086001	1.57192673142524	1.69509221711478
0.880129382857893	0.464073877972342	0	0.528389710032381	0.31096839797988	1.49223263276241	1.26159349085504	1.20091138608341
1.18830478987328	1.12418998269677	0	0.17797855511419	0.246160390138115	1.80922197837698	1.41517180148656	1.73569840985694
1.31194241144933	0.873492477192113	0	0.190567228849854	0.168974450518584	1.65173767069071	1.41949141487529	1.76007981076771
1.21288113219327	0.996395559191266	0	0.280753183171862	0.457616266950085	1.71174563071993	1.62715445237167	1.63633873239946
1.16206021617139	1.11916423093765	0	0.363973055059991	0.464333576256019	1.719737404652	1.49542031326662	1.20616731699929
1.41800092808897	1.57800389752295	0	0.320713815503933	0.321406624639002	1.56525699330084	1.45600981442351	1.24018903673439
0.976541451054968	0.909117810315019	0	0.139893206246896	0.200071570719513	1.71019537816039	1.48038378131955	1.6771242110531
1.23012704248823	1.00970144955336	0	0.249173304900046	0.378086233082757	1.62935168049722	1.29972318039186	1.39457472355204
1.20628696439293	1.17421114965049	0	0.155865935643919	0.336092644759799	1.59613727521257	1.62053499965353	1.57369731343332
0.823005413690383	0.281784146125007	0	0.582118770640613	0.381941419156488	1.3028778434611	1.16232108781289	1.37770428864081
1.25421695877885	1.19743963915853	0	0.284788552558131	0.54749109014471	1.54513168152549	1.60380835528336	1.41894314063721
1.0255827521895	1.09810977304535	0	0.28189203866225	0.496021028765945	1.62841775069142	1.4897398479057	1.43490167260464
0.658760124063898	1.06318989025991	0	0.443917538518283	0.353366490247329	1.27633039170344	1.16960348118752	1.36799117395426
1.35226273291257	0.912709469656283	0	0.322429469726633	0.238602385351655	1.31601758308653	1.39775923081164	1.59851774935335
1.26006942259029	0.80354942801758	0	0.300192579228494	0.351116397623267	1.66493670653351	1.27652599797298	1.33397607688608
1.09807883667976	0.769977677138832	0	0.413929713449128	0.351538556231686	1.58233845174052	1.58368467616448	1.70165784135508
1.24869901364627	1.35674861290642	0	0.29514193395127	0.458095427564515	1.8361149934489	1.69445401685942	1.55898888399464
1.1884915805118	0.994192619443118	0	0.237020515700024	0.211394082244216	1.64894029703864	1.70341864697791	1.65168948575493
1.37281264639252	0.762250363369974	0	0.735134947415701	0.599081952779157	1.21763459769089	1.19320125875563	1.56765423724986
1.13480328147433	1.22639228941057	0	0.389208375555851	0.437596982223204	1.67929554417381	1.47783902057797	1.70218038229712
1.51879261398191	0.670583764226537	0	0.195900376340539	0.313255213606601	1.70878886542377	1.5339543878384	1.60896944388407
1.26887920577842	0.703187657192701	0	0.397345907754001	0.34429221404163	1.41233369979597	1.20874566410953	1.54857691911544
1.33713869032198	1.17735779527829	0	0.127598988124122	0.117776587027615	1.52151571714262	1.47438407621383	1.76521820673598
1.0909748898281	1.47580811427308	0	0.254751738312871	0.491605924491597	1.6433389279652	1.33811952432154	1.49355499843197
0.987020777273554	1.02908991438651	0	0.429200361821585	0.264204865161143	1.46282906234764	1.57544490413764	1.61882896943806
1.14896840205184	0.461955258248174	0	0.48964566030046	0.168138521696646	1.40254772116393	1.1798618902803	1.58700978947032
0.735624590962927	1.21449472595673	0	0.234560059421083	0.466945525096221	1.6237134181857	1.44328639339547	1.49566266799915
1.1330167375081	0.605512671969078	0	0.342146519413072	0.332625118069599	1.23720904084111	1.11337545165983	1.38994757954373
1.10092379930334	0.774181856805945	0	0.376150503038716	0.330505681177756	1.26752612640039	1.32994748208863	1.57720521696849
0.845072595254713	0.911663519138824	0	0.250049923389917	0.216774792226159	1.72901034963509	1.48593013565319	1.83786936746116
1.30294977844743	1.33024456057701	0	0.266473344355908	0.391977577668268	1.57246164434414	1.31408826897166	1.35417179817142
1.43380909134496	1.31262285801028	0	0.174948316491869	0.491284696090123	1.75917869465875	1.45746832562124	1.38501426171709
1.28697688499922	1.35444644026234	0	0.227934210094505	0.152361773072381	1.653623317858	1.28604268960629	1.43521588964259
0.87768460647394	0.80838835619454	0	0.287880385640756	0.29088746873484	1.78728454750619	1.30397921903978	1.5180243903969
1.69386632925752	1.54849546999621	0	0.0876609031644668	0.377483958087997	1.81546781148416	1.68912353858487	1.65181171493737
1.05873797459368	1.27809910850329	0	0.257496496315136	0.383413516448885	1.65552483540877	1.46671886103014	1.48141645962312
1.13630063168776	1.02955642680498	0	0.430312547293793	0.273841572935805	1.31611827851561	1.19966794239835	1.5149256529708
1.04194640840604	1.13276373460717	0	0.155901566445992	0.300907476884162	1.76262289792966	1.60431091202477	1.79748766170249
1.52731242456367	0.750637564372211	0	0.316408661677717	0.281133155459092	1.59063923238795	1.54241346053585	1.47513159165949
1.81245670136737	1.40418077116437	0	0.11514113270642	0.582274668866006	1.77427212343355	1.76315485570396	1.66023989156544
1.21262671181656	1.53816838744924	0	0.443217952445909	0.474094786029935	1.684891481991	1.67075252169871	1.54682438801794
1.17375716866894	1.01946195203071	0	0.478511018723175	0.243307879715034	1.52182885816073	1.29826412489872	1.54691277394201
1.21225291146644	0.899813180214113	0	0.441396518495004	0.270192500479309	1.73665999865816	1.32680231507957	1.40280866736408
1.26677576568103	1.35409772647056	0	0.151262195784569	0.555110967480841	1.72412555903972	1.80955591896066	1.76029112064932
0.83319961518922	0.973156931165815	0	0.356612942568573	0.340737899904149	1.54547612107894	1.65368647056146	1.65904030441895
1.32441083493497	1.15429956362157	0	0.100914722656643	0.416423722432279	1.77956543976135	1.80997713269985	1.72935538298368
0.674613301664309	0.470692973328775	0	0.898293600607531	0.312025565544983	1.48322635510058	1.22917717104577	1.29980854102887
1.46322841399039	1.20078405455184	0	0.236323668037117	0.378816821589851	1.77723397467647	1.46049999926118	1.6895424099276
0.783374279866203	0.65254753531164	0	0.519002265417789	0.213148575402195	1.57892944082597	1.4148786399189	1.52144576105086
0.755446524205044	1.25488159440452	0	0.253370869411268	0.281268206286242	1.62124398781463	1.52775567139835	1.74216135365175
1.1678277961921	1.28300853656827	0	0.253073913885218	0.426024609624044	1.59169209754653	1.53317390451198	1.52756430989858
1.08779315250873	0.809707106921691	0	0.436362895451648	0.395380210888595	1.45065877703866	1.16562913688513	1.2186516163002
1.12723906178805	1.18449314801196	0	0.146886368114219	0.365015945705306	1.83877587160604	1.71246813587813	1.76342130930286
1.33075233378397	0.712096147522694	0	0.467089559868748	0.268245401345919	1.54760419769607	1.30938079668089	1.60467968087178
1.09013683817868	0.372191586519192	0	0.395379918987868	0.296772218263743	1.53202206477866	1.56705032677625	1.663826398777
1.55977116842728	1.12679492679798	0	0.117471688190935	0.484017766367414	1.62451553408992	1.68736008323979	1.6288532678903
1.19155334332925	1.23067200924116	0	0.255522602408587	0.318034315378407	1.80863140760251	1.50159919278408	1.63941687217724
0.902861289015162	0.781554034106678	0	0.446406988151103	0.258491540591364	1.41495518656185	1.35564846046187	1.46316386020811
1.20658436400007	1.55384356400581	0	0.173497587920236	0.244941381975585	1.80276874772467	1.69780815141032	1.45985897993985
1.19400293425363	0.992223604213515	0	0.551043348418011	0.231805755996081	1.35901401615367	1.38257760415017	1.42622364052734
1.0656603984179	1.03400404410604	0	0.210323142474473	0.413129835850946	1.36690339657127	1.39450745634388	1.49656829278241
1.0003744795389	1.23836626580803	0	0.234801246126036	0.148619941140501	1.83038922762512	1.60976466490608	1.77366742870128
1.31626410575499	1.28750864751586	0	0.10297587894273	0.507440902663855	1.77559077926747	1.5370902488987	1.52014542068588
1.28100609589051	0.90097951314415	0	0.447446664198567	0.265279370462282	1.46163903820334	1.50556215894767	1.5489783789057
1.67112208468638	1.29140162298719	0	0.258171527363276	0.438252992268485	1.78806744214712	1.43555061930184	1.50598114367848
1.18842753710475	0.668800418201202	0	0.321911341928851	0.248055153574262	1.80217490468168	1.68858219063259	1.58999959005139
1.41845913517343	0.65194889195514	0	0.34160966144164	0.195211862307742	1.40065283863223	1.35162295081701	1.39010416499935
1.30246465875349	0.931114817743137	0	0.454144635023159	0.268832693584942	1.51430165412048	1.36784463686886	1.62041295220381
1.15485823013501	1.044050077085	0	0.186380980197139	0.259033517742516	1.59764238600117	1.40803754212738	1.47031219335451
1.08000779932408	1.20073500727053	0	0.406187396222641	0.289459064232298	1.30416402341876	1.40514924827327	1.55319841031375
1.60170172411802	1.2176077398511	0	0.169252935952562	0.338621683082309	1.78520232025443	1.79096344172707	1.73976275328226
1.33566295196442	0.729994009743666	0	0.341012003594403	0.296642705044512	1.66169373639263	1.617971322227	1.66171475180002
1.41412193108484	0.902793428148012	0	0.554618076949439	0.418980539413123	1.51025492157064	1.3291723143591	1.61993598283262
1.06609478669852	1.40405561296913	0	0.200832075562264	0.396386938244888	1.60605576729088	1.3274229834229	1.64306359647087
1.23763966524679	1.24865193638629	0	0.293013086088347	0.483554059719032	1.58666181567484	1.50389447809907	1.6187178484684
1.1043729173957	1.20610455719432	0	0.199879189064766	0.446963824329619	1.87942265264142	1.23540949632307	1.57428512363258
1.77933071872923	1.09654775284136	0	0.157779073669655	0.637092049690782	1.65635584462997	1.83744240831261	1.80291054708325
1.19056101565235	1.24591361952537	0	0.212416875168814	0.180369044637514	1.70629797225667	1.48721793753669	1.36056770998911
1.49629848677585	1.1197814546987	0	0.416062291892627	0.186511790786995	1.5055202323127	1.3869705716741	1.66569732876558
1.27042191988737	1.3888810209691	0	0.147301989853974	0.213397198883201	1.70992805417304	1.64315460955533	1.71239655585938
1.29569706562137	1.19441334229085	0	0.233026707728101	0.373875057591585	1.65059514808376	1.43554160974891	1.6885617639359
1.05497956351007	1.2950364781836	0	0.378873517582067	0.344961756535849	1.53390906738341	1.60890435026128	1.3012868848432
0.857745488762944	0.854941683308328	0	0.414526612418256	0.632299677103701	1.57078010507438	1.51716543189638	1.69273572292097
1.1381581204034	1.19509548648566	0	0.117891937444208	0.353923536333132	1.55534253589978	1.61494197424468	1.68992555982703
0.776035484537248	0.871827835695539	0	0.357670651609032	0.238084245764466	1.58318347456871	1.10290073630041	1.56115944437516
1.35989688510394	1.32680448274849	0	0.522394360736965	0.222481984053466	1.76477333723995	1.42942068802837	1.6898317461846
0.896151712422947	0.584938932433202	0	0.395660507803541	0.511242252133812	1.36278399392694	1.04281159627712	1.656314237957
1.17755954716563	1.16059799568065	0	0.375887925228053	0.379609048088131	1.63994915778964	1.39181821113636	1.46347435643681
1.20916346933763	0.928706997727785	0	0.37975086092207	0.252367608043088	1.63999344867384	1.21387600624829	1.51144491143119
1.39539093286791	1.1265340829261	0	0.255568845966153	0.350579246381596	1.77641206575533	1.57394996296265	1.24883550188215
1.32611991707381	0.719592140782475	0	0.516010668521912	0.251683514715446	1.3866240789662	1.2832394080185	1.62584799552217
1.36337986601023	1.01355070268963	0	0.337008704623621	0.50126241043893	1.68554559405417	1.31391307279565	1.52031211778045
0.782741099153502	0.977454523515877	0	0.478380586425883	0.260200097754123	1.30194101079432	1.43523969987095	1.65444726222305
1.29172751025273	0.609119313253851	0	0.145591291905912	0.387033712273283	1.62569578620716	1.62920490390382	1.35981202308904
1.47654835467438	0.788813579568325	0	0.412232382568066	0.371717646438525	1.55477407288531	1.28992175405718	1.52216984334057
1.34606518578553	1.30194733769969	0	0.202955348349214	0.521679557081537	1.72290480194916	1.34756322885901	1.52402766984746
1.30980451668021	0.913764798144423	0	0.234406560284692	0.297268596000033	1.59572103760394	1.43784541757495	1.50821819631198
1.09930363078415	0.735899724666433	0	0.322065279647091	0.221870642349868	1.22803662645212	1.12294956548883	1.36258344274982
0.815273679585166	0.471803197377398	0	0.301881238292023	0.268048384333382	1.60489266800307	1.1758618904158	1.50433080822062
1.22419315209317	1.2032435699737	0	0.170305074725659	0.410885358876615	1.85363739230372	1.75489102259465	1.70926379353719
1.1748957234506	0.922736611924724	0	0.301805849334506	0.262904538597191	1.52078269606953	1.31051048059887	1.40188204286293
1.31959487192089	1.19085846675682	0	0.223944493337651	0.449731483640836	1.71698470566058	1.36250682680398	1.54292359190648
0.853962217228786	0.827277401893277	0	0.363814386677012	0.324687286085859	1.5969250395078	1.53294751504265	1.24268747097707
1.31441586290592	1.05089795697074	0	0.149224509006795	0.445398352094581	1.7235684557488	1.50528595990979	1.65874905938329
1.0784043859478	1.18424628385434	0	0.292255147229507	0.424527691296658	1.63041174707614	1.59783329856487	1.58986872407458
1.14030604598363	0.61127973951499	0	0.545584892634794	0.236072027710609	1.52501221285689	1.17260528144227	1.60859056631012
1.04208019172334	1.36096423159443	0	0.192257261432617	0.257920466790903	1.64610334873224	1.76165708024722	1.74255775996966
1.2586783455818	0.523797328769384	0	0.779226755673501	0.250520845669697	1.28486841801801	1.36265895515263	1.47666973583739
1.05457384345258	1.1752239234653	0	0.302467915838372	0.146243189625331	1.50022029395011	1.39824527440088	1.49787052044255
1.4734571874526	1.11453859455034	0	0.28584110569403	0.477670061437026	1.58599874492653	1.55782447729848	1.47144064871917
1.35341054362278	0.977037814493237	0	0.179945045105454	0.139881330920116	1.70879018858251	1.30371761767228	1.42076294767331
1.20057462725724	0.93025582294744	0	0.340782933220612	0.366829584730491	1.63098866298711	1.56835068803138	1.6134817259788
1.13324605370093	0.502521273721615	0	0.655391411488097	0.410873220727825	1.39929482837479	1.174817097452	1.45438117580313
1.32299169720658	1.02233529011603	0	0.527390354792011	0.297929892154753	1.56205553143967	1.43886332282529	1.59453248361356
1.3453965002772	1.08774634878271	0	0.242602264178933	0.279200102084164	1.57949923285744	1.52817571113815	1.71001598584518
1.26161999843086	0.944792159745845	0	0.192651352147358	0.169495761419892	1.66768877458994	1.44122961614382	1.54095103207523
1.2552404351123	0.912464930170597	0	0.373806876962588	0.226233777948573	1.59254043134354	1.57904910368719	1.5269285381189
1.21263654441268	1.04278063581358	0	0.231955957308919	0.327873635338376	1.88187848480575	1.77222476394044	1.45316453818974
1.0229972216456	1.09366398902428	0	0.335930794800319	0.491196848836225	1.72673949992924	1.36835458231248	1.3697601063663
1.45547036492399	0.644122524830186	0	0.241984382026722	0.301169325422672	1.76464699668485	1.34306176767545	1.5409072575115
1.39791852583077	1.03248913776867	0	0.38153496423706	0.328812725367528	1.58410905226407	1.26300432276302	1.39452677859238
1.3511891551623	1.38583244549415	0	0.0565978612693623	0.30571904031063	1.68258232252842	1.82420559098783	1.61513390762376
1.52769942884092	0.948468865487887	0	0.315443577018059	0.439210142772424	1.62910452643395	1.57873630901556	1.71798370927268
1.05344704550501	1.15043839430047	0	0.464598009467344	0.345876541099303	1.44784251158325	1.53379835480232	1.61722019015314
1.3805967503813	1.33260451528385	0	0.149618268842264	0.248358039053702	1.66287433113357	1.31143095088535	1.50982918671771
1.19415932990546	0.657003081905241	0	0.445778259227825	0.503897231148788	1.51646386757849	1.52892810156805	1.43388420166874
1.09677472096695	1.26503690197341	0	0.274355349527725	0.276021287225767	1.70935534437798	1.77979979571741	1.59840093342922
0.975859244755391	0.502017422757195	0	0.718584186881959	0.420983482849192	1.16990570860229	0.937987518722588	1.41205551164117
1.19524521557771	1.44405730655346	0	0.280256082372531	0.275968139971485	1.49419245305235	1.52772526837336	1.42177446902988
1.28295216138874	0.566222573768887	0	0.249463318243604	0.556904896981854	1.63752860906113	1.67802725471943	1.73481299839859
0.896214358022562	1.22968019962905	0	0.305504506662602	0.419571257514265	1.6771605967868	1.49567796105469	1.2876884879962
1.01683179701623	0.234331311276969	0	0.995580137202804	0.499816451326773	1.24097945466494	1.0952933497769	0.988195127475814
0.891834370876403	0.794445795390627	0	0.49533792404412	0.266241960894582	1.60006831255121	1.33658325250717	1.30876977572339
1.5346847517782	0.901511807555375	0	0.253623114483312	0.247816063589075	1.65633469910721	1.27794457247268	1.45159349115965
1.5205156354996	1.24065262058664	0	0.198202620058042	0.193035010399863	1.51297629201508	1.38815306136871	1.40805435830259
1.57016789340467	0.888566170915044	0	0.300267803316715	0.286035710393969	1.53074981625001	1.60569799657546	1.63894138649027
0.92329224015633	1.29833657577448	0	0.362799826640243	0.444509642572971	1.60592729709834	1.49809503201771	1.47727654313778
1.0343954142025	1.15696623999492	0	0.305840645424265	0.435895081925484	1.69142115467179	1.34466904189389	1.65030081803617
1.08067611687925	1.17447716776743	0	0.221379165742307	0.261453347323323	1.61765873189206	1.39876150822033	1.54378121048328
1.17748384086391	1.29722189116294	0	0.105858850167052	0.279938474058828	1.85685454190334	1.52391696530429	1.21875131156614
1.21236685315281	0.706981512666333	0	0.358301892670714	0.37422706305233	1.60668356110002	1.57072622384284	1.6160730031691
0.82777307707585	0.896565315365963	0	0.448454091367035	0.385018884425106	1.45657848977857	1.5783333131933	1.50206939465219
0.899083651948062	1.02120917783561	0	0.348142523292312	0.312806770200948	1.46849465314012	1.60833875654138	1.64754644255865
1.43539945074828	1.21055356732334	0	0.378332366660393	0.376250943627609	1.79891955183595	1.38786589123992	1.53033834844749
1.12065031458513	0.799019073633403	0	0.600597277857806	0.437759177113107	1.41036514151028	1.18516162630069	1.61146860317121
1.25854495007807	1.31940708670546	0	0.366670725109518	0.196862879265842	1.64876944351593	1.60129147370356	1.47295106252063
1.09460381545808	1.17679606760195	0	0.384358753260402	0.352571906521302	1.75478975850249	1.39295309021789	1.60695177230571
1.54791385374074	1.15881714914333	0	0.241717720809157	0.216827424407655	1.53360274559527	1.46243114051385	1.52309911926614
0.940110632296471	0.620506246482525	0	0.471765134289253	0.271555088138183	1.33361272045023	1.17679596315473	1.36122091900534
1.23387126030825	1.00263742367894	0	0.315135119915671	0.283517217002929	1.70983925549387	1.46027455410274	1.50465464294499
1.23106762558636	0.624524920425467	0	0.390310648830707	0.367556736024629	1.60292264318097	1.32321848255471	1.5950954863283
1.19994415162785	1.07170789194019	0	0.26374171259874	0.219107678784876	1.77946029983525	1.71699760054	1.78080116195368
1.62563456280871	0.63625860384381	0	0.181081513426562	0.326090605166566	1.37781980271347	1.59652610556745	1.62114404791696
1.1253401194122	1.41351166528628	0	0.276939105218712	0.479265145416937	1.5689574575643	1.4140551405183	1.42157214563025
0.993069025708548	0.453880043142629	0	0.460566541579768	0.34475609495736	1.45833974982173	1.28440195904069	1.30563020614106
1.25876975143079	1.1905567741894	0	0.390867971102648	0.401814649226715	1.57492146917962	1.56789390094081	1.32712541788535
0.939411357608214	0.790134999525899	0	0.148339663040522	0.397062641720095	1.70436766241061	1.60576957227911	1.54308715147086
1.10766133179421	1.1747408596714	0	0.345413301788446	0.291041144458532	1.64635825753795	1.45941217408762	1.36399539022252
1.08130579816571	1.0535190264417	0	0.206996692232403	0.271253006529389	1.7079683417123	1.46211705667631	1.69004134244493
0.814073771713631	0.801064120505113	0	0.253970050204752	0.378915224028052	1.46993970441334	1.39040772472326	1.66153571542843
1.1806090248502	1.10869173442655	0	0.194998216416045	0.246212201597986	1.644877179867	1.42228360327482	1.78761569584809
1.60288736152482	1.25057774884306	0	0.22480641242681	0.280716294104676	1.73600860869921	1.14025168987344	1.55151288659431
1.4355426379075	0.678863468382277	0	0.431567352927855	0.212189891613602	1.6890070091489	1.43771237054845	1.7349932782649
0.972865168009429	0.836687434556179	0	0.249252851420462	0.471793140252322	1.43024317148352	1.49541524053143	1.45328970954591
1.10360878510318	0.924893025673348	0	0.542806224429211	0.226953908134328	1.44007187362642	1.58560572514356	1.6839739244872
1.24433152353682	0.876791182512014	0	0.386281952312827	0.336314022612745	1.66084453526761	1.34420317437925	1.34470226148339
1.31839632214393	1.37139131242524	0	0.0724897472691618	0.153156918041749	1.69079514000719	1.7770433371366	1.59737585755126
0.96021335171198	1.10424636864269	0	0.341044868089257	0.431590444282379	1.52520938396171	1.32053838723175	1.63372546446975
1.30564670926514	0.652206319396515	0	0.355908481367988	0.340833409102296	1.55236883584911	1.57845409691598	1.40317312731684
1.00152658221324	1.12689289320564	0	0.243638445059494	0.342979492056037	1.62941334241125	1.50147172662068	1.61003953361795
1.27136603261066	1.27914419155831	0	0.319839683596183	0.336395370716606	1.60257907635484	1.55929533167178	1.75999308865554
1.56552632388969	1.22146896921667	0	0.268851557027618	0.30571406837486	1.79235098443085	1.40655023697703	1.6816809597605
1.17141895753711	0.804609296142389	0	0.450951076187911	0.242796109947093	1.42416960947736	1.25887855379466	1.48045284351238
0.906941238734831	1.21412681903759	0	0.370113690319264	0.444714212013478	1.65066009209291	1.49977829910645	1.0616663580501
1.15605558016373	0.986976411117841	0	0.471891473027755	0.250645941362452	1.3107558041288	1.33518075956908	1.55106982037397
1.35332079067873	0.940711265550687	0	0.381682430770459	0.355371995234644	1.66447989580105	1.5252779667249	1.50728058518577
1.33041562151409	0.838168226844104	0	0.231262183817054	0.395362121548233	1.43022898270235	1.39736738545946	1.22067725373247
1.21894375492415	1.23311812573732	0	0.326111036642831	0.392813153356804	1.65062422829123	1.63308710893655	1.08019725757621
1.34360565864606	0.7578240183864	0	0.484785916046181	0.42690185716811	1.49124299847956	1.208529182671	1.40477232673457
1.30436865736332	1.24985993036439	0	0.237791324013811	0.269865105691659	1.73610191632959	1.68698326150664	1.70818695393992
1.25962914035505	0.750198442025829	0	0.410163055700314	0.363260785223283	1.48955355940061	1.57973085513802	1.58527609855892
1.13512052205823	1.45533822233529	0	0.182700751051732	0.225156314890725	1.80893080341962	1.57970079685481	1.66496873204985
1.3225823489232	1.18742341422525	0	0.173569875489711	0.388456161512638	1.79064025065838	1.46136929582955	1.342130590901
1.30437615574393	1.04869214976712	0	0.202828536715922	0.398041243128553	1.52876970424751	1.61878958439988	1.88467298571432
1.14151736050993	1.00996629070715	0	0.202034080612668	0.306070204349593	1.59946434157649	1.61061582377326	1.43073922576682
0.938051262173369	1.28294850907177	0	0.219691011342299	0.232076752751917	1.47992504136625	1.51445331942281	1.67122140448426
1.09373862537592	1.18636748587611	0	0.283842513533825	0.576520101620068	1.71088723694873	1.44285088437309	1.56541992509565
1.39090011683636	1.25392414491866	0	0.211782191645409	0.221969377193861	1.72616600115253	1.622973547125	1.76161170947888
1.10474849392081	1.24322229815597	0	0.191594314253515	0.331728243862138	1.84024978047551	1.72950014620911	1.45798114682792
1.11930481437353	0.702415475402745	0	0.462671172464009	0.338154809476344	1.22312595167053	1.19551982333099	1.50919570086816
1.19307077949206	1.08626365629906	0	0.4741624977621	0.193186579356703	1.45016659221499	1.48199004317138	1.76092505481524
1.16274344181329	1.09381492508516	0	0.174707871855051	0.225356629770259	1.70291049413119	1.80436856428407	1.74422561424089
0.858365143174513	0.80823611693539	0	0.65272612480325	0.273107794870259	1.50102017608362	1.26102514657213	1.62799076523722
1.2201545371678	1.19328758604758	0	0.229406954745198	0.244599177541477	1.65771329450972	1.48426850798825	1.48810712649341
1.07148413434483	0.664191098465033	0	0.671573141864529	0.196084523665028	1.54200292950725	1.44569293135842	1.64294500563688
0.942225974020458	1.2375018337917	0	0.408389259203893	0.327874711329761	1.81891754605196	1.56571639878301	1.40737259345089
1.55526746563454	1.08561034096993	0	0.270116831997992	0.326535634734553	1.56972987441778	1.30110831868316	1.73073980991317
1.25534344640805	0.926164423908353	0	0.381412403237947	0.261386429324116	1.56822523441996	1.31697485452165	1.43330399912091
1.60127847531518	1.06920929167324	0	0.225612138039396	0.321087939167757	1.36286160091324	1.46989112320233	1.67724941250577
1.34070382129467	0.868606169498296	0	0.323762514824613	0.336854429604897	1.23679061048297	1.285234422659	1.60028384130833
1.15173564432953	0.868437307255835	0	0.223550731626178	0.228018858624555	1.68065066291131	1.63475587017886	1.53388041386709
0.873335697105564	1.00065199026141	0	0.152812425482686	0.410301976894325	1.73692816688031	1.34274141199288	1.58541636128165
0.834324011538325	0.895029146265195	0	0.313510530954774	0.270924742819677	1.81744851775818	1.43650167291416	1.14455880004842
1.4328371564088	1.27565881602944	0	0.105487266344009	0.313096226425024	1.68909428314394	1.73195872742872	1.56345025410442
1.02587626004479	1.2616524217878	0	0.15115533360911	0.354758210809475	1.72406079228076	1.55189691285222	1.64221802459613
0.90749174621004	0.502418280656557	0	0.740160349476888	0.454669848612635	1.24240252916486	1.11372710574255	1.35447505640561
1.57558422347188	1.12841020247688	0	0.12073207956419	0.313564238778286	1.8606854293461	1.75694777838338	1.51659451523121
1.16369637268797	1.35792914282875	0	0.112450195596322	0.400099581941692	1.74292291495462	1.6281482734335	1.59846671274182
1.30504946898982	0.79524574658661	0	0.383495300091997	0.308433198262781	1.61437676513403	1.38790582032094	1.16299357460235
0.916686573456324	1.06198260941518	0	0.385780050924288	0.290844071389784	1.25275949148232	1.59758392378969	1.48231212939047
1.17809487722622	0.862141920106999	0	0.269181471658958	0.305986685797636	1.61334396748125	1.5591108567979	1.64536605450903
1.00858815846391	1.17514214481464	0	0.419577261761742	0.28396546072353	1.77279058336354	1.42613885499525	1.37212188123234
1.07166777454371	0.733433506417973	0	0.364586759456557	0.293658825650357	1.63625514158209	1.55386803006346	1.50729586604657
1.29964789663535	1.32316724923911	0	0.475724672169786	0.142400894846048	1.54242183998289	1.53879667556482	1.62079254366013
1.1065301977642	0.96974544353962	0	0.448664731497242	0.542468940265158	1.6185874082697	1.48762150324176	1.61355137229573
1.37149170213933	1.3297374515459	0	0.199077337536046	0.235085109257287	1.49619140373174	1.36244337815931	1.47841637423639
1.07298770604615	0.886939613108996	0	0.723019707740521	0.426061232869881	1.03664365051426	1.09732593603181	1.35932650445244
1.58212600130848	1.17586046833856	0	0.234793929501995	0.322443187990848	1.51036337995933	1.59837942841484	1.76752805943186
1.04188835614177	1.11337881939445	0	0.368105474971553	0.413933935891188	1.77682875466718	1.55898164171561	1.49148918584806
1.10335779879002	0.860701729485425	0	0.312540066923001	0.237261791958985	1.56240544600845	1.56817362237439	1.33214302075541
1.34055142072846	0.935163788443896	0	0.350669942053647	0.436593391584598	1.60770803742345	1.37873705801124	1.56133245759157
1.51951606471941	0.65569876814312	0	0.64769545880671	0.323062109613816	1.37643463919005	1.21635165194535	1.43772882398187
1.15900108678931	1.2673148549859	0	0.485511321741313	0.517035851398881	1.65053205653576	1.64591137255982	1.74515028045447
1.3124307403272	0.692404498774052	0	0.310448100884786	0.228210266611445	1.50879063900093	1.36192066149722	1.54611637938826
1.12787038516022	1.20923879944933	0	0.173573970842413	0.316191819918261	1.74494565949767	1.37287428555785	1.74015691901779
1.36871920214998	1.11330263666703	0	0.213977012696053	0.280767133261999	1.64110196854599	1.53263903319825	1.54040897195489
1.12920446603332	0.660725724598559	0	0.45677024265555	0.430808176821208	1.32324199433488	1.36609263207056	1.49684363292045
1.21035333973589	1.03347156527102	0	0.189356986631502	0.324390606745739	1.77436087546045	1.48068002754633	1.8135019264362
1.24249148768867	1.29039113083119	0	0.235718582110769	0.146250025515541	1.66533660636755	1.34622556932343	1.66167642178518
1.11583488645582	0.750440767655495	0	0.405370095945153	0.4579588052241	1.62580364963581	1.43778846831818	1.69476254377267
0.970412012989832	1.25554564202331	0	0.255868287248588	0.566646028102558	1.66043263241467	1.64296440724181	1.50001835507367
0.979524537405453	1.20307281403556	0	0.218180479759429	0.137821996784556	1.56367964938167	1.34245582622794	1.3044422107186
1.25240972141699	1.37236066265853	0	0.42199632007793	0.583045181341106	1.64530541419485	1.49023848314503	1.47553925647341
1.16337936511317	1.0950117727784	0	0.210523697223059	0.338177980929613	1.63586786596933	1.32361577287598	1.26413129189285
1.58911457908011	1.15953309977782	0	0.259764638428981	0.394360390430977	1.39465070239215	1.6511765374308	1.73713150063444
1.05991777708294	0.975385620949009	0	0.503073862244702	0.3303914727733	1.566686968363	1.30996272298815	1.40056654611058
0.995282242365274	0.854245324489227	0	0.377978855668611	0.401784903038564	1.774667294287	1.82838471105434	1.75703044729722
1.35508359608968	1.25003717448474	0	0.348452423401035	0.224079260871934	1.58278492491569	1.3612743342744	1.54947276570891
1.44460530730013	0.809483546515713	0	0.175610959142438	0.160393139508161	1.54421266769229	1.44060311416206	1.61684735450639
1.05143081890558	1.12874860299583	0	0.223148274907047	0.300872350960241	1.60767542910983	1.46103759340317	1.69275137717959
1.36256313682657	1.34526320250485	0	0.158945188458886	0.287901658901247	1.69435019062847	1.76286837276407	1.68310383261482
1.05390050375177	1.31322329420704	0	0.233196583942942	0.262390200439267	1.32521734828427	1.50182216022674	1.82849929417272
1.41937739104101	0.885698608005128	0	0.495665933259405	0.353149161344831	1.03138440666566	1.26486414353004	1.58258308000219
0.691941883373505	1.0967073718873	0	0.455335785446778	0.409390263950309	1.71371385338815	1.42110427661498	1.41133871292623
1.23731010805905	0.973478103163196	0	0.187270214508666	0.42759693347586	1.67247440123127	1.54862924009157	1.55997252114776
1.39547869661072	0.988054352345946	0	0.10677218578081	0.250143096531967	1.60574149145804	1.53523796828518	1.57955767897466
1.37503922975654	0.821657067456355	0	0.501475484086357	0.379776462347595	1.5832044981579	1.44649875126168	1.42571186262633
1.13798747417992	0.782627327727877	0	0.456905437686488	0.386549060169191	1.48931076478553	1.32024217826561	1.60092524007906
0.815960220054994	1.21542406831104	0	0.202361080567772	0.536954786013964	1.60212001690303	1.84295350703666	1.8025871362938
1.54971184882283	0.854815658620007	0	0.154309074453433	0.378587169116231	1.65116349085195	1.66364000349142	1.76641618487332
0.995612584364889	0.738595207092405	0	0.417868592970619	0.254906478462377	1.3437363083438	1.24166315937175	1.37778922978
1.072208397635	1.29621611821959	0	0.106741835566105	0.438572196104312	1.67472312516581	1.65190260427079	1.70066584051508
1.40168455500984	1.0760015844674	0	0.314996352305633	0.190050509902872	1.39381323113599	1.28001219641776	1.332835908591
1.41258984788895	0.766376393482139	0	0.350161939355014	0.390097759116604	1.76725333268618	1.51225089652597	1.79032029819333
1.03643829377884	1.19205082137423	0	0.333006884144847	0.205288782628731	1.47655991765148	1.46523589126527	1.66549165746678
1.21160045939699	1.29723180696194	0	0.219398496629147	0.379771184947033	1.50224796746327	1.71397050922981	1.87832702442703
0.939408334525744	1.08538790884134	0	0.330812670615217	0.243258192625873	1.61553036116353	1.59398676849754	1.55537325276764
1.04203215996963	1.17035030977497	0	0.313080703057081	0.308401398029009	1.44696213096674	1.37583053534782	1.39586418635177
1.51527173517698	1.15010739234619	0	0.0960539738385344	0.337739342441986	1.63381354711451	1.62576017387991	1.55583552541739
1.21500978624995	1.32114804689777	0	0.22985501248517	0.513742175508792	1.68297891305705	1.40836083738709	1.65294984849754
1.23836187145436	1.35004024968993	0	0.179202346092971	0.324944905517714	1.58877972007631	1.26511773034109	1.60688606029714
1.17335592247654	1.01619712240194	0	0.35336229011543	0.327776309041076	1.52211498625171	1.42032986716008	1.59297044203389
1.54922573003861	1.25153508014482	0	0.190438160362226	0.301983959378111	1.73756236043262	1.68675976928925	1.59507822371158
0.990287034272507	1.12935244131139	0	0.220782592508208	0.788485829323474	1.64052612733694	1.60163444516163	1.35034049901381
1.19992521852773	0.674059131222418	0	0.318476197669853	0.253271351961613	1.50057066224582	1.36932225806627	1.62586557130288
0.931308599343389	1.07673405258717	0	0.192053391195993	0.295892403969151	1.54420466214082	1.23980876615832	1.52501665001315
0.983168238375012	0.749615142469184	0	0.284834522880577	0.219200298380869	1.73129643530113	1.469076153703	1.6280938429453
1.55024689922229	1.30735705787833	0	0.254250817573647	0.267375807957686	1.49528600913413	1.35764459972417	1.46183033625322
0.875757055487808	0.675397365503962	0	0.682861716437392	0.401077989594821	1.36213936015131	1.08927169140381	1.33935080114426
1.17235893664745	1.36408246269219	0	0.171859655305903	0.522101113309837	1.76300164903264	1.66379347388175	1.36261582769834
1.29761876272748	1.1718235128152	0	0.27838989348718	0.233662277799524	1.7155775463535	1.45238160112482	1.55991963693194
0.75993092096063	1.28218641602989	0	0.262041124755085	0.469641252354356	1.71140168666043	1.38767052328451	1.5564800856601
1.28608326016917	0.691408378786448	0	0.363505265326672	0.181945692210794	1.43352268354357	1.27907517038624	1.32903518028894
1.16913243789708	1.24490046667941	0	0.455929660739076	0.30344824288417	1.72650081022129	1.54927302055074	1.59987658628704
0.98707390041595	1.32885489112244	0	0.295642599395823	0.330729556177705	1.66138565159552	1.66693561830111	1.61129231610002
1.16689594840979	1.37474236492805	0	0.29363245809104	0.51056178972604	1.51543230355345	1.60409964836254	1.46839278973203
1.26784542047886	1.54981143557847	0	0.102015723391227	0.327675404474772	1.74725147985062	1.51364007463181	1.3851997269942
0.807756360786109	1.35054553035584	0	0.097376986355829	0.354960800113631	1.68666875420302	1.55917489544152	1.6129325298618
1.47347524497659	0.74391598166351	0	0.397076693194462	0.211974683753122	1.67713015945411	1.48256264268772	1.34181240056658
1.557884953787	0.622143889407722	0	0.334230428364349	0.327995595233619	1.62797041754616	1.53968238049675	1.60441025065725
1.51916742629419	1.34847010623863	0	0.301812168035488	0.316317696353921	1.60261079557831	1.61574443989006	1.69808190812781
1.10035893582315	1.05738742195191	0	0.368659827339922	0.221117697124934	1.64758714918127	1.51671725157183	1.69235237690621
1.11465288648219	1.1813642605384	0	0.337076134460092	0.448825648385853	1.59558370458373	1.43570690756049	1.60494738136327
1.34849595177319	1.28217671209033	0	0.149232100823696	0.246945814701342	1.64163125864222	1.75669440666573	1.68126991751283
1.47494427579262	0.707428569449386	0	0.200491754626198	0.171811453793091	1.82393829641483	1.62263810267692	1.65955106990899
1.34638635009171	0.762864411685809	0	0.462978313171547	0.277151148359883	1.5470717831155	1.22424454523359	1.54883385182858
1.04368781443095	1.54482336272332	0	0.0902972979653769	0.380008850085474	1.58988464617416	1.53550970029392	1.54605503151612
1.26259637216208	1.39201102961437	0	0.254511248640857	0.296382322367766	1.64324473258721	1.46917664820493	1.32466341644591
1.06873479568079	1.02964603055159	0	0.397643610869208	0.271919712747318	1.48567345353878	1.35438882997519	1.63317591404322
0.996841617480338	1.3221257907331	0	0.316066488715486	0.346284187634501	1.63973408211068	1.30854067688253	1.42584421356249
1.31103573842969	0.405940112628966	0	0.621928815865114	0.360269510353875	1.38517958087244	1.24815378244073	1.44468374852875
1.02176987607324	0.611619688739151	0	0.760329248107119	0.617520385920643	1.16247384251226	1.13403247668912	1.23714223968593
1.50141121187991	0.95440842008205	0	0.199611911548968	0.297097800371555	1.76479010753476	1.52957730004827	1.53513325095296
0.940051402678049	0.582069349275252	0	0.304342866798067	0.283574595099719	1.68944871004626	1.5390620524008	1.71578499226267
1.17206671576562	1.18129401101086	0	0.0896741147095432	0.280622776303167	1.65759954726844	1.54018942769483	1.62744979467188
1.1823359917405	0.996457794783674	0	0.357538861327996	0.30487732050004	1.65860248110903	1.32824834578121	1.64302205562768
1.17515339553167	1.14270495336424	0	0.21927710181315	0.323538568594448	1.57489938452875	1.36670904064571	1.43304022972047
1.30080675876992	1.39384925329808	0	0.106358602778921	0.308244391297166	1.63968650207935	1.61044432739116	1.49648607108161
1.15884181224685	0.854738113416323	0	0.313083356777135	0.24685319395902	1.72253127318218	1.52264199449644	1.44664692474799
1.04198314010139	0.911191031283705	0	0.357638335695136	0.309350972776786	1.32181686939846	1.43677797224745	1.29727683972682
1.13440690195585	0.416296675084951	0	0.709693544539138	0.388454775510767	1.38838874691157	1.1968364954553	1.50358784889098
1.51040267882542	1.227028128958	0	0.268891693938542	0.515640870475337	1.6540971587883	1.75809362648455	1.60422223525314
1.08368369494527	0.69542577997378	0	0.499682909758793	0.36118147974756	1.50717031700177	1.36396093230527	1.44913128517443
0.77291053524329	1.30022914509494	0	0.264589263265321	0.148977847435792	1.71807214917148	1.67522865385021	1.85190170612912
1.36674159013578	1.12937679277351	0	0.429105596513661	0.225886627282193	1.33161449377499	1.56195124951004	1.61593272984385
1.40968685972769	1.10759003414764	0	0.504841254689484	0.307738392431019	1.65154084311383	1.58110014385856	1.71651793988358
1.55393981166991	0.941585478910796	0	0.395033056089175	0.281038775308258	1.33341695430055	1.2446184692634	1.38050368807281
0.977258370183197	0.951981489102001	0	0.243560847413207	0.380719459683891	1.6220638389451	1.75579376913009	1.69950923037762
1.21959146590113	1.040648556053	0	0.425774573703137	0.200122572171788	1.67346637286681	1.53710878351587	1.37788141028443
1.37452190253376	1.06766248427259	0	0.533652388434257	0.419938591381653	1.52733352416595	1.2681843614766	1.4871956740854
0.952431651788084	0.732609760415886	0	0.529330828557637	0.347617725667421	1.4926498594533	1.16868627567987	1.24295249841591
0.926515542895132	1.10495539270278	0	0.21638137185818	0.26494862446946	1.7652840986036	1.38395069026916	1.43162534332545
0.733801368882741	0.489063337338686	0	0.328472868396742	0.380591927036963	1.60815183054893	1.25252604187859	1.41328440004345
0.979480557704913	1.23406314977297	0	0.202820872660578	0.177405212233372	1.80444557401197	1.18444525852529	1.67103012028138
0.919550740007014	0.76322718902851	0	0.405911812453657	0.356208272591782	1.29048527219398	1.09175989079331	1.47454064608568
1.0813927254304	0.871860497132252	0	0.36967981776231	0.248652311951787	1.31920067755487	1.17086120608889	1.2680547359082
0.996029491466103	0.617806318307025	0	0.423818606860733	0.2664178883272	1.6317575155135	1.58278376082177	1.66417612443219
1.61187565989765	1.1006116072342	0	0.256930059962683	0.397064181544598	1.80466312574859	1.63412942690347	1.63655769665265
1.53153857677903	0.554302965743369	0	0.38813102451205	0.283883240940746	1.57975534534981	1.27639332560016	1.32380726036457
0.862415007587413	1.25469925182752	0	0.267581428965758	0.210861073562061	1.57194513912616	1.52744876660071	1.55794669106048
1.20716888225665	1.23992192752019	0	0.190720390397084	0.221138595902796	1.66400622135007	1.49000146064624	1.66654936498201
1.0582584521225	0.842565318465442	0	0.25494224017226	0.275807851888073	1.49114283852614	1.53317827418534	1.55159540489315
1.00960547830879	0.78680219708624	0	0.300359076394914	0.305424935647847	1.45400945884224	1.14039320747222	1.52058445524175
1.14223531654157	0.595437200832192	0	0.460270755896694	0.552855503894845	1.36691046357287	1.33093820294471	1.60937847418976
1.32226764949291	0.919787923877398	0	0.238588890530851	0.370099104275497	1.84791701998761	1.46194908863254	1.48995715388389
0.952569635328509	0.814820667926814	0	0.239230700811774	0.261280909528054	1.69791796132321	1.7252472681063	1.64524456510764
1.21671450497452	1.22741440076339	0	0.214866818210478	0.290796445576212	1.56334736391999	1.47800815175158	1.69834738339122
1.27705912311773	0.593154743046529	0	0.476032912035271	0.253900401297559	1.46491536253591	1.45048530802652	1.54856047104962
1.26077180760841	1.11630496609361	0	0.219003799201997	0.480480159375424	1.64532151805625	1.46469392413016	1.63701570632743
0.909561653366267	0.958188513957591	0	0.688462295457301	0.24773170190367	1.48909984757703	1.36948989956583	1.62954093928746
1.13936453249192	1.08847033371663	0	0.329059137559228	0.412454964417249	1.74574159128322	1.4714468077695	1.4449296686271
1.01689873270378	0.640969785109503	0	0.509955115240257	0.242429447913533	1.63495847555118	1.33811017370495	1.56962702756182
1.44276890834956	1.13625221527346	0	0.197571164517113	0.259244557031633	1.73421759407674	1.5402613146906	1.59898081856197
0.651357674392928	0.958100019039236	0	0.136142333560826	0.346495239136893	1.68687377740906	1.80497379680134	1.56131604551227
1.14199948855162	1.24985453503986	0	0.23769060316081	0.436256199618902	1.73861968126476	1.59141912039757	1.61752202399539
1.4361475353823	1.29466425572209	0	0.174180974482019	0.267817699964569	1.61289214951655	1.70988131922903	1.67442327426086
1.65388544076249	1.09311270519491	0	0.399221302788845	0.426306823269005	1.65780934698437	1.76366793682336	1.64628444303541
0.71292189202887	0.86235900091429	0	0.426688545586858	0.232982174819776	1.49408142910326	1.51940828267191	1.51322219372726
0.874657039895152	1.10150409002663	0	0.364133029732713	0.327750073673699	1.54069087249526	1.46172863642354	1.75393511889094
1.31857687052466	1.12306869563069	0	0.208255662347461	0.186258971165262	1.68651878891367	1.54716250111409	1.63998556243247
1.08157812534649	1.06116947354702	0	0.408691256537942	0.431301839166037	1.46020380148605	1.46139706584903	1.43970659267099
1.31784170603927	0.990729882955633	0	0.31194404191935	0.272026257447793	1.685454390675	1.37392058026931	1.49848673391955
1.43235695558132	1.53815893542697	0	0.163891839089013	0.224673565679109	1.84012266265024	1.65032757625375	1.57902972850073
1.55058215503564	1.14453880563533	0	0.416010865987556	0.217609071772331	1.51471089195101	1.45212004103255	1.44343209730139
1.02346205814285	1.18665079269149	0	0.24011246440072	0.436074322914653	1.62517679277745	1.67763592368315	1.53577428230175
1.06183989507277	1.23931819923064	0	0.238276838067241	0.190486327284343	1.7377539032215	1.61928482323585	1.5816631810379
1.22077583628567	0.950112034471917	0	0.261165714117109	0.433360210888648	1.73066426102141	1.63840219860861	1.59643492973666
1.09709163725081	0.720575154790435	0	0.445067399137546	0.261722409754117	1.30262203995705	1.55601479472927	1.46366276152503
1.38694141696978	0.909920374566598	0	0.329830585154098	0.434938679565152	1.42914811261487	1.46203906273391	1.70382734625293
1.22284284330177	1.39611214085838	0	0.274547026818679	0.384057728608126	1.47872575421668	1.59634561690328	1.53246224995814
0.98293205004184	0.746564562796834	0	0.696400814746816	0.592056953990932	1.06894953488646	1.37213411296408	1.5834180264552
1.11490454141762	1.53320238711608	0	0.311292921351269	0.49838104909638	1.68195725004445	1.57504342335626	1.55685596184535
1.08021288087009	0.771949568835849	0	0.331277048587094	0.377013742554129	1.59960666140759	1.49696528232971	1.42511836640564
1.22164840888554	0.662222837062223	0	0.590989445936376	0.494473524071645	1.39478902882032	1.34711725070908	1.45089115356843
1.28216307124369	1.21727353229822	0	0.166181837313993	0.368414544310339	1.57478525051943	1.48105489180204	1.65273239099138
1.4242672748336	1.07966640673911	0	0.192488538008222	0.224081053155699	1.75770361212325	1.43069191186602	1.5488763855246
1.57754614503969	0.669634572826849	0	0.493721970464271	0.3599257307885	1.4012555060457	1.60117644196187	1.48579585154859
1.17900247297095	1.12295622956273	0	0.312842104183738	0.503720328500383	1.6129309687235	1.61708754412393	1.6214196509045
1.13125200720642	0.365470523694835	0	0.361116084370901	0.469900156888756	1.52279769180801	1.04857101399013	1.46221151497512
0.866750615613884	0.848619809469675	0	0.635473357127565	0.37559669428192	1.4634997660117	1.3985051658567	1.57636052280372
1.32888640176867	1.06294802279293	0	0.181427923587439	0.289623027479387	1.58381550739748	1.53839098708014	1.5663539842973
0.880743080964546	1.11525644385393	0	0.234489898538596	0.31259655014837	1.51708484615415	1.69606643437333	1.75464269504128
1.1593388116009	1.29046925531543	0	0.240370754400004	0.417882264418917	1.72409335699083	1.7203582254249	1.46970031051316
0.829538233316348	0.960510761696518	0	0.339734649173488	0.547426894171943	1.48862500814997	1.3417603329111	1.52748498221724
1.2267425607828	1.25657332994412	0	0.343673472233173	0.414836817934042	1.40911794617705	1.32477895836087	1.29011309452285
1.07352134664056	1.42528495451378	0	0.180448895930793	0.349266756592252	1.64276701141117	1.55775093625523	1.48474817075559
1.11327288729131	1.29809672520279	0	0.136815986610932	0.390741923368903	1.76478185164097	1.69170405158017	1.5096432644776
1.09414141715511	0.864156999911078	0	0.178726437323369	0.194238500373706	1.63412236244496	1.60133029982678	1.25281332218589
1.21301470586186	0.939490145024819	0	0.338039815908217	0.279963758029689	1.41558743854574	1.48824389088277	1.58980963041706
1.21914056846748	1.06988398695243	0	0.171750607153059	0.167956938442033	1.70390557072559	1.49393259401035	1.61860241853984
1.47881216231872	1.20158728148334	0	0.220451359543896	0.467145593651552	1.67600994474766	1.51228871253138	1.45497894093122
1.08759382744178	1.18801067289993	0	0.279721694434369	0.517012826749395	1.60959339178876	1.57376601028828	1.50298000049613
1.26098162925227	0.950828344427774	0	0.235404363529131	0.24293150318503	1.66299327684983	1.5475892538972	1.3588914296931
1.07561289844988	1.30650384978843	0	0.359871616583556	0.475787977050695	1.6775616412883	1.53272191317	1.33989163208817
1.08140556369567	0.745018062240059	0	0.216903117214394	0.438593086260423	1.73235323666068	1.73059184928103	1.55402729583451
1.21740108616692	1.02992505100265	0	0.273768528395702	0.309389033528747	1.84515090421326	1.51181307639676	1.45430080558882
1.18877464164308	1.0240603883832	0	0.235257825211212	0.27954449309041	1.6353213124261	1.50424775291021	1.50885658234626
1.20284442391748	0.682885529697834	0	0.260995489393662	0.381162460453078	1.46825462275998	1.71023624638248	1.4853529877464
1.3694596185352	1.3460861039468	0	0.201023728650227	0.320903351592273	1.76207934437579	1.74199023616453	1.65181923652185
1.32403266437619	1.05821497232101	0	0.452060825310493	0.327508737178317	1.42362127714185	1.43701392982307	1.37182071022734
1.29073781937723	1.23118665546313	0	0.179610272033166	0.460438638462877	1.6057665379625	1.62794385934978	1.48708686130617
1.40326143189683	0.880145047407772	0	0.315208745539986	0.648483829549065	1.69489522508846	1.87103914235925	1.73308642497747
1.24031229544946	0.932295688197915	0	0.297993418948295	0.432922782885907	1.29131567912101	1.6506316258346	1.74406997395432
1.22930699148731	1.2703153550786	0	0.408467357136871	0.275990452384875	1.70459556781799	1.58884918818764	1.54644641600961
1.07357291594447	1.17114100557653	0	0.369324838406669	0.235534316353079	1.72815989525647	1.53107768801657	1.62044121557116
1.02507965103413	1.27557274883331	0	0.233740497528484	0.35918472765336	1.35933844497013	1.27487145085781	1.64577432520904
1.11375205465832	0.850895621799274	0	0.349209415509016	0.33632275715248	1.20617873694419	1.34286095344809	1.70045594832337
0.991864961354108	1.42575304957638	0	0.215187143390891	0.467036063885388	1.74861512928696	1.3774672743334	1.60823460941472
1.13420314823401	1.10741160709045	0	0.486772148731073	0.336819782031184	1.70887186018068	1.45028415060072	1.3962365703581
1.3684177995027	0.98207773009187	0	0.238538638617542	0.321165481798485	1.45801229139369	1.62004561313245	1.66860712804897
1.18429068161045	1.11780294357126	0	0.153651319924583	0.39864533187303	1.68836408294442	1.88142371902405	1.85150506755302
1.49903915193928	1.10660452224633	0	0.12636524805603	0.36387214714692	1.63373651481907	1.47062531259741	1.67025200599558
1.37162780834097	1.32648084343312	0	0.121447478035089	0.372076563720159	1.73952118474453	1.58510614750858	1.46738613281785
1.5611726751031	1.00786829042814	0	0.247222522723008	0.343087011939089	1.68187573205881	1.58692311389528	1.35392215609584
1.22608478507645	0.843808248945446	0	0.43752324998077	0.402177942135773	1.28731256541676	1.31046459141769	1.58714442816062
1.49323590547972	1.08886103923339	0	0.232840939712017	0.415414799934567	1.73545897597648	1.42156359996277	1.680519628376
1.14966495521801	0.92417675679188	0	0.436571072247785	0.23947225308976	1.66526241187475	1.34119515560983	1.60761687293591
1.2643843785104	1.11786702117832	0	0.458078504752263	0.316461921786335	1.55755289782589	1.26717666350054	1.47275586697092
0.857697402826372	1.51960283812973	0	0.163954906315516	0.332201632031204	1.36979903955058	1.49015219573775	1.50832664550016
1.36732859371015	1.13782218601927	0	0.281909592386718	0.295795187904996	1.50341046706718	1.49409694830569	1.45746543409457
1.18671322922621	0.811735559477851	0	0.449130185594454	0.310719142647774	1.61444404085602	1.38647015458739	1.74886362405919
0.960303829556705	1.17371689938925	0	0.371570744819157	0.642838147089112	1.74284039325634	1.70703829024424	1.23235137258527
0.843320723577924	0.944753175916573	0	0.355431663720509	0.231377588222788	1.41799326735299	1.46217304096303	1.63230467503479
1.00462510804507	1.20205796105263	0	0.280901380168276	0.301206391534485	1.57884359327547	1.24379628284423	1.24741501651428
0.928139808582072	0.744874783393832	0	0.761163792943889	0.366679319154517	1.29757553852598	1.22809902936845	1.50874985539537
1.26870305970597	1.03019498340243	0	0.328409424601728	0.396406090937738	1.60966124404378	1.75400296684446	1.64121514422369
1.13147029031339	0.776405580114804	0	0.539809072115203	0.459669894210432	1.53040357152901	1.37117270125447	1.5269990216092
1.16531487838456	1.24572730406001	0	0.22999703039959	0.497633841042306	1.70258340945915	1.55619822630965	1.62224762584809
0.815061269527874	0.938116823864522	0	0.372495399296327	0.341458381034972	1.58179854945887	1.55298112460404	1.45330869989294
1.19864188563799	1.44541163208325	0	0.180911010241015	0.528609215317609	1.49613645150548	1.49571620121244	1.62622602156997
1.14658104904519	1.33486675408669	0	0.253306385913626	0.412584441472638	1.64392419642153	1.39685696900307	1.56501518179879
1.03459724058573	1.02810840534399	0	0.146489259427155	0.494687091288597	1.72609682868488	1.64738810644736	1.75903288731488
1.00849586019687	0.863961659101988	0	0.134274655062332	0.290988724788828	1.72295013681783	1.50534427660252	1.66046761100635
1.09245870521693	1.11451467259357	0	0.300939686827026	0.408891863664137	1.73460926257752	1.57922613196316	1.59540204671801
1.49320079752473	1.167162091193	0	0.0883956634363828	0.184637274374013	1.73100927190945	1.37504720348741	1.61580455327067
1.13265100221708	1.13988549817717	0	0.516331595132389	0.277049565204798	1.60583037514389	1.53997976721605	1.68935449371704
1.55369445471604	0.871416968611651	0	0.211335061708984	0.198062757723604	1.69784727023649	1.63796528088011	1.51883763547152
0.855449069842962	1.1346710757286	0	0.409054806178364	0.378568630644244	1.62341258292697	1.13023246904275	1.53524961469031
0.981614291166513	1.07461455918595	0	0.157103614404008	0.257066123829866	1.77696818312927	1.47879570164116	1.39361936677966
1.72568522464751	1.34244194328519	0	0.291878960689902	0.462395807691422	1.4954142628752	1.78898110203757	1.71364997086863
1.19337959688537	1.12094659210998	0	0.26536744016927	0.403857010625743	1.66349584697855	1.40193566309262	1.47066217132858
0.930862164996755	1.30174573687955	0	0.204643094935795	0.28362754453669	1.60048983283969	1.72516092409941	1.73741734603066
1.15648741519185	1.6117717311522	0	0.184613140363165	0.332896952785562	1.79056708811056	1.42997625563586	1.76751275660926
1.16799242147942	0.875926155565632	0	0.29392241806933	0.196301656590918	1.67828302718589	1.5709220609254	1.51179381853502
1.35880610969239	1.20857279813448	0	0.224090177507857	0.202202391822902	1.69442833054968	1.70607952936345	1.52857368151239
1.1061223095932	1.10724430585444	0	0.319066901135243	0.351982111900994	1.46207733551985	1.33396485002291	1.4839408283839
1.2231788282967	1.15863594313575	0	0.212673771141938	0.399349091986213	1.83004436814571	1.6503816977578	1.6630417723359
0.925284778752272	1.00627023745287	0	0.599389602988222	0.241164408151831	1.5394305208578	1.27805823781068	1.62465133374888
0.864092072879869	1.00264652416404	0	0.115326445247941	0.2707702752227	1.472556307274	1.5572052783161	1.7985338798087
1.24037831543646	0.619943245702649	0	0.302483156339717	0.300253795845997	1.74165562507121	1.5379336963491	1.31279280602898
1.60975089820329	1.26746379322146	0	0.143586114826732	0.375910158048911	1.68237084046739	1.56218359838444	1.66012476884065
1.24195050139024	1.02682607225803	0	0.193523017904479	0.406026416497992	1.79675258291519	1.30881983436419	1.70112201301125
0.806351436668898	1.13841621755529	0	0.435458600401029	0.435361650199078	1.44507350989652	1.55395122326831	1.3385530001297
1.21195286578171	1.21576839990418	0	0.253962269099529	0.355031126215791	1.6743105543324	1.42452164070233	1.68931772804813
1.77235392025079	0.974211093255479	0	0.326395169853836	0.339060519933378	1.31696935522693	1.51556469863866	1.58963996412473
1.05213018569383	0.643522242042424	0	0.242326372577426	0.279436183668555	1.47774908796008	1.36509322839392	1.55252083108296
1.49631448549513	1.13661075373653	0	0.199808013500066	0.297930156498182	1.57091579450537	1.74620657475178	1.57614928551568
0.912127827565678	0.937507093309912	0	0.288664617318704	0.281809782362431	1.60745651549332	1.45437337417132	1.499411246156
1.46395460345254	1.33496874900389	0	0.132783616242985	0.265264361402238	1.71728634886913	1.35735209214666	1.33905264837763
1.35756629113509	1.15514244281919	0	0.19416814456084	0.186585815483419	1.53358529611829	1.56165994120454	1.61062683612024
1.07267796378884	1.06140683260489	0	0.250476379059393	0.350182052870792	1.55651052507998	1.44886445446509	1.62435190391291
1.47685643902007	1.0482150926015	0	0.122829401153621	0.475959424647778	1.69305915232374	1.52631553329695	1.60245518709667
0.841101165289371	1.41600140900662	0	0.164749118656191	0.402300363340244	1.65634362543293	1.6813309255593	1.60375588690603
1.64700687048379	0.960345384156131	0	0.349842065301152	0.238023337486774	1.71132136832364	1.46130774565844	1.55565408187432
1.02034774451057	1.11947599547358	0	0.414694772353909	0.311916257684813	1.73544677082102	1.71762264876777	1.5591709584581
0.96994629859393	0.903583639333044	0	0.174900925717401	0.183567076773166	1.81666600624347	1.52286823854076	1.40156674615101
