# Supplementary material for: Diversity of spatiotemporal coding reveals specialized visual processing streams in the mouse cortex
Source: Nat Commun. 2022 Jun 6;13:3249. doi: 10.1038/s41467-022-29656-z (PMC9170684; doi:10.1038/s41467-022-29656-z)
Supplement: Supplementary file 7 — Source Data [file 41467_2022_29656_MOESM7_ESM.zip › source data/Figure2C_LM.txt]

Peak SF	Peak TF
0.114236941449226	5.56842756456113
0.0234031822404382	1.92070168977213
0.0200000000000279	3.23626423122032
0.0705116197989076	1.13380424187811
0.0447628975097776	4.29343529648971
0.090264048996703	4.68363526612893
0.110771525061767	6.03978581474815
0.0450908539115283	2.95750738649426
0.0200071703775602	1.06990687334639
0.0200000000000227	5.30331250617076
0.0384072199077846	0.500000000000022
0.0400693715377248	1.60642119303512
0.0200000000000223	1.10516423047366
0.229564588655725	5.80825124205084
0.0318908613542751	3.12542667578531
0.071759241055873	0.500000000000032
0.020000000000023	2.14947456729068
0.139097480764621	2.62061564050068
0.209326900545575	16
0.0903420692499311	8.70860091155981
0.0848635777435976	1.66935428541018
0.0426754797182378	0.500000000000022
0.0361800448600869	15.9999999922713
0.0200000000000376	1.70177059631071
0.0364393243978253	3.01013294964944
0.0953349518169113	3.24456797724148
0.117933194976563	0.646512390841463
0.0359787023917608	0.500000000000023
0.0932092731968062	2.12878714028693
0.0200000000000222	3.69267962026269
0.105440081033786	5.50832015606682
0.0401990831947562	0.82502427314353
0.0635135249036355	0.596445894243604
0.0322442421533912	1.94634342694625
0.0220288946551546	2.94083581260301
0.0831965983402295	6.06243458070649
0.0200000000000253	5.80551767290544
0.0346445586194907	7.85554944118573
0.0521905905967343	0.702394951823389
0.0284219645835643	1.32931018061506
0.0351448729716767	2.20523707335593
0.0200000000000249	2.04514168593061
0.0200000000000225	0.500000000889318
0.207215825011782	13.6071122614477
0.0298620468523105	5.92464437471099
0.221349643458815	13.0844202007595
0.0502118797154384	1.4077194308642
0.199291073394743	0.903419544409853
0.0993582668061947	4.08011564109635
0.0387744479060757	3.32086252509124
0.0200000000000222	1.03432469592012
0.0226608701465511	3.06988090416606
0.196804498408992	16
0.0200000000000223	1.69142611980396
0.0200000000000223	1.03487958605062
0.0745025613039342	4.03240437380863
0.0299540260293826	0.98185750088032
0.121647141653389	5.86516427964618
0.061808084709802	11.0847036452463
0.134596735244	0.500000000000022
0.0236609601535319	0.949581536399685
0.29833896257522	0.500000000000022
0.0267853136513254	1.08567379850249
0.319999999999977	1.43553571778003
0.282871010093463	0.500000000000023
0.0211326865081151	1.01162616933444
0.0725624615219842	4.20883303755601
0.0200000000000228	0.500000075304256
0.0912839565750447	2.75818540048578
0.088271668667158	4.87867741803203
0.0200000000000228	4.96694476582235
0.0218376746191162	4.38266286830521
0.0680700980126919	2.50306994479075
0.118576601590741	5.43719118762597
0.289725612276269	5.72847186998627
0.222497988692696	1.61381806155826
0.049649021939956	2.57593419206908
0.208335997516378	1.1476623207513
0.215684109256579	0.844246324692498
0.230645454174483	0.690346756693209
0.261928425104508	1.24098721950283
0.0945469112125902	5.81076113900866
0.0758759329520116	3.35064090127016
0.103480774735843	0.500000000000022
0.103350149616124	4.80860501908897
0.0776758120313103	0.500000000000022
0.054731207872169	0.895100030456555
0.0242234345918308	7.7642729116456
0.119827138464946	5.61644364716229
0.282763997641476	0.500000000000022
0.020000000000036	3.4408830027719
0.0200348358275716	6.04945673454997
0.0350982801125319	1.85845039944106
0.0787381461657652	3.14569145459874
0.0200000000000222	1.51188142302756
0.119131904652547	0.99013218040755
0.319999999999975	0.603258156580555
0.0261836026695006	0.767942323250139
0.0387461936905625	0.500000044532718
0.0825083451904344	5.36763889631608
0.182294107468645	15.9999999797743
0.0200000000000224	9.65184407151458
0.119247337038264	1.00249627639324
0.0637959757265642	7.27611206576887
0.0200000000000222	0.759322067961458
0.108591517973902	1.57575938601916
0.166719555233782	0.909968139153542
0.0362159661279711	0.806356950506814
0.123294028179844	3.30967069987681
0.0857450089040833	0.719492771178067
0.228931949710315	9.36593116360052
0.231785170486127	8.90924079512865
0.0409916309345083	0.500000118440946
0.0200078441275135	1.15248102968778
0.0200000000000229	5.75080881259818
0.0356016702990455	1.06104743345606
0.112758539512179	1.19712651255418
0.0820314484752162	1.83937692329462
0.0200005223332811	1.50231145376965
0.0200000001024309	1.24979046987196
0.0357269008160392	2.9468489863266
0.0200369128699732	0.923287684355889
0.319999999999978	0.500000000000022
0.0483979727874367	0.500000000000022
0.319999999999978	0.500000000000022
0.0200000000000322	3.56862703917958
0.102360924268007	16
0.319999999999978	0.500000000000022
0.0253271617781854	2.16076110859874
0.0358704204369994	2.83244413737547
0.10661712800694	6.03915205864461
0.0200000000000222	1.13721600950077
0.163248718308698	16
0.161615804820828	0.942884176089476
0.155746150276704	2.26879879043753
0.0200000000000222	1.12055945355606
0.0952118256611127	2.29336198186966
0.319999999999974	0.500000000000022
0.107253554831866	5.61489528318008
0.0853575430560746	4.64796619684674
0.0807129156406324	0.817924650057552
0.0745606501806164	2.97247912306992
0.0200000000000245	0.92479345048941
0.137152758709569	9.21057415433657
0.0411714855919358	0.500009329470065
0.0221725893799211	0.500000000000023
0.197347964645487	16
0.11664671515331	16
0.140409917588463	16
0.0874534329914849	2.00786734165153
0.0401049738703264	0.785544378001806
0.0395274768743775	0.857443261491663
0.071580655494174	6.71836620762373
0.319999999883013	15.9997719378739
0.0904971924472886	2.89983164318022
0.146998053231131	2.98487989994998
0.092893373344925	1.59045223506676
0.312334552937172	1.20768322346299
0.0668554081204065	7.44543267611242
0.0424795257393524	0.500000000006247
0.0274908866383548	4.65301264259893
0.030431495173133	5.84006726459304
0.0508933390064567	0.608682381389425
0.178598440003087	0.500000000000022
0.103292251381316	0.849374216088316
0.224704843315326	0.926992839536781
0.0200000000000229	1.48687600482649
0.0960706870842131	6.83250950326379
0.222236978865092	12.0701603205994
0.177152883862083	8.12669591882144
0.228282336753024	11.1632491792393
0.0685970635269006	0.837099891015957
0.319999999999975	0.500000000000025
0.0283371884230227	1.32954072932276
0.081389465462429	1.75952116772919
0.0485566606731523	0.500000000000022
0.0428447489792224	2.08345421329877
0.0942160333649853	3.47222574662677
0.0630402424506303	0.511285047067722
0.0200000000000222	1.02220889793793
0.0288683762144829	0.89602477658414
0.0399801289479577	0.500000001202547
0.0607964852110478	10.6171731094617
0.0688273602236498	0.581273844491059
0.020000000000027	1.24600464652049
0.0675414586289372	1.09851722720765
0.115493650199997	3.25673071625564
0.290846862825776	1.42501707309122
0.0817818014570262	3.44673808245851
0.0363891021627979	6.57713903195391
0.0343288556894544	2.31552875400153
0.0201873382635288	0.500000421183532
0.227327031543518	0.657075077683949
0.0873533563136246	1.45929193928549
0.0354255224855424	1.68455255687487
0.290076161031844	0.703668701740395
0.12808414600323	3.44055556306689
0.0302108043566898	2.42438570537024
0.0789274364980814	1.49508287929652
0.119251278357841	1.39797464963111
0.223842437483996	0.801459152106596
0.0636477859315427	0.79111252828352
0.020000000000027	0.919006289194536
0.112467784189295	0.500000000000023
0.13870715899611	7.68851932055494
0.0200000000000261	5.6985391304983
0.0317143963992106	1.91157404071091
0.0586142542403252	1.00108928234658
0.0224717594559662	1.42501245567376
0.0365344703549758	0.681835303364076
0.0243653592823956	1.10246725921762
0.290724387509412	0.844323116467042
0.319999999999878	3.6650463969513
0.22396567744802	3.30162321390129
0.0805486472796238	16
0.0525689033515947	15.9999786028572
0.0435576929005362	1.94967470800824
0.0891244873452178	0.500000000000022
0.223033553102138	15.9873806044459
0.0398299132367811	0.956672293522713
0.100955816785579	5.05358498394212
0.107340408425566	12.3197746617347
0.191918990757679	0.500000000000036
0.11449930382484	1.33281473044983
0.0337516173700576	5.05849185034834
0.103159981591692	5.70586825897742
0.0506487820794977	1.27073560248767
0.0580349812086129	0.925975262530418
0.020000000000023	3.57587738184395
0.0942155642713802	0.961511172608529
0.0531311563386125	1.02812011019537
0.200493870465848	0.500000000000022
0.08513767884331	0.75232682912506
0.116232466994692	2.99424887019751
0.0463643809157276	0.500100098252104
0.319999999999978	0.500000000000022
0.0498671819640147	3.00770975407169
0.0200000000000222	0.794240660759158
0.319999999999977	0.586510642490566
0.0200000000101018	0.848155613976109
0.0324791165726186	0.500000000000139
0.123953518245301	16
0.138613748776503	16
0.10951298533513	3.68755648289667
0.122224177217894	0.500000000000022
0.269626289072266	6.46598830643603
0.0200000000000231	0.606281347862344
0.0343952923596084	0.500000000000022
0.171501221602931	3.06663550367755
0.0441554343788032	0.500000000000022
0.319999999999978	0.500000000000022
0.0201357199152791	0.969267858358079
0.0271488574204981	2.61695052037586
0.272484861247318	2.46701809189649
0.020000000000044	0.769179273079783
0.10475777009459	1.18364909583359
0.0811168354808147	0.858818442220922
0.039269177052854	0.606834775683729
0.0434826918442609	0.500000000000065
0.111117652229692	0.897808077633215
0.211434150872558	16
0.158154467123367	2.13135256229422
0.152748063302516	0.716645370314252
0.0351887102601159	0.500000000000022
0.0888817878591249	1.2538389705664
0.041866205916344	0.564401547817319
0.0470980002421062	2.23410509453888
0.0802788468132425	3.73602045528898
0.0200000000000229	1.88930524266622
0.0647369062358925	0.739401022581525
0.0280291843315523	0.881350484368375
0.0591004064284271	0.500000000000024
0.0208772227108283	1.00414397058449
0.15246888339426	16
0.0602203388918903	1.10670685029892
0.0997452709750205	3.15117448985335
0.030090410202542	1.13552547647458
0.0459079222985772	0.950884793323107
0.266086911263164	0.883716073611262
0.0906554390292204	0.639920677524878
0.0202464225336923	4.05505221379617
0.0200000000000222	14.1766281880718
0.0808841142188739	0.927880688895313
0.319999999999977	0.532297759384487
0.0813625553060246	1.37907492372079
0.319999999999775	0.823326612756627
0.238728854727512	0.798950005068915
0.319999999999977	12.1895710100772
0.213481216808853	0.973951440919498
0.0885002616233727	2.72036465193014
0.0301956136193589	0.793210793558306
0.0409919731921881	1.22451755540217
0.130944508960227	2.60752460375757
0.131064184592204	7.57612503575308
0.0388594692324721	1.29716370426221
0.0294488776468309	1.38837736542481
0.1755523877286	0.500000000000022
0.0200129468718637	0.766803131151783
0.0200000000000292	1.1770260937356
0.0713361279573885	1.20509956343339
0.0344916529197412	5.07315323230867
0.0548013206008493	4.78029580710643
0.234050459649783	1.16319571151483
0.0708404647930188	5.3409633343713
0.120440645942604	3.38245103972302
0.0540989173880213	0.881797868510477
0.112828339522102	1.24819040327568
0.0726123586807853	4.55071871659405
0.249966236891771	1.18350782107218
0.118630321969643	10.4991005762932
0.0618580387160101	5.48819913243167
0.0858002169037198	4.45525377509462
0.319999999318616	0.500000000000022
0.033282137669478	2.69713038804962
0.0827845495087697	0.942240120527433
0.182400459129696	0.835248010900213
0.319999999999976	7.90135609631772
0.0828102154458884	0.760926850847202
0.0293639177434261	0.500000000000022
0.301736305120095	1.50448564891825
0.0455226838148351	2.10158855567392
0.0507490938025886	4.2840776625764
0.0957797700578761	3.6041021397087
0.174428002799112	12.84951455636
0.319999999999961	0.500000000000023
0.0316209150226383	0.500000004602404
0.134800869447562	0.50000000000004
0.319999999999978	4.33739019486764
0.0491089523167041	2.23090074391473
0.144554251072779	3.74575170606453
0.163292528138531	16
0.239578493593759	1.49509040666671
0.0813615443792894	3.13968896795454
0.0954537727733907	0.98129362774356
0.0821289693951532	0.500000000000022
0.0466337636184769	0.50000001897111
0.0814485819639866	4.16922011302293
0.175220108457622	0.500000000097776
0.0400442415613546	2.09484142693826
0.0200165865955913	0.823497314412172
0.0311559525596702	0.771650423941521
0.0218980375330118	1.0488795670844
0.040194294560513	1.40537484126068
0.0617847926071558	1.18375294974794
0.203377405784452	2.65632191022031
0.113341438730983	0.648458293796546
0.130348820899968	0.916350719919974
0.105738695963767	3.49417799162395
0.0896721929202653	0.677242609780989
0.236460262899894	0.50028821801262
0.0955486890619298	0.75175403647208
0.0217214622560194	4.46644964614917
0.0483768956971081	1.21109846719268
0.0976841570835283	0.971266113976465
0.154612127991843	2.06682969586322
0.0271916481097085	1.4361564186675
0.132040852774337	14.7160356560118
0.163692116643497	2.55593588178191
0.0937061775893254	7.68075782042923
0.0613020972368618	1.21779198102787
0.0889293463943946	0.500000000000022
0.0345390163080293	1.1438320107668
0.0456184556743216	1.6568184836079
0.214568686020056	1.35248057672025
0.0277092855066281	8.01057302126857
0.0305958313631562	3.51737409715896
0.319999999999978	0.500000000000022
0.0203888566702588	1.17448134212534
0.165034697380744	0.500000000000022
0.105695089798088	7.62512904810602
0.0934643926614361	4.47417623164069
0.0971593413166822	15.9999999999775
0.0269202167751725	1.23038836465359
0.133558533725338	0.500007045247103
0.024489027032844	2.29132990338978
0.0373658812219722	0.922607723541511
0.319999981416518	1.61175574441873
0.0996500525432975	2.73896248380498
0.203272213277978	1.59857742029383
0.223620615042558	1.82027484794193
0.0530639560235331	1.20548920500934
0.0452400273282061	4.29460180452153
0.0670916444146549	2.11107598335785
0.0388288667889132	1.04083176327008
0.0855145189479387	0.787442383897006
0.0979239779664474	3.46716423330547
0.131390607060263	10.4369616085321
0.135273382347296	6.0992836157387
0.137185651430422	1.61052587416739
0.0944862874200667	0.846773249294199
0.22593599450344	1.14306470211465
0.0463276193893752	1.24559658505535
0.0200000000000307	0.500000000000031
0.0429771702025599	3.53372577299819
0.104521177954143	2.82665039430734
0.0200000000000336	0.500000000000034
0.15151243738174	0.500000000000022
0.0731166644593459	0.67820611554385
0.0914343228192945	0.500000000000022
0.0459392046261417	2.98268706126529
0.0408737969973115	0.93628912005327
0.0956495385820611	0.900341311073858
0.12852266821746	1.23434834768213
0.264599087181616	1.62536561517169
0.10592923409549	0.919613283721139
0.0457997560065605	2.73863813593665
0.0200000000000225	3.85096310266283
0.0895081639698953	4.22781533069675
0.0324963958755394	2.10150932873539
0.0920332496854689	6.04878223642407
0.186689811358517	0.500000000000022
0.0271162207073424	11.7844934479787
0.0200000000000237	0.739344546460517
0.0200000000000232	0.500000000306097
0.18816332303103	0.500000000000023
0.0272625368474762	12.0300219220848
0.0200000000000225	1.28592596820086
0.0200026278628883	1.82905392027733
0.0200000000000222	0.946855498917425
0.0345056617549514	4.53902008174952
0.0294850491357344	15.9999999450683
0.0366607488381863	7.06673927117066
0.020000000000023	16
0.08469785475218	0.500000000000041
0.0200000000907252	0.675427354146884
0.161340865971843	2.60437353549104
0.0269014839820778	3.10425587861077
0.189074453801695	1.06506939042158
0.0200000000000225	1.06419677175818
0.147663070730526	0.624074044151635
0.0804825822699517	0.553700349119895
0.0200000000000225	0.968665429834939
0.0693141720575698	6.03573119266546
0.176284407650454	2.01993781788965
0.219653638534726	0.500000000000022
0.0640417992503516	3.60985827182731
0.0290319961101652	4.61365687222551
0.024702422244063	1.97945201020939
0.188195431552417	0.500001298944189
0.0200000000000222	0.500000000000022
0.0741903710983697	0.500000000000023
0.0517018063197734	2.437666855297
0.31999999999997	3.41100697056246
0.085926900820945	0.500000000000023
0.02972907532377	3.87816893898679
0.0785538051127785	0.500000000000022
0.0399866406312844	0.589890900822606
0.312758559703505	0.546822493750189
0.181431092251922	0.601253761459002
0.201322263897508	14.2018722424982
0.0490188877897182	4.67051558593586
0.16341102987423	2.12271899410033
0.0290974365980591	1.98913561719745
0.319999999999978	15.9989737538897
0.0200000000000226	2.54253672157359
0.100394487069759	3.83410547227297
0.0200000000000222	1.06364870452371
0.319989385957179	0.695533842769987
0.296243677508935	7.1720233522639
0.211911497154261	0.500000000000023
0.020000000000023	3.34010198806129
0.208792238652739	13.9738839513575
0.0200000000000341	2.61579081473208
0.0200000000000226	0.916446331760007
0.0200000000000222	2.42458469644262
0.0200000000761028	9.3629214502281
0.0577298652127028	9.57079805353611
0.191053240672021	12.3565916956807
0.0200000000000222	1.76013496802704
0.159677146702907	0.764992439591642
0.177884075288772	13.4052981498632
0.0286687072387535	2.28239591764575
0.029959825860113	0.538969084994008
0.0513591889759383	6.00027160413079
0.163254797281251	2.58518817186768
0.0200000000000222	0.698803120783019
0.0407651595369643	2.73217819385146
0.319999659903634	1.28539697627097
0.0239056857237556	0.500000115680805
0.025979962642479	0.842907246212172
0.319999999999978	16
0.0357457897233155	4.69474933567725
0.0433272964545197	4.20984587584666
0.135750515642867	0.891985064436855
0.0382499960552611	7.06400616624324
0.214368062690385	9.49038927832047
0.245268106611585	0.500000000000023
0.0414276919225237	3.73748237477681
0.276295643762942	7.16916930545235
0.0698521285986142	6.47352661513054
0.201512285504231	8.33227426416002
0.0200024757582626	1.60459349645903
0.111308010171263	4.43421001894553
0.0300682296687034	2.86179625773781
0.155525865122994	2.03707039977088
0.0567543860733403	2.27060417111853
0.123514327126943	1.80324556304424
0.0271583780840217	0.843843714436828
0.0200000000000401	2.44578498646256
0.12546744674195	4.50803295492686
0.136692568351923	2.99915974354329
0.187145211607691	0.511859812473735
0.0485237687767737	0.500000000000023
0.0760941668479776	1.92095584085428
0.169920631532263	2.7912951583146
0.226683425676271	2.23057914255392
0.0200000000000225	16
0.0376548901923693	0.500000000000023
0.182476346624644	9.92063887824868
0.0700611117085412	0.500000000005532
0.0589758788532945	1.86559365778329
0.0720310896849657	2.91714270895423
0.217753772978049	0.500000000000022
0.171375808025742	0.500000000001923
0.0429656156628124	6.94018006653711
0.049902840030641	1.39528958118949
0.150817687615874	3.07523720165642
0.127036825666257	3.38337051191843
0.0992545610013309	4.45042604190865
0.305426025366806	12.7955348678532
0.0220001911204583	1.57164520339188
0.0389066573892366	9.4854451847656
0.151191175396399	15.9999596224205
0.0776902324996301	0.500000000000028
0.0200000000000248	2.74261268048639
0.0283077467237667	1.11104575504318
0.103746343756216	1.83360514842868
0.0660865097773032	0.500013142966627
0.0200000000000224	5.79540805039641
0.198566946021975	3.25114633925423
0.161614407938589	2.48090610041748
0.0465766597434811	5.77606465678112
0.0200000000000246	16
0.0303813375169455	0.851242842055455
0.0471570409645497	1.41562052024
0.0697529115926568	1.91536489320669
0.319999999999975	0.869316767920498
0.0254264597866087	0.500000000000022
0.0208534575832272	0.913262284055627
0.130029411647271	3.32918111025837
0.0200000000000224	0.500000000000023
0.0786143061463004	6.21893297384568
0.0346163050512693	1.93396026737779
0.0200000000000263	0.500000000000028
0.194309091173635	1.14217398343056
0.0571302605196994	1.79486212782115
0.0200000002372246	0.928861777954283
0.319999999999978	16
0.0238079696209607	0.991709433995092
0.0200000000000222	0.50000000000003
0.0245133793164413	0.500000000000029
0.0234088817480157	0.50000002930998
0.0200000000000222	0.705134141968644
0.0200000000000223	0.500000000000022
0.0414337898822988	5.96065284127492
0.0200000000000222	0.500000000000023
0.155039642463384	2.82200521076442
0.0745455022257022	0.500000000000023
0.0389120156842848	0.66876433239209
0.0271109247942588	4.30475547610605
0.301396388949795	0.613094600638052
0.208592834539521	15.9146563699725
0.294846862482222	0.500000000000023
0.219401660411699	11.868417558866
0.0330666899371128	1.55979186035142
0.129268379025948	16
0.319999999999978	0.500000000000022
0.0200000000000223	1.22369737029549
0.273129711412487	6.94308554279474
0.0844394621221584	1.09039579695983
0.287003893822606	8.14584610452081
0.0588944818010751	9.57455830116959
0.0205451304680967	0.500000000370761
0.100336643125585	3.29200450568741
0.0200000000000222	0.991487896827169
0.0466968926171593	1.27185184952877
0.0938431123673232	1.08856295386518
0.0706404233053866	3.99962067665488
0.0308314006014971	1.95777259984603
0.18065298365258	13.9332236833709
0.0971978301074361	1.59894098638491
0.0200000000000232	0.524117606963308
0.0529081275052098	0.647419546455799
0.0892576949414853	0.741279669400163
0.0205549448073019	0.990426309602496
0.0815163520216786	1.26382790722957
0.0200136522298442	0.500000000000022
0.053506755204463	0.706422065387459
0.0376254774775803	0.500000000000022
0.0658373354127209	0.500000000000022
0.319999999999977	1.3499220484804
0.0716295460520782	5.69133626639848
0.0994480031489614	0.500211377282528
0.0890501898586408	0.616071655276625
0.0877662593372473	8.4500362244111
0.181928542725857	1.77836660915812
0.319999999999977	0.500000031912486
0.0544930950569421	2.81093174720271
0.020000000000025	0.500000000000026
0.0200000000000252	0.500000000000023
0.0590951366011013	0.556912921896693
0.0200249211519097	0.696540487878327
0.126292461034105	0.812359226362114
0.0200000000000222	0.500000000000024
0.0391195857726098	0.500000000000022
0.0403701957124198	0.500000000000022
0.135869377616257	1.96076022317039
0.0200000000000293	4.01068855097101
0.319999999999978	1.78849378560209
0.0432587477020816	0.500000000000022
0.0386040923759255	3.46096426694523
0.114194681626264	1.64304015052217
0.0429981075254389	4.31454532018215
0.0869749290408668	0.662702358704741
0.0200090860092841	0.684336785598043
0.205173229882848	8.09416727376264
0.242074806444614	0.500000000000022
0.194585514771802	2.04425367828642
0.279858113335506	0.500000000000023
0.14699621144314	3.78632433613214
0.0587294215870067	2.19046090537404
0.10169536368798	1.95890202611463
0.233715145288859	0.647611487898661
0.151628525941293	0.500000000000022
0.160225789300669	0.500000000000035
0.211441815268151	0.649675806451575
0.121963853597207	3.90318152543776
0.160628163114986	0.50000000019758
0.203952598763692	3.74593945253279
0.151813473771126	0.500000000000022
0.222945655163172	0.500000000000164
0.126224078399045	11.202943682664
0.17934631601515	0.50000000012355
0.12621164579221	1.66316850216875
0.0235813984407177	4.64179695325485
0.0488227168070242	2.78270324606461
0.0277719043080846	0.796400686133053
0.0666601891923845	3.16095606970926
0.137395006469879	2.9499733164646
0.0689366871547258	0.500000000000023
0.0604572149215157	0.704112342599353
0.0883356816517453	1.92846627496967
0.175720158498374	0.808887855176175
0.319999999999977	0.500000000000022
0.148433244026059	0.500000000022833
0.218437600719097	10.495867039446
0.0293577881727684	0.500000000000022
0.0500738714092921	4.49852909714352
0.133546452000695	1.43941523264116
0.0259702690741531	1.53179084354934
0.0200000000000222	0.640515608882919
0.155305287049562	5.3462641518794
0.153059555934681	0.500000000000022
0.0671846729728726	2.89144250873336
0.0391664476334224	0.500000000000022
0.122983771792057	0.670498703887227
0.221272835930496	0.97052335457662
0.142392857480242	0.500000000000022
0.220613585667011	0.500000459538178
0.157253398181812	1.23704737853343
0.175649998671335	15.9999999998553
0.0496523799715313	1.7742123614287
0.162923579521436	2.71879562743404
0.150048524332806	1.55069964769942
0.145781225553373	0.819011068165898
0.0200000000000354	1.26663640578374
0.0462136816468648	6.26216664849481
0.269363049028339	15.9999941044402
0.0200000000000222	0.6203224667162
0.0387386299344993	0.922142245839826
0.0847126083699358	0.758443864061628
0.120008510139797	0.606645609811653
0.130609728729786	0.68003483864668
0.0849133134124845	15.9999965820716
0.0200000000000226	3.19364289618644
0.0453519270567029	0.803392967651028
0.0622758287792268	0.500000000014139
0.0200000000000222	0.954181137296046
0.319999999999978	0.500000000000022
0.143852539663682	2.47892412221986
0.0717943258221151	1.72453961454838
0.0200000000000231	15.6213985286785
0.0460307447848749	8.24827186252262
0.319999999768729	3.61075880921379
0.026005116670651	0.500000000000034
0.0245544696756265	0.872504758656414
0.166951022727	0.705420704111537
0.0200589985840517	0.800773657569578
0.0200060183915214	0.750607750041685
0.0200000000000222	0.500000000000022
0.0256000569851202	2.01396595857136
0.0234902800487481	1.22608078163168
0.024785234841293	0.500000000589092
0.0268006923387584	0.867328959530188
0.031513191028013	0.564641466153779
0.153052791708054	4.37776808090411
0.319999999999978	0.739325509952168
0.21152789013111	13.8157187416575
0.280054132500284	16
0.0201805568410073	1.01902593802456
0.319586100079851	1.25286516110102
0.0200000000000225	0.500000000000023
0.0200000000000223	0.500000000000022
0.0856633452380519	1.08585871100252
0.274245769741976	8.32225642320824
0.0273399591553277	0.926278036941757
0.0884161590838227	0.69674418710064
0.238940173361537	0.500000124159192
0.0200000000000222	0.757409248513575
0.0806411366086783	1.15143965060849
0.0681675615152732	0.50000000001232
0.0811227494199756	0.500000000000022
0.0964176839141615	0.500000000155999
0.223653891712497	15.9999998276836
0.13978039197516	2.35779788790785
0.0200000000000222	1.00761897783804
0.108567976522329	1.19678910980645
0.101551597412384	0.500000000000023
0.1669443249537	5.44790173314058
0.0223638047390818	0.563615288999753
0.0692682413117413	6.12952651655541
0.0819799190705489	2.90333083829821
0.203741826921392	1.91163337897143
0.0200105768871322	0.670448687679131
0.0458224883633295	0.500001864043284
0.048256537025444	1.67092329433383
0.157893940626165	0.500000000000022
0.0200000000000222	0.500000000000022
0.0200000054537608	0.500000000000022
0.103058043046969	4.16824177939502
0.211410362106718	0.500000000000698
0.0710863080110902	1.23536967715148
0.0200000000000229	0.514787634145885
0.021127105413851	0.500000000000022
0.319999999999977	5.55974615352644
0.135724304821433	0.65808124409179
0.177170236225407	16
0.199368656640485	16
0.110565062306457	3.68066198869662
0.0360373188571769	1.14731384334954
0.0574164419118179	1.90440639128548
0.143664603704343	0.500000000000022
0.0849258195582162	3.41142680854484
0.146216810961018	3.06880310467624
0.0240464785531159	2.74441826473619
0.116906700762105	0.500000000000022
0.0504910356141516	2.21451107421078
0.214785037058705	0.500000000000022
0.288642560201297	0.500000000000022
0.0205391242155772	0.564723177423502
0.147909172151012	1.19857233370571
0.0489640888359919	0.500000000000022
0.0200032563673941	0.790964879729206
0.16027638847623	4.85665774332927
0.0681206220321232	7.33758645218474
0.319999999999967	0.500000000000036
0.0235863597466809	0.645453795272799
0.186456863719238	16
0.0289241192233421	0.500000000000022
0.0945666242098149	0.500000000000023
0.0200000000400364	1.35033845912566
0.196518559289529	0.500000000000022
0.0299354693808571	12.4087443341551
0.241222669926479	0.500000000000022
0.141000590676303	0.500000000000406
0.0200000000000255	1.13002134596481
0.220198367967614	12.7032754684289
0.151114916588031	3.30469302754154
0.260493751066367	7.14510161196702
0.109716540279993	0.500000000000022
0.0842403649421543	8.97509199398736
0.125635528534219	3.38170189962821
0.0211190133983323	0.910588300365138
0.0952848745556589	2.3819843597173
0.0884208315685619	0.500000010077653
0.214449321670585	0.573178999672175
0.0291054673890319	0.500000000000022
0.0410536009386214	0.500000000000022
0.0423422421182493	0.754989189710304
0.205384702359404	16
0.0284315397007357	0.500000000000041
0.107735213581749	3.04753498783343
0.0752298455345285	0.500000000000023
0.0200000000000257	0.781783667202652
0.0345509672449381	4.6038656750708
0.0688102266289189	0.500000000000025
0.0685648580066343	1.87523291923663
0.0206352737766201	0.598498422443111
0.319999999999975	0.500000000000025
0.0200787088404246	0.500000000000024
0.0200000001312485	0.7297468914874
0.208919856613058	16
0.0846274140190727	8.66863765254705
0.0524957798832181	2.36301922697083
0.0871548798207555	0.603858364803223
0.104903032952381	0.635309584440773
0.0204251862556341	0.500000036202389
0.129430089686042	0.500000000000022
0.0208073382771392	1.16401734508092
0.0810216316994367	2.82963609221605
0.0419073713790324	0.500000063161744
0.0200000000059201	0.893823666110955
0.0271963064683828	0.500000000000022
0.0266806562333024	0.500000000000022
0.0694871462401255	0.500000000000022
0.176227794661828	3.26576685916463
0.0459582179215001	1.11861162672801
0.163644703038778	2.06114167064935
0.165021793158924	1.9203210275613
0.289877894091057	0.500000000000024
0.0243091948668963	0.500000000000022
0.206897469262465	16
0.198934897441096	8.39210834842789
0.0513271061004109	0.500000001349552
0.14542436350615	2.93048305010952
0.020000000000035	2.43664135826809
0.0716844939585074	1.10552087198858
0.0200000000000262	0.52931688824348
0.0235115821107144	0.918735519952186
0.104939763592441	1.0063158459754
0.0200000000000223	0.500000000000022
0.0871540834592706	0.500000000067488
0.0200000000000222	0.513725726171352
0.168530865447416	2.7673199108382
0.0200000000000224	8.71507057418873
0.0470491585989576	11.9713516764811
0.319999999999958	0.500000000000022
0.0200000000000287	0.99030734012713
0.260670782454877	0.500000000000022
0.227583261631188	4.05901240465785
0.0358319181383233	12.1957577446578
0.0382525786462497	7.69790795966338
0.215246486459297	0.500000006939276
0.0200000000000222	16
0.319999999999978	0.500000000000022
0.31883929019555	0.500000000000023
0.0532960788610098	3.39963698937681
0.300870624483258	1.88051134681236
0.0942152162530348	6.78412030728004
0.0481179204578973	15.9999999915386
0.119921818410784	15.9982692963471
0.109775692201096	16
0.04946934968862	2.98710428749356
0.095744003350586	2.17768356152188
0.18204154316865	0.557982993363036
0.119077883377614	1.34127714231243
0.030180902078483	4.71437234415789
0.0836084664885583	2.37752866377558
0.319999999999976	16
0.0288486350245658	3.29871173272771
0.0200000000000411	1.31231075470608
0.0415838352727112	5.65944240707963
0.118311879317436	0.794016220602594
0.0359754084809245	7.06340713022807
0.158427329061745	8.69741151049416
0.0509114504097887	0.725412614504877
0.200745417490925	3.55583875779787
0.319999999999978	0.632200396545819
0.178482347026907	0.898113236603623
0.0683439518572074	1.31155468216387
0.037602314418076	5.48670272154903
0.119749596102286	2.92909833700107
0.0334215045758749	0.500000000000022
0.297890748998838	0.905250861132471
0.134768883239233	1.25557196657812
0.267254573221747	0.500505847383392
0.0795779793730118	2.40361598187551
0.0364009330017542	2.40256617199801
0.0200000000000222	0.664078837607945
0.0200000000000263	2.65200448996392
0.0655056422236452	15.9999999948275
0.135752157574449	1.04858118364008
0.0257896192600118	16
0.0300833607950002	1.04487209960148
0.0336871370135767	6.34850646028736
0.0394237922475502	5.7947810778652
0.0467826493101243	4.05118717129333
0.186499603928432	8.45692064632197
0.0429579202197991	2.42560112049816
0.0520961308709742	9.24538028856116
0.177094126733463	0.647644705212704
0.185893804173959	0.500000640338556
0.246837234408341	3.65826790165606
0.106794787344029	4.6277739930339
0.198810529624868	0.500000000000022
0.0887736522178268	5.48860155725031
0.0663637505556853	0.500000000770636
0.0769038545171725	6.81838871284239
0.072121217621336	8.31573393451069
0.0724232495637382	8.86565994414722
0.152762217702456	2.60468961783982
0.0875251654193539	7.45343658667405
0.206922785257652	0.776958892275502
0.100419688684691	3.29700776345413
0.0550912363736035	13.468354052679
0.0774880871516861	3.86353511229851
0.077843052895512	1.21598456751329
0.319999999999978	0.983857717934658
0.0325981078399881	0.772247628937007
0.129757901777707	2.64441120066043
0.0200000000000226	1.04980995231765
0.195741442964022	4.92227009526896
0.319999999999978	3.47540395651752
0.0514469231129651	1.23570642582337
0.100899504584702	3.33997700128993
0.124342333840109	4.70024636725547
0.319999999999977	1.01539910545565
0.0837285196578142	2.5930314208935
0.0660877604165834	1.12880855214335
0.0695494437947058	0.903846136686051
0.249318966231861	0.673320036630094
0.050842190262526	1.04538084684275
0.0478136148704422	0.895784557937496
0.319999999999865	5.04465077489898
0.166203393210279	1.74597879558061
0.0801717617207022	3.20405746803054
0.0680305005982287	0.500016334675861
0.0235634482863118	1.08337398819508
0.317196603535515	0.500000000000022
0.0382497687551128	3.63551576727012
0.319999999999977	3.29371793575604
0.0491957163859422	9.18528870866884
0.0227205165269466	16
0.107880400702878	5.87976067548089
0.0621615700532088	14.6065151595686
0.0710951078792035	0.879953700569861
0.0424556575126178	4.94974335466013
0.148518818978164	1.90246448808962
0.0375869079109544	0.942581268300481
0.132483682988241	0.500000000000023
0.105054655053672	15.3983276408546
0.0334300863406887	15.9999927137741
0.0880996858635934	0.701359694008924
0.0200000000000353	1.04128296266482
0.319999999999976	0.839690793448999
0.0200000000000263	1.25785332586285
0.113188596874836	7.5762279892332
0.0927250545023602	3.03174307648653
0.0449603398312297	11.481193885899
0.319999999999968	0.500000000000031
0.0774681384127621	5.88762437253147
0.0645980569382191	2.68913945233101
0.239877035303987	0.653185970164114
0.223419985398494	0.611899694396134
0.0516713321251155	0.500000000000022
0.042777203659825	0.500000000000022
0.134714224450512	16
0.220469982049877	0.500000000578164
0.109065628449225	5.47685261593956
0.257180487512342	0.500000000001168
0.0830194203290658	9.22802769076688
0.315008844330475	0.500000000000022
0.086391931494187	2.58854719618516
0.0274339307309536	6.55457022698984
0.157121687518883	4.74795681396151
0.242379634979451	1.40591920436261
0.1435044812148	0.500000000000022
0.0498871540472472	15.9999999999828
0.101518626855551	2.56676744840049
0.257746664343958	0.500000000000022
0.217094874335824	0.500000000065608
0.176820421964173	2.96760012948051
0.319999999999978	0.75967269423601
0.0875957945607886	2.6927768384699
0.209038802504261	0.926535239642558
0.182565601526141	10.8752430568604
0.319999999999978	0.500000000000022
0.0976757109211142	13.9158235612127
0.0559633982657779	2.00186786192233
0.0465376208116615	0.812812207529617
0.0200002204530651	1.04341692791368
0.106764334542713	1.90695642221366
0.0720800619955511	0.81461136438539
0.0200000000000222	16
0.0396171556066761	1.70584176761974
0.0772531647514102	3.3337943480762
0.125179549935222	1.04143896724653
0.319999999999978	15.63058949633
0.020012959190284	0.50004052328886
0.241145173444223	0.568346093433052
0.0652052379972991	13.6425964857949
0.210862684368113	0.500000000000022
0.0264561199973784	0.760792420560982
0.0358694245574967	6.23958581270178
0.0468610377338782	0.718848901019445
0.0200000000000225	1.24596343289317
0.185713448478705	8.57005297519659
0.0985490683465287	0.675264876110064
0.319999999999978	12.0329377918031
0.0964063209320701	4.9942284221476
0.148664700817782	2.16845849925082
0.0200144304022125	0.689840272789528
0.184059189089595	1.48133875426709
0.15534375829925	2.91479019808376
0.0706089555458935	8.81605268816724
0.0218292863097531	15.9999999595503
0.0886743938035917	3.12696534218004
0.265745072000644	0.500000000000022
0.0550186508294367	5.61400203304395
0.217437273436028	2.63800666178482
0.0824911576724449	2.59316809465937
0.121329372122902	1.18309287163471
0.0842565883780132	1.17245142954163
0.319999982709493	0.998499977335847
0.1659561779848	1.04861716618792
0.0448572379625564	7.6008974609842
0.319939443663372	8.22818750637167
0.0200000000000241	2.08501322804703
0.0749324494828175	2.56312082946477
0.220296794531621	3.79411530090775
0.230485199501636	2.54982321000409
0.0240899436483294	1.46122572164958
0.117455452747458	2.13943753302876
0.0567530629855493	4.02347332172185
0.0587851275195974	0.990410280614416
0.0671948113855857	1.7230853087967
0.0683705855697686	5.4544658856147
0.109810701194594	15.9999999990232
0.032519835643464	0.808738045559747
0.28009747714328	1.01986777941108
0.319999999999978	0.929357954192553
0.319620121408309	0.974970850396179
0.0200000000000223	1.24203252712233
0.313467391744196	10.8682206415566
0.118800107694271	0.679269376840143
0.0284165153020946	0.517881495816446
0.261629117627328	0.50000000054645
0.0517920370606064	16
0.0854334426563495	2.3105335678106
0.113469876646713	2.71571186168954
0.0344019710218503	0.53961880331978
0.0711801475963387	5.5223855781367
0.185737797099427	1.95267163208767
0.197983349099309	0.941404985057267
0.113932745396668	6.96235982309273
0.168606158667741	0.987327388855754
0.305656667650998	0.500000000000022
0.23994911503345	15.9999999975078
0.0286943103784006	3.28881273828572
0.140819277532754	15.9999999999182
0.0200000000000222	1.45393717577132
0.0790100274233507	1.78833436661416
0.0253842478915007	0.923863018904806
0.260869091523204	0.612218043319901
0.195258336766544	1.63928684218919
0.0546416731064192	2.34784465081838
0.07436323129953	0.991037181453307
0.0210392116269296	0.966012287305442
0.0608562303329956	16
0.0915104315153572	1.63730998049745
0.115301188752686	3.27689795070399
0.0200000000000225	15.1627571849108
0.0992798788135772	1.06142288049602
0.160535857372624	0.905721460156821
0.102152854671742	3.72282104829229
0.0200542155179829	1.00455289044453
0.0952969680468542	3.52057608498442
0.188498904295149	5.01968467303084
0.0758577182062058	2.21338535337697
0.0736848900115411	0.686703116618329
0.0942462312607947	2.79931191630498
0.146960164584306	1.46070179131752
0.319999720605617	8.29952659196562
0.0329012789661699	2.34395233254884
0.19341299822301	0.500000005153075
0.0216046153169438	1.11234861402449
0.222442084295018	0.500000000084615
0.0631717458402473	1.39920736088751
0.0200000000000224	3.72215963258741
0.109570701952599	5.37937259798854
0.0908306786395126	2.99386616553118
0.221355345540344	0.635939289715716
0.0200026964417506	1.10484056551984
0.319999999999958	0.500000000000023
0.034225449509458	1.11073230867156
0.0586799787793408	0.645815101289209
0.319999999999978	0.539304283697027
0.0200178511744175	0.500000000000042
0.206395508044942	0.500000000000022
0.0203411668478166	0.757418047112417
0.0780216086792447	5.96954321247537
0.179270423051728	16
0.153556452553558	16
0.100247226801495	1.94534169404137
0.0281334575790361	2.86652556014858
0.0200204153706566	0.500000067175006
0.127247692392793	0.987530841937274
0.143530776893026	4.03586929495808
0.0470091566471408	0.500000002332477
0.0667517238056053	1.99115575948022
0.250316382718921	15.9999999991383
0.31999999999996	16
0.237852522526423	0.500000001730522
0.0696022710272319	11.9322023100429
0.205600188588963	0.500000000000022
0.129308249941667	2.32762954967289
0.0436090179622719	0.614609228336598
0.0200000000000222	0.500000000000022
0.120800444168845	0.659427916861218
0.18703443009927	3.23828113768737
0.255653135164673	3.0226581418796
0.110274110906313	0.50000000000053
0.319999999999978	16
0.168616413027353	5.70128297567116
0.194448388209757	0.500000000000022
0.154046722385712	5.52839426502492
0.225105857627784	1.39821257864429
0.081990707233764	9.61625396138113
0.210388805149481	2.57622452145644
0.149064823275994	0.981562897744462
0.135800255095352	2.29746766064507
0.149438442245759	1.05757731856799
0.0200000000000229	1.39238060171811
0.319999999999978	2.09497139790659
0.0901303861489628	0.500000000000022
0.0864430488589469	3.55166056100236
0.228595034716784	0.500000000000022
0.0403395427106092	1.13404944251336
0.227200349583618	1.06481943744211
0.277097211690259	13.2644450604331
0.0308293843632772	1.42444894699337
0.272036932774751	4.32323783205216
0.245263990711045	0.703021043954572
0.0534963223502551	9.27822469623566
0.0200000000000238	1.71381548686321
0.032984872271564	0.564249362788402
0.0554199517627016	2.61898477725933
0.319999999999978	0.500000000000022
0.197650792649341	0.658464842669971
0.0200172782741422	0.500000000000027
0.105212726089583	0.500000000000022
0.296259028310789	0.500000000000023
0.171979582508356	1.06905161159269
0.0876760243570246	6.53836968701042
0.0447352163392728	0.500000000000022
0.0707012605485588	1.82866184184066
0.0200583623781619	0.652273270191015
0.0201516946365814	0.500000000000022
0.180562783225559	3.52332160587963
0.162730312824472	0.999913518876194
0.319999999999978	8.19684574097458
0.172583278025245	0.500000000000022
0.0200000000000228	1.0479073535692
0.201410805081753	0.500000000005106
0.0200000000000331	2.57410376297786
0.0250585129415693	0.597699262788953
0.319999999999978	1.54788331018297
0.0262758123257855	0.500000000000023
0.104992912281035	7.70750465104879
0.319999999755411	16
0.0200000000000223	0.853922136060059
0.0200000000005955	1.11055185844945
0.123124252535345	4.52216675357494
0.0752620752882961	0.745305476319004
0.023234504660731	0.695541694725063
0.0519281505486766	2.34742493770831
0.059254976291359	15.999999999927
0.0200000000000223	0.523640188470427
0.0970523457080039	0.985189897259978
0.221779861339378	1.24552467386516
0.0939899726635005	1.10562375849094
0.0625568104149602	0.50000000000363
0.319999999999969	0.500000000000031
0.319999999999977	0.500000000000025
0.0223921042591055	0.913711180491283
0.0832488458066605	2.15297380610685
0.103736867457708	4.25650881700234
0.111895823844913	1.43431429972222
0.0200000000000224	1.81486573673309
0.0604899891498104	0.500000000002713
0.182395675163121	0.500000000000022
0.0834929450068422	3.36126718958323
0.0423397414458277	0.679405178095514
0.144483458133743	0.8129948804487
0.182547609598612	0.60028847085779
0.178913104505793	3.18568331065408
0.111453337005737	5.54422085335358
0.198117306715276	0.510923831636193
0.0200000000000232	0.500000000000024
0.319999999999978	0.500000000000022
0.164421693019148	0.860737834483703
0.192628809053958	1.3536696053529
0.319999999999978	16
0.205750106615024	0.500000000000022
0.0768889438743671	5.86683423469668
0.126327695732516	0.754858997950979
0.15461160914107	0.500000000000023
0.0981772305902191	14.2886896212777
0.0315168557345402	5.6795303697085
0.158671952849141	0.812065517550941
0.128060460201562	1.00990481471678
0.255208063902288	16
0.061820389588834	1.57466185228723
0.0200000000000222	1.02506094419271
0.216396417210317	1.62644546414228
0.0200000000000222	0.500000000000024
0.224117564914246	1.04749718081184
0.0865050528768045	0.50000000004955
0.061917296513843	1.36956472825626
0.0976668271261674	3.39854410444841
0.0200000000000227	15.9999996514264
0.154789515168908	0.5000005406924
0.319660377230516	7.16399285737918
0.152677888274504	0.500000000000178
0.0721916025446489	6.89648044562865
0.168767373257059	1.14384975292823
0.104097411518702	2.05692906415257
0.151640126511008	3.06790831876327
0.110576543479183	1.49443514428883
0.0200000000000222	16
0.182031332556469	6.42301123153743
0.0839995592367604	3.58390286822908
0.0242773995000138	0.973049918288689
0.0435664763147207	3.49944381959769
0.222035979710695	0.500000000000022
0.134386558341422	2.5490446487632
0.22281666577626	9.47251967772808
0.246827285320154	0.500000000003561
0.179717665347949	0.813327375511275
0.0588492602526103	0.514843099468521
0.319999999908828	1.10423650627958
0.319999999999978	0.500000000000022
0.203333837836153	0.500000000000022
0.0338549959609035	1.40958473731868
0.240221651441524	0.500000000000022
0.0679373485090707	0.687294473823654
0.0767676388544174	5.29329462499061
0.0962124817031284	15.9999999902912
0.118426006734093	0.719665532752563
0.319999999999978	1.99172231117621
0.0200000000001198	1.00857635637203
0.078018519330856	0.500000000000022
0.153055342358025	0.500000000000032
0.0787498871682581	1.02920140208482
0.16263236196747	2.01793281757496
0.111999634462027	2.11376968723831
0.0427317052705471	0.500000000000022
0.0292844874550304	1.8417661892901
0.126752894897901	2.29599463019824
0.020000000000023	1.68434129938042
0.155574655169567	0.613643544604423
0.124385872917037	0.500000000000022
0.134598801478157	1.67736055531749
0.0200000000000229	0.906078382972772
0.319999999987008	0.500000000000023
0.0798746330301364	3.33772013408149
0.0415333164359069	7.74692540283443
0.0268696998747711	5.67262025943714
0.131615695943489	4.77291905183561
0.0458776924912222	14.8464263293436
0.11531081364441	3.62568921821061
0.0676848575222861	4.04602925776098
0.0388986886683427	6.49004710293822
0.0200039110815075	3.45212201020211
0.0538299352101602	8.60069208191231
0.103573494154551	3.26058999284654
0.0840298597178223	4.10725128466884
0.112289432189756	11.0467717107216
0.0277075901967393	0.763155344130488
0.0254615626870502	7.43855311187746
0.0309673343878397	2.30243953456526
0.067633017406885	1.97259441456535
0.020000000000023	1.81414282574676
0.223353650496919	12.1079757491715
0.144493963333627	1.79747889011169
0.319999999999975	0.500000000000026
0.0523141206923209	8.85175377360339
0.0263095860893761	0.782331683522933
0.0249903442785007	0.970348167284447
0.0413580700036923	6.2831029825083
0.0337113135946647	3.80059765002004
0.319724737295642	15.9993138578475
0.0200251524683786	6.59671276581044
0.0914984657674563	3.52348593417791
0.156662568285659	16
0.0381174222957034	8.83735608169236
0.135187944685238	0.500458646137429
0.0271744976321519	2.10660462751969
0.319999999999978	0.500000000000022
0.0200769961563231	1.51280910841277
0.0200000000000228	6.44276085510199
0.0223052022930172	3.12634819458085
0.080834753039661	1.05647753956409
0.0200000000000225	2.47865348682546
0.0347113147407896	1.24652474650689
0.0324386267067399	1.05780746730351
0.0383033730618822	15.9999939770643
0.105063816937791	8.00495836994801
0.0835753489894585	5.26555141952736
0.0443611790472056	0.500000000000022
0.039986394538672	16
0.0413240654201997	8.56763352101358
0.0200000000000228	2.56482245827372
0.0413677748625067	0.603011512638552
0.053268706979741	3.21175065272126
0.0541299714463583	15.9999999682521
0.0210007897112881	4.07418952993292
0.0918925724557463	0.500015919523594
0.0200000000000244	1.69000885416032
0.0488262177254876	1.34792505360868
0.0638452652979454	0.841677892882795
0.0200000000000228	7.03988732766437
0.0273984434808548	0.500469055693729
0.0515897152555406	2.32230514448272
0.0888310557049032	3.4380898195753
0.0951223862857997	2.36927045369236
0.020000000000024	2.98390922449864
0.0200000000000222	1.74605539740548
0.041214569247843	10.9928616940823
0.0200358034330617	0.530427690484652
0.0867133698563882	1.71947018789674
0.0257312410203216	8.00147589075298
0.020000000000023	0.500000000000022
0.168410396601664	15.9999999803624
0.102599350000684	5.29714082603064
0.110666740214586	3.81035154224215
0.100552678575166	1.61272603893032
0.0468908408138998	1.36677573918787
0.0357877664701712	7.49638033678474
0.0366690126671506	0.500000000000022
0.0357997988574823	0.500000004327722
0.0645782388721569	0.975248033185228
0.071515729793965	8.39581301333229
0.0979347873735068	2.56678967995337
0.0725124187632312	1.12203110720135
0.0299538891288407	0.869265348382485
0.0961298968700819	3.36329644727806
0.111606486447998	2.20064673718993
0.0288768237325193	0.500000000000022
0.0339114157078523	0.500000000000023
0.0573945136677756	0.500000000000022
0.0482010912126197	8.52002376423146
0.15288494507269	5.16293594664249
0.0577132682210408	1.89176400741371
0.0258549894955658	2.94794452474436
0.319999999896293	0.500000000000029
0.0255599494051817	0.834635107573611
0.126688853950502	16
0.0595407635486554	0.804859012981398
0.0200000000000223	9.70867575374316
0.0225705366476455	15.9999999999273
0.0200000000000222	0.68144512596695
0.022012785260358	0.912632603275456
0.0580342315903706	1.58766218047842
0.103291350477818	1.50403397289806
0.0200000000000222	1.4685387100602
0.174358744175355	16
0.0840083443846799	2.52014512366852
0.0417881010232099	14.2221211270624
0.0298288916656413	6.07990145862702
0.0421187489754558	0.500000000970486
0.0200000000001369	0.76664566097941
0.0355581634870068	0.500000000000022
0.175284871682714	1.87349214670713
0.197421085404473	6.40687010116404
0.0861593287100187	7.40364560792287
0.0200000000000233	0.745763545055859
0.0476302063338981	1.25816951655176
0.0848794234360878	0.50000022778339
0.0200000000000222	1.58583018927228
0.0200000000000222	3.78568775527642
0.0461362454285142	9.49049674576671
0.155686075681321	0.796250804410626
0.0200000000000222	15.999997091705
0.0820355115321892	3.14523070955251
0.0270738253244996	1.3919763418811
0.319999999999978	0.500000000000035
0.0310021116966131	1.05216348719517
0.0221045780810203	0.769351611521048
0.0200000000000223	16
0.167100937978338	16
0.020000000000024	3.46985363683218
0.0508929220294379	0.5000000001452
0.0277513682385179	0.500000005124126
0.11782542989927	3.31248766084579
0.202904863904438	0.959384177083868
0.0567470485064109	0.500000000000022
0.0200000000000286	1.99770878561463
0.28570089946384	0.782927862890254
0.319999999999978	3.78101888558345
0.0892633983923488	14.1077415643415
0.0775661613584786	15.9694036641669
0.0200287275293419	1.07916467332181
0.0555504174209052	14.4251283502636
0.141812492357462	0.500000000000022
0.0647035430266445	6.9927057108927
0.0349808744283366	5.3696959043599
0.268744014500245	16
0.319999999999972	0.500000000000029
0.0734107863262657	1.70053433044086
0.182890847510065	16
0.106819225597595	10.0875183135901
0.126977474464494	4.36839173858901
0.0200000000000222	0.663082474260853
0.068894555566118	10.3387466032569
0.0273617596153163	0.528007893213665
0.0384672422551914	15.9999999999999
0.137525088740866	5.2890665037113
0.0287464396091962	1.3381088976165
0.0971095826500161	5.8864926336323
0.0643420123394613	15.5942485044407
0.0603388164935022	0.718715577941911
0.0265893358423082	0.572140752979996
0.319999999999978	0.652059626462866
0.115573842927503	3.85656770772515
0.0200000000000222	0.500047874726988
0.210177184079015	3.0115477284467
0.0507462901614814	0.669950204539955
0.151369948859616	7.33008650848414
0.135443592998273	0.500000000000022
0.0349630009169858	0.769570871992196
0.160538777029585	12.0736885266374
0.287941815810739	16
0.163070624650736	5.46785628820997
0.128189131401819	5.87363140526329
0.159730653596267	15.9999999901473
0.0275529205757296	0.812500876312385
0.241898874511299	14.150240722747
0.108292192317384	16
0.114387095948119	3.94095970144964
0.232060179572736	0.500000000000022
0.0705698896865466	0.55674194593927
0.09265698791878	1.54566926175442
0.132920535733438	4.27935227670238
0.056663693173021	10.3436662735929
0.0965810730691683	1.74125541402017
0.130084302663491	0.5000000082384
0.03297353088622	0.500000000000022
0.0973885559177669	9.19526998733068
0.0627412501416479	5.7920899291251
0.0627463277677489	0.935434570626817
0.0956741793977503	16
0.192055118058751	2.96479643316048
0.0571266928982926	1.67737876540149
0.0689161929132571	15.999999995957
0.122768041461108	1.14278431098741
0.319999999999977	1.4676330339498
0.0200000000000225	0.500000000000022
0.0435656392895112	3.84911009373985
0.0599640126252246	4.85813206188406
0.103381900481122	8.55654612240886
0.122765172158912	1.16806018929686
0.058950265261443	2.95199005082107
0.108525772999365	2.22647942632201
0.0359513473143011	0.500008191101401
0.0496902321631587	0.875398984294645
0.319371195210081	0.500000000000024
0.25187113351026	4.24551972315819
0.111430041488728	0.500000000000022
0.151086067743889	0.792198441415509
0.0739147246021577	0.64428406457348
0.0454115802019464	16
0.0701093409643797	16
0.0876399750394933	0.856471405654603
0.0200000000000229	1.77026900302828
0.0462619510127735	1.56121605590596
0.126816490791675	16
0.0200000000000268	1.06042275592694
0.268351255560004	15.9999838765219
0.0208550356580915	0.908772102876807
0.106621360199332	3.55353694408664
0.0375283021736626	16
0.0270392367219746	15.9999999998767
0.0200000001681275	1.93570296679409
0.0200460888127622	12.9611536533147
0.319999999999977	15.9999999341641
0.104350830296677	0.500000000000023
0.0359240002529602	1.51022547715287
0.0980707952424583	10.174267641673
0.0200000000000228	0.768967166851553
0.0761140223030523	16
0.0296939589786446	12.0481439126933
0.319999999999978	16
0.0701513947114461	16
0.0325101276124349	9.42105684616885
0.0358557891549442	0.613445313691553
0.0200000000000224	1.20558237420243
0.209926606953273	0.500000036859063
0.113736798631466	0.500000000000023
0.0200407497949525	0.500000000000036
0.0396881413385654	5.64828358256513
0.0699393869880482	6.22273088030833
0.073412759605219	4.64050736846178
0.0200000000000222	0.627580511027257
0.102021624797809	3.08649404695982
0.0342883378746449	15.9999999768285
0.0624103892538415	2.31052807011536
0.319999999999977	0.891327919487845
0.0200000000000396	3.1578176217977
0.0283390022837946	13.8434181928306
0.0701312706979356	11.0677104709996
0.0748101942005042	2.15490190591236
0.0200000000000224	0.869613011702555
0.0200000000000224	0.869613011702555
0.0319432406141005	0.704327001137066
0.0937243600301102	1.04355061587576
0.0200000066281852	1.1984024865172
0.0200000000000222	3.88390037103053
0.0200000000000222	2.93292904099247
0.0200000000000222	16
0.0808576242974639	1.1446145083947
0.0298138610344263	0.500000000000022
0.0200000001159879	0.552388239304856
0.0200000001159879	0.552388239304856
0.140748950858141	0.500000125573948
0.0260671980036839	1.69099061477494
0.036421431550526	0.714812779822533
0.0828866891038025	2.58700100493649
0.0614747951111952	5.23116238463011
0.319999999999961	0.500000000000041
0.0636530795976424	16
0.0648209235979636	2.62816726810137
0.0821060293540752	3.77912833368438
0.319999999999978	3.27694901825774
0.228660137107383	2.15591600723707
0.0200000000000222	1.11119333301782
0.0793902866743507	4.28961164533551
0.319999999999974	10.0772239921471
0.19813243699412	0.819119067404419
0.139668237215592	5.84777125380598
0.156987842791337	15.9999999957432
0.0706672019222975	0.758285486192846
0.133182604523304	0.646480710932366
0.319999999999978	0.500000000000023
0.234892399309817	0.500000000000022
0.102503116348244	0.85942361793273
0.093588045293749	16
0.0552485410882591	12.0124092634247
0.131498926558873	6.76236233135164
0.164791468842275	16
0.151203314575201	3.94480467281762
0.108229503785484	7.95089723403534
0.0723651782624235	15.9999999999998
0.101188592349998	8.37712867505029
0.177676181193848	8.16803262497449
0.163487647770982	0.53368372672519
0.174565665347538	1.6232718621729
0.12377425010599	16
0.0200000000000222	0.561085647627644
0.0504591786824066	0.935909417734621
0.0330261527326003	2.29270246440549
0.100046532454388	3.25917699879728
0.119248561353398	3.08335025458861
0.0827456291635809	15.9999980959393
0.172271381703806	3.41906456209204
0.169931455023208	4.79786057368522
0.0384177181574156	5.96767095945586
0.136340253814618	7.74504345844756
0.0453835611723594	7.24501620198905
0.319999999999978	0.787280654996895
0.0656828405451176	3.56851397190261
0.0634550782905084	1.08764276355364
0.0459736966659475	15.4573145752012
0.0200000000000222	4.78693873652126
0.082184527079442	4.05966576362483
0.240578855995931	9.13239810671943
0.319999999999978	15.572176942577
0.0805663220063797	2.11271386834678
0.0549663587708223	8.08665337568599
0.109876909823956	5.98099019643866
0.151956236826932	0.500000000000022
0.0200000000774611	1.52034544627721
0.041088484139841	0.500000000000053
0.203658424897787	15.9999701466549
0.0977288911795541	2.90679751305601
0.125109985708616	16
0.100256792763181	6.90590716871849
0.194590290762046	2.43921773417053
0.0502422273315928	8.32182141675717
0.0200000000000222	0.725887402514434
0.306174608804363	15.9999999934794
0.0260335371851303	0.809939578812552
0.0429331063175207	6.63052642166021
0.160818358706048	7.36227305621658
0.150706610561303	5.34768917400363
0.03188524075451	0.500000000000022
0.0693299773487952	1.16220095359049
0.0924766541212538	3.45044720751573
0.0288059104124638	0.500007804006571
0.0200157933914723	8.33874516923575
0.0374132533011683	9.68223601723852
0.0654817915858857	0.567980632572557
0.0371825341996305	2.39519067149577
0.0727162884191367	5.56733423094387
0.0253451559501338	1.01578569947038
0.0200000000000228	3.30620302057853
0.0306193101445606	0.623691330800422
0.0337806929300956	1.19646590424277
0.141272164994967	2.48731393322881
0.215596590638952	4.27692079680865
0.028333147643813	0.586003524493363
0.0200000000000223	0.74116971810969
0.130489234013743	1.18327730941026
0.218448037454351	2.03037727953727
0.0636694817553018	0.50000000000003
0.0259724051901157	0.500000000015234
0.0370784051393468	2.91194669197838
0.0261251109718904	0.933661495223866
0.0464872097053043	5.05160843488821
0.060720764030852	0.500000000000022
0.0265598591978718	0.997572790023347
0.0200000000004529	0.815624198403107
0.0700015812029817	1.94434146413557
0.10261972821728	2.07573021889179
0.0629964719810055	0.776950790814478
0.0200000000000226	0.546793791766935
0.0200000000000237	6.62642595272722
0.0200000000000222	0.99141780005167
0.08370470555887	6.3226429401115
0.0772708300766401	6.77951866549956
0.0200000000000378	2.3444930116924
0.0958031362587997	1.69916829154619
0.0527770172245131	2.09425973175182
0.025385560111043	0.61641316011714
0.0927944025472258	2.33254495167217
0.0368470089621955	0.611608851239442
0.0823429473123602	1.61582596033408
0.101361866001876	1.33491934645065
0.0237931587148838	3.81692734377008
0.164803182147687	14.1244584883851
0.0200000000000222	0.683607570642005
0.0632214015651864	0.941520872045803
0.0200000000000228	2.67006687125383
0.08702761412184	1.04437481063737
0.0200170289768233	0.88723252336321
0.15793519962333	16
0.0200000000000232	0.763176082654438
0.0269946514474765	3.98330802530873
0.0200000000000223	5.29416671988816
0.319999999999978	0.500000000000022
0.064753939453038	0.895219977161655
0.0889396396707949	8.5388453826652
0.0521879150976342	0.76370065594739
0.0200000000000222	4.25449213183736
0.0310620256306874	0.983255128274606
0.1001086953663	1.80265352691638
0.0522372030662794	9.90271261919707
0.0758232188445992	1.12898574682066
0.0298568873866572	0.500000000000022
0.112117992455885	16
0.112956857387683	2.52343358384446
0.255770528510862	0.500000000000022
0.0389599546405365	0.500000248204647
0.0842173301409139	2.30780809285805
0.192244876738347	15.9999941746686
0.0957159482084161	8.99402892941175
0.0200000000000242	0.500000000000023
0.0949998081741619	1.30728709066453
0.319999999999978	0.500000000000022
0.0200000000000222	1.65675704815496
0.106248134125691	10.8903347486163
0.0284136745436615	3.76171846859686
0.0200000000000229	0.500000000000022
0.095434621423137	1.41670094769186
0.022058597336471	0.500000000000023
0.0833170570886991	2.49527791134902
0.100250705162921	3.15799172007101
0.0361278409820092	0.500000000000023
0.100618796345256	0.688076441308233
0.0422182853464696	0.500000000000022
0.0200000000000224	4.04156059205779
0.247896698924217	1.68315411473232
0.153939384249764	5.28073980228905
0.0309544491033932	1.32583793783746
0.0585870765722866	5.57325674239007
0.0200000000000222	10.6214610655163
0.0548226263659213	2.77976589663172
0.0200000000000222	1.9750036434003
0.0739582552558918	0.500000000000023
0.155613549310909	0.824063608156502
0.0200000000000222	2.19883543012275
0.136246816507056	0.500000011920169
0.139747017888271	15.9999999999972
0.0200174440346444	16
0.319999999999978	0.500000000004618
0.150351104824565	10.0800519845799
0.319999504898519	6.82867330252567
0.052267367544032	3.64458301257162
0.319999999999978	2.47741402989699
0.0200000000000225	1.16957602383761
0.0227701299976131	0.770133330540396
0.100643576336587	2.16894625441154
0.109873864421727	2.31512485797328
0.248919236226923	4.5074896457119
0.113109988338134	3.49545325798301
0.319999999999978	0.609604503711654
0.0200000000000239	0.916465221522355
0.0575696415531788	0.500000000000022
0.319999999999978	3.69170357838792
0.0200065529710761	0.664609140579654
0.258227051292561	0.745127935678726
0.100259303524914	1.95760834424002
0.142603830980928	3.21452574192762
0.0522113900779287	14.163489458493
0.0736934153081752	16
0.0338460786605257	5.01834060180093
0.146153762383266	0.500000000003235
0.238064316258437	5.95470075991621
0.176095609422377	13.0758700011238
0.276994091707081	0.529306679023901
0.0918216764855515	5.21499582500714
0.104635464075368	0.529128533094411
0.158575995680016	11.2020596291947
0.0270659099632459	0.600839274868301
0.0706783992618731	16
0.167474704998985	16
0.0621772436948588	14.6693287242612
0.319999999999978	0.500000000000022
0.0200000000000225	0.61753990976085
0.213770642411635	3.41719904232455
0.0224925461037899	0.789668027512225
0.0555511231620086	1.01742658663958
0.0263458766680187	1.23704711864245
0.0921310151034605	14.5919655305768
0.0200348287516106	0.724077978104593
0.0525292061499949	0.500000000000022
0.319999999999978	1.62355886718587
0.0985704160866535	2.26397491971149
0.069111444234941	10.7785874402108
0.0346159608461825	0.500000000000037
0.0667388294437758	7.63455604906107
0.163773675015702	5.24909954561736
0.12729846476743	6.44706350421603
0.0786959879103872	15.9999999998009
0.111967089665754	3.77687315113364
0.0934819866553577	6.97854645582595
0.183329229907005	5.90945485529586
0.0940421169350226	2.32327963258286
0.113641673380947	16
0.126742562546202	1.69885167993693
0.111853574561918	3.0883322143203
0.130099342036008	4.32840045059135
0.140363478745381	6.20452670379134
0.13801515748755	1.93264312248612
0.0956024425807128	1.68733160713658
0.12041392393861	2.54248003936595
0.0934653251450612	0.504162921871242
0.319999999999978	0.500000000000023
0.319999999999966	0.500000000000041
0.137379336440314	5.64909420025083
0.0759463399548707	0.500000000000022
0.206615959552915	3.40137408517355
0.0950992892465352	1.77271109063361
0.10624228409673	15.9995659644709
0.0399549700742142	15.7565385296375
0.241378926685482	0.973650120687873
0.172652502166897	12.5249417462332
0.319999999999978	1.00746392964055
0.319999999999977	0.500000000000023
0.256304787958117	10.6577440666127
0.0610907190949873	0.773954389144016
0.178762292155187	0.500855006866528
0.0616083959158982	16
0.038323589646061	0.500000023958781
0.0598145565014286	0.923979019728346
0.131628958173501	0.500000000000043
0.319999999999978	0.500000000000022
0.25161881751406	5.59816903456495
0.206285080321348	8.64407182748808
0.0278157831098272	2.37389602496488
0.0244394578049877	2.45080049725642
0.319999999510316	0.500000000000022
0.182785570796603	0.500000000430638
0.0260236936156461	16
0.0235856035694903	1.11525016260512
0.0635281437595148	14.3899438376291
0.0896213499984389	1.59592349931302
0.0246317323690635	2.28441564446624
0.0916804031416755	16
0.0965070171464031	1.50290391201308
0.0258806573904128	0.500235347433817
0.021705561109249	1.93075928286118
0.0200233969870335	12.5895400242013
0.0908352350906012	0.500000000000022
0.0200000000000385	0.506396407617398
0.061758754080437	7.04950414496453
0.145235802161449	6.78544480635459
0.212857571511383	0.500000048800085
0.0301179051982441	0.554093730303229
0.319999999999978	0.500000000000022
0.0423198280931729	16
0.026300909749447	1.70592960305287
0.0217755758900387	0.500000000000022
0.115711283367462	11.6029786617407
0.319999999999978	0.691006915883057
0.128424726682377	4.13939611594766
0.121121126174945	4.15795819050394
0.121121126174945	4.15795819050394
0.0200000000000229	3.84742887799163
0.0200000000000229	3.84742887799163
0.0200000000000222	0.526661018063537
0.0200000000000222	8.45257003611801
0.319999999999978	2.58953003642682
0.0200000000000223	0.988436908428776
0.0659850468957269	3.96294468306654
0.0368682659482707	0.500000000000022
0.0368682659482707	0.500000000000022
0.305861279669124	0.500000000000023
0.0349804770411683	1.63508208950458
0.0200765128309474	0.874046652170066
0.0200000000000222	1.57008849907668
0.0899504042431592	9.25026252980874
0.0200000000000225	2.09067808833754
0.0200000000000225	2.09067808833754
0.0586121066192868	0.778758079974182
0.0269349619386344	0.500044179434378
0.319999999999948	1.1213710878468
0.0548453811019266	6.30247434108187
0.0548453811019266	6.30247434108187
0.319999999999978	0.500000000000022
0.319999999999978	0.500000000000022
0.0402803309515212	6.84012248443571
0.0238396557404618	3.73860562405957
0.0346070936319994	1.18924893569944
0.0448789219574814	0.896755870189138
0.0857516492069452	0.822139010982587
0.0857516492069452	0.822139010982587
0.0200000000000228	0.536537394785391
0.0200000000000222	0.500000000000025
0.0910240125551638	2.25100388023983
0.095518359357742	2.71278798819274
0.0503422180107044	0.500000000000022
0.29262775764049	0.500000000000022
0.0200000000000227	0.500000000000023
0.0337173376304975	3.53530018546239
0.0391509628679436	0.500000000000023
0.0321541852461928	11.6205082540859
0.0287963768528957	0.89574463985201
0.319999999999978	4.70807565200892
0.319999999999978	2.78403506114863
0.0281447994361705	0.500000000000023
0.319999999999978	0.500000000000025
0.0756922805980641	0.500000000000022
0.195347575108069	9.34521369931528
0.15887947772967	0.500000000000583
0.287926817125573	15.9999999999959
0.102567950659856	5.3666933570292
0.209391199531066	6.79340639009104
0.31999999999992	0.674445534337343
0.31999999999992	0.674445534337343
0.0973444335424672	0.5523069669925
0.0973444335424672	0.5523069669925
0.108192081068346	4.12120882316615
0.319999999999978	1.08194979227197
0.319999999999978	0.500000000000022
0.0661519739472445	15.0090635063127
0.0385352164038928	1.49012624955737
0.139047945388586	0.833130293087074
0.319947885921173	0.794806404851452
0.124468998195905	4.29200572415948
0.124468998195905	4.29200572415948
0.0200000000000236	4.43020294975324
0.160918887975538	1.15725595766742
0.0396115807016032	1.53775431269302
0.139379049714948	5.88235677896859
0.0200116611204339	0.728847023351906
0.0971786148771538	8.98015574729829
0.0419913476419363	0.911888009399993
0.104956895428678	3.28970023747064
0.190370953609947	1.78184400937086
0.0621669511993234	0.842817695318849
0.0581249350397584	0.500000000000022
0.0607282617909158	1.10220894423398
0.0436534223637662	13.6880404247839
0.0200244904531599	0.729692354396168
0.0200000000000251	3.25356972183327
0.0218393473941212	1.01180845211216
0.319999999999978	0.500000000000022
0.115657620616075	2.57979308536647
0.284255317267954	16
0.319987683729468	2.15585249022028
0.113351263999164	5.58771326375857
0.0619112881275281	9.10319288045294
0.0563234619111168	7.74119301887369
0.319999999999978	0.500000000000023
0.177317816960146	8.65314135325948
0.235359253058513	8.10835302655816
0.102476258263531	11.082984999144
0.0874423588384115	2.64508166496609
0.319993919591645	0.756881926383164
0.123757472293537	16
0.261841482108262	1.0805925682339
0.20969192672202	3.05677762154543
0.0908913015057853	1.49836183526993
0.319999999999978	0.500000000000022
0.021538917525435	10.5662538820648
0.319999999999978	2.30556871549593
0.0708636997095018	1.10025865633769
0.020000001099652	0.854402458341859
0.0939679130923274	0.656244002304877
0.0635007509634186	4.86099250272121
0.163916020213314	13.5197107911056
0.0340301508160873	0.500000000000022
0.0266518537267907	1.08758004348913
0.030301519662766	0.566091774036746
0.0257202420976668	3.86500039256118
0.028555113744828	0.943539004752305
0.0226243547334662	0.835628377563828
0.0285434403905837	10.3603141421326
0.10879499268701	6.83438098442779
0.0204652452548687	1.81625290196369
0.0395170978107417	1.04381605000704
0.120098888511864	0.878996155132212
0.0659520334120304	0.500000000000022
0.0350187282665385	0.881361505302765
0.0260176887326433	2.11261558484348
0.0685126245260251	4.43009977660003
0.0906580841031963	1.20497021783021
0.0528807320614542	1.13078394653157
0.0384799268293096	1.33559101693771
0.0264470597393232	0.96990172817626
0.0231381426155541	0.851606725245131
0.124124371362736	1.98517254939586
0.0537457829995286	0.500000000000022
0.0200000000000224	0.678250423271821
0.0885639027122614	1.63862916011549
0.0200000000000236	3.12250320688999
0.0262598012484609	0.645692915307778
0.0633191157462682	6.96195816384078
0.177918495012493	0.892629976023154
0.0471499358512594	0.662183447038585
0.102954996842791	1.40753485589685
0.173822259326087	15.5680590140214
0.101354108990181	16
0.0613973107104905	2.7612807246524
0.0844152504374218	0.500000000000022
0.0466270090184558	0.500000000000023
0.0200305739995039	0.757673077139475
0.31999999439749	0.500000223424775
0.231768801629378	0.500000000000023
0.0974241047534542	3.73685651036961
0.105616309744441	0.927087694853874
0.0200000000000223	5.63695452849746
0.0200000000000222	0.905037281313745
0.0493288209272698	1.50421881784588
0.0342877881620635	2.08559619136895
0.319999999999978	0.500000000000022
0.0221954784683067	1.32884205421064
0.0695119018477226	16
0.114952037509629	2.86247973933592
0.0882142646431239	7.33880966485358
0.250641710501185	15.2343550050841
0.0733542025143349	1.06062734982492
0.0517110740105451	1.22820953654509
0.24801507831684	0.500000000000023
0.110786067507663	2.24808450231705
0.319999969845321	1.01523456230118
0.0848888413884421	12.2665054456661
0.049848356386906	1.37112503368612
0.25559953705741	3.09578370356267
0.0842423770440928	3.39579124182185
0.0221321846344243	3.12739772678948
0.0200000000000222	0.576606939575662
0.148331399312701	2.0186393612688
0.0333992091764452	0.500000000002086
0.245167718665047	2.07113572911916
0.0981855617889096	2.29897057959082
0.0813259212022723	6.52062441077185
0.319999999999978	0.500000000000022
0.0381642011386237	1.3400905736953
0.0290869370270319	0.500000000000022
0.0258284574885878	0.965624888185113
0.06654892902368	0.500000000000022
0.0408110083601006	2.01033009936378
0.0419202151456628	0.500000000000022
0.0387498735325981	0.518186372545169
0.319999999999978	2.57367998874775
0.0421829793656866	0.843888645070568
0.0257998537079103	0.500215917012497
0.0209577050904739	0.659208430446184
0.0713444646063166	2.81390512229843
0.319999999999978	1.12674920823636
0.0200000000000222	15.9999458428138
0.0323836715188365	2.29127346863216
0.0398681700247436	0.500000000110871
0.0419785433927686	8.93716063249236
0.0200000000000227	7.41991220382563
0.0297106043889307	0.500000000000022
0.319999999999977	0.500000000000023
0.0500673206431706	1.81329654732676
0.290609368019994	15.9999991539146
0.0321559917503904	0.848341747469577
0.319999999999978	2.66668258068341
0.150701785902881	16
0.319999999999978	2.40742590003473
0.0200000000859308	0.771728874674216
0.0710575347665201	0.836220576463885
0.0913784272802955	2.13085382418545
0.319999999999934	2.6501087673622
0.113210560736436	2.9841018799641
0.0391357762384957	0.500000000000023
0.0586535947610574	1.30053057822122
0.0201023924837385	0.500030878564262
0.0249701329903635	7.75738306506973
0.0744000088689582	0.603705195264713
0.319999999999978	2.38817150931552
0.269136504939197	0.795969402668512
0.0531266850658058	1.27859435082778
0.113596253791229	0.803256560866095
[truncated: 4,594 more rows]
