# Supplementary material for: Diversity of spatiotemporal coding reveals specialized visual processing streams in the mouse cortex
Source: Nat Commun. 2022 Jun 6;13:3249. doi: 10.1038/s41467-022-29656-z (PMC9170684; doi:10.1038/s41467-022-29656-z)
Supplement: Supplementary file 7 — Source Data [file 41467_2022_29656_MOESM7_ESM.zip › source data/FigureS8D_AM.txt]

Row	sf12	sf23	sf34	sf45
tf12	0.872050879586886	0.810177779952645	6.45287782346458e-09	0.428082886713748
tf23	0.048005799351987	0.846628866005883	4.28811034698237e-07	0.00107184841378157
tf34	0.184605938853629	0.0444436818153416	0.000192072771680073	0.000513540173190344
tf45	0.219660290978527	0.000150792395819258	0.62934329639757	0.0114222116656169
tf56	0.279999424496678	4.33991087527186e-09	0.00549220900915409	0.072398664890784
