# Supplementary material for: Diversity of spatiotemporal coding reveals specialized visual processing streams in the mouse cortex
Source: Nat Commun. 2022 Jun 6;13:3249. doi: 10.1038/s41467-022-29656-z (PMC9170684; doi:10.1038/s41467-022-29656-z)
Supplement: Supplementary file 7 — Source Data [file 41467_2022_29656_MOESM7_ESM.zip › source data/Figure S5D right_RL.txt]

hcTF
15.134622275056
NaN
8.25032060024109
NaN
NaN
1.25027420046351
2.76587551648132
11.4557146785385
9.59537625472665
11.9953663106677
5.12439923737209
9.37725252071353
10.8147320708389
15.0456016211352
3.18458794231069
NaN
NaN
1.4197936901978
10.7685609570799
2.89088297407767
6.3319511114711
12.412281322393
5.250914720446
NaN
NaN
NaN
NaN
NaN
15.1907099611378
11.5517988112045
NaN
11.8309350724978
10.1276172241636
7.51809596866328
NaN
9.43972280013235
NaN
NaN
NaN
14.4657707453753
NaN
14.400456756247
NaN
NaN
NaN
10.4365854086593
9.41505380981502
NaN
NaN
NaN
NaN
9.29221071478824
1.57730057192965
6.96050987934405
NaN
14.9908750361799
12.9760653223985
NaN
11.146956113793
12.1289928919593
8.0486139031764
7.39112787732632
NaN
1.42337392644784
9.94167290175752
1.44417129588485
3.6611509270195
1.99185439932817
6.114394401186
NaN
3.30537196554031
NaN
7.26141067639093
2.52994791980788
NaN
4.77778095873602
5.20138143497317
6.80932344874279
NaN
1.9436966895068
13.7182623542044
6.87246704793053
NaN
13.0040188070731
2.1695312727756
3.26097958443479
NaN
NaN
2.7481015637654
7.50877907235701
3.15840201488414
6.14967767277143
11.7051938502948
NaN
5.37025372895164
5.25723147745554
6.23168056943614
NaN
6.35110427316784
15.2795504582557
11.6894296240371
NaN
NaN
NaN
15.0078970993812
13.2514810183584
11.1969699197651
11.3286147222123
14.2901087626981
7.30900850803158
13.1474621511503
NaN
NaN
NaN
2.77512833976203
6.23592946079985
14.736479966804
6.4797902818539
NaN
4.99856231336083
2.94188774102727
15.8377913237884
10.0399986658664
1.39335056563895
NaN
NaN
5.13887773650013
7.75300961197157
10.3852173751027
3.25744872088007
9.54936971843453
14.5069572760561
6.69238845273993
13.5906450656448
NaN
NaN
14.6418282618578
12.5558026764439
NaN
1.52938295457519
12.4252592382747
5.64767902272277
8.48063446788166
10.3590379727457
NaN
12.2520494397391
11.1774326222957
9.00409435142581
3.18492690330613
7.57581495590092
8.74440974088996
2.1773790460963
NaN
9.04326244200857
NaN
2.09167651411005
NaN
NaN
10.3554386838658
NaN
NaN
7.97675906019
NaN
2.85710656475023
NaN
5.5173819574893
NaN
2.4198349176598
3.06267543422996
NaN
NaN
4.54871513745154
13.7174290891028
NaN
9.36176964616051
9.69157747734235
9.12745415940578
2.63266304864786
3.6407183239144
NaN
9.9008651694296
9.53709607493168
7.32507730712199
3.03107265842993
7.90303165297848
NaN
5.80982253313487
NaN
10.6168420722517
1.53810074347136
9.82965847411924
1.53310154780633
5.30066649488593
NaN
4.38350681368747
15.7346483826335
NaN
3.30422757327035
NaN
NaN
12.3936015159063
2.83871121488929
NaN
NaN
11.6320236755996
7.94530441210408
NaN
NaN
13.125516877056
NaN
2.58512333905823
14.8412825125082
13.1837247227192
2.49377788870219
NaN
10.9141132418764
2.87828641510315
12.2461953876387
NaN
NaN
NaN
NaN
NaN
NaN
5.20445547946032
NaN
NaN
NaN
NaN
NaN
NaN
15.0875364985055
NaN
14.5651493544766
6.93753615982106
15.0377823145121
NaN
NaN
NaN
NaN
9.32947604812816
NaN
NaN
14.0920574382104
NaN
NaN
NaN
15.4806105469741
NaN
NaN
4.20961054364269
4.78492888096357
NaN
NaN
NaN
2.89540256579697
NaN
NaN
NaN
1.3634987566105
NaN
NaN
NaN
NaN
NaN
NaN
NaN
NaN
NaN
NaN
NaN
NaN
NaN
NaN
NaN
NaN
NaN
NaN
NaN
NaN
NaN
NaN
NaN
NaN
NaN
13.2490775710525
NaN
NaN
NaN
NaN
NaN
NaN
12.017899167538
NaN
NaN
NaN
8.99796242900579
5.71485852593475
0.707106781186592
5.71967538030457
NaN
1.44525919045841
NaN
NaN
NaN
NaN
10.0712836013349
NaN
14.6532826178598
NaN
NaN
NaN
NaN
15.5197306406148
1.38964701483269
NaN
NaN
NaN
15.0122938565464
NaN
NaN
NaN
NaN
NaN
8.33140029497603
NaN
NaN
NaN
NaN
NaN
10.4925453917995
NaN
NaN
NaN
NaN
NaN
14.3608780192602
NaN
NaN
NaN
NaN
NaN
15.9805677462208
4.83368395165064
NaN
NaN
NaN
12.4635974484991
8.69453220234813
NaN
NaN
13.3798337991197
NaN
NaN
NaN
5.73031813255785
13.6183902831032
NaN
NaN
NaN
13.5085325887054
NaN
NaN
10.9564460660968
NaN
NaN
NaN
NaN
NaN
NaN
NaN
NaN
NaN
NaN
NaN
NaN
NaN
9.41125726012647
1.89415871161696
NaN
3.34681064220769
NaN
0.747059403355608
10.7856088155774
NaN
6.67279407504444
9.77689579865928
14.404312858147
3.6989910964197
NaN
NaN
9.443635812481
NaN
NaN
NaN
NaN
7.55910107968288
NaN
NaN
NaN
NaN
NaN
NaN
NaN
NaN
NaN
NaN
3.80088365100593
NaN
NaN
NaN
NaN
NaN
9.1802333738342
NaN
NaN
NaN
NaN
11.324914196858
NaN
NaN
11.9969635651921
NaN
NaN
NaN
5.54728745760244
NaN
NaN
NaN
NaN
NaN
12.7598104631174
NaN
NaN
NaN
NaN
14.4929626440593
NaN
NaN
NaN
NaN
8.2085531225312
NaN
1.45497660595181
NaN
8.80387240572016
NaN
NaN
NaN
7.46892705134292
NaN
NaN
NaN
14.7689288929789
NaN
NaN
NaN
NaN
14.6580411128651
NaN
NaN
NaN
NaN
NaN
NaN
NaN
4.3177076229493
8.65298590461285
NaN
NaN
NaN
12.1456806706291
12.9196070555109
NaN
NaN
14.4953925024336
13.4948588019013
NaN
NaN
NaN
NaN
9.21012816889975
NaN
NaN
NaN
11.4164912014517
NaN
NaN
11.800151364113
NaN
NaN
13.798966822118
8.23173104568635
14.4925939123684
12.2271023250598
6.94961916710054
NaN
11.54136373475
NaN
NaN
3.04502981409804
NaN
NaN
1.3879501795636
4.2664539721606
NaN
3.21634179879397
14.5339022437709
15.3997937893347
NaN
NaN
7.76503335444455
0.802621963768941
13.7269885936381
2.88735603612144
NaN
5.61805592481006
NaN
NaN
11.2517946299138
15.1078403827316
NaN
15.5459123443768
11.2768354403316
4.49464649843716
14.9906146969088
11.0895519535132
NaN
NaN
NaN
NaN
3.14918616074002
NaN
7.98055857390156
NaN
1.2960882120722
NaN
12.4679753971937
1.96533299261061
4.32729093118864
NaN
2.43110110578096
NaN
NaN
4.04243879605224
13.3540336099258
12.2446415114792
NaN
11.2653217250828
7.45442826874679
13.80681412911
0.813176088592592
NaN
8.82756082301561
7.3872545295385
NaN
3.28235022768429
2.78782321073701
2.5205694495079
4.09617465776887
12.6846624866361
13.306163339586
NaN
9.35990425388461
1.42276107393084
8.94211283930796
2.54091878699816
6.1444898240514
1.79842472205049
9.06395987912488
7.34774587065656
1.33397789721522
1.62712747977145
3.52429040391816
13.394992805767
NaN
9.09855790865695
1.26433345446928
11.5381511279913
15.643788667496
3.59969070610144
5.84217622642122
NaN
NaN
4.16402004812227
NaN
NaN
1.54888689932131
2.73175887779736
NaN
1.99285098473723
2.47337643122764
14.5066180528449
9.96320586325121
1.9657078504503
1.97610042792036
6.02714512759005
6.74201193674048
8.09116045925859
NaN
NaN
NaN
NaN
NaN
6.6525131869535
1.36206229957966
NaN
8.21226126843882
NaN
2.76483341094926
NaN
1.93345853293208
7.47469373479947
1.74218311033547
3.2685459993986
NaN
NaN
NaN
9.26774013830361
5.13391313781868
9.544022874111
7.4527362864679
3.50204627291142
13.4566696343605
NaN
NaN
NaN
NaN
NaN
NaN
10.2993037200411
NaN
12.8291482560377
12.2501678704561
4.63016493213581
14.8423401238245
6.11449798562074
NaN
NaN
NaN
NaN
NaN
NaN
11.2723692931894
15.3549708339669
NaN
NaN
12.472109325027
13.2588306651863
2.91952635567249
12.5065525256662
1.4857015134756
8.51372518583602
NaN
4.37853492035413
NaN
3.24077597629381
13.6911571672287
NaN
NaN
NaN
NaN
NaN
NaN
NaN
6.59376154483394
5.0981294474308
NaN
6.31886593424968
6.4438171507861
NaN
NaN
NaN
NaN
NaN
NaN
1.37108652932877
NaN
NaN
NaN
12.8502065101016
4.096439074666
12.2301687220323
14.9072001265122
12.3505428164968
NaN
4.61490461425046
NaN
13.0586203849919
NaN
NaN
NaN
NaN
NaN
5.69104517405886
4.65523897476236
1.30741904143142
3.91602469465912
NaN
13.1319718832689
NaN
NaN
NaN
NaN
NaN
14.0588650386187
2.36751014083789
9.63442633003832
15.7059860348747
NaN
5.36207669098988
NaN
NaN
NaN
4.66529190589554
NaN
NaN
NaN
NaN
NaN
NaN
8.59235368307429
15.9491817649294
NaN
NaN
2.83568823574634
NaN
0.896620918504104
1.35783408378908
NaN
NaN
NaN
NaN
NaN
NaN
NaN
NaN
11.1904462469642
NaN
3.16543213025413
NaN
2.63345345265627
NaN
12.8185522867774
2.99473195844417
2.30655373129911
NaN
11.6505480115151
NaN
7.16887084808871
NaN
10.5189811549294
NaN
4.37678975860082
4.78150033749766
NaN
1.09893957311237
9.50746503328283
NaN
1.90448083838326
11.8803675378537
9.74202316558458
3.17950963454469
NaN
NaN
1.28504640367442
10.745892918969
14.0723012732209
NaN
13.8183105465876
13.1728691597242
NaN
NaN
1.18604148351787
NaN
NaN
NaN
3.93006096190535
NaN
NaN
1.28265404881643
4.89129029218355
11.3101700742537
NaN
NaN
NaN
8.23532877695729
11.4676447948207
NaN
7.78004371407596
1.29327769994372
2.30906528789704
NaN
13.05300805003
NaN
5.99642172868493
NaN
NaN
1.43456950342978
12.4000673140315
9.05102443254087
7.53798213251536
NaN
12.4197888635546
NaN
NaN
NaN
1.32801385666279
11.3645375429162
NaN
10.9159215471297
14.4455115539863
13.1338092302744
NaN
0.707107051117391
NaN
14.080843197668
NaN
NaN
NaN
NaN
NaN
NaN
1.52387392647486
NaN
14.1821504584335
7.45282247435071
4.85482060613217
NaN
8.89092990330348
NaN
9.53864818726391
NaN
8.83014706265389
13.2627800711911
5.11652800970612
1.49597287079797
1.44488989241016
7.61865368512836
NaN
NaN
8.34144604539843
6.90759916865959
14.4271686822852
13.0059892831111
NaN
10.7540746172305
14.1638224896435
NaN
7.4515778445011
14.3648487994347
7.51261770739734
8.97915783935909
NaN
8.20433657517234
NaN
NaN
NaN
NaN
11.3179414286316
NaN
NaN
NaN
NaN
NaN
NaN
NaN
NaN
4.65735404640164
NaN
5.20306771182557
13.6007008051694
NaN
NaN
NaN
NaN
2.07663758695731
NaN
NaN
NaN
NaN
9.69189215986575
NaN
8.02079816960325
12.5182068488787
15.8158307587731
NaN
0.707106891283355
9.63673334058022
NaN
NaN
NaN
1.54062818413818
NaN
11.5409737956545
1.57036509117858
NaN
9.19514807512149
NaN
2.47350399319829
1.44990510394891
NaN
6.29995763615159
13.3137969900256
NaN
NaN
NaN
1.72257070440858
14.8783632734768
10.1698298753696
13.9364762273891
NaN
NaN
NaN
NaN
NaN
14.0764136899926
2.92729155774538
NaN
NaN
NaN
NaN
1.85601286646613
NaN
NaN
9.22979988387506
NaN
NaN
NaN
6.23486980315622
NaN
NaN
NaN
NaN
NaN
NaN
NaN
12.357706302113
NaN
NaN
NaN
11.5244427931513
10.4123309245739
NaN
13.5289603480255
NaN
3.55564277255148
NaN
NaN
NaN
1.88419387717074
NaN
7.02365028530722
1.90558238841511
NaN
2.31405087114734
14.1842546761089
NaN
2.84664528227296
NaN
NaN
NaN
10.5817610052594
NaN
NaN
5.00331010744313
NaN
NaN
NaN
14.7212570034073
NaN
NaN
NaN
NaN
NaN
6.49908629031381
NaN
6.52286719441986
NaN
7.45958423349729
NaN
NaN
13.44591937904
9.2066192460837
NaN
11.9187670852994
NaN
7.35096946634342
NaN
4.20615684161285
NaN
13.7074671316142
NaN
3.41040880284462
NaN
NaN
4.90741931815783
NaN
NaN
NaN
2.62711479904323
NaN
NaN
3.24343055196991
NaN
NaN
15.9648738976997
NaN
1.34271753456299
7.21628880159238
14.3586766890203
2.76210555386774
12.7104420390115
NaN
14.1118395924039
NaN
3.15827723240356
NaN
5.69574440692185
8.7064229710184
11.5360174609939
13.9715509787664
4.67357391947808
8.41081486666812
13.7335687487793
NaN
2.80800171169359
5.81943700233836
NaN
3.9454188211766
0.707110209277787
NaN
12.242013008801
7.61175903184325
NaN
NaN
7.20159890195564
NaN
NaN
NaN
NaN
NaN
NaN
NaN
NaN
NaN
NaN
NaN
NaN
NaN
NaN
NaN
NaN
NaN
NaN
NaN
15.2366972305848
10.9041051364853
NaN
1.80278540326136
NaN
NaN
NaN
NaN
NaN
NaN
NaN
NaN
NaN
2.31659421809795
NaN
NaN
1.85120025967963
NaN
NaN
11.0658831156461
NaN
NaN
NaN
NaN
7.24577247221958
NaN
8.52639357074284
NaN
NaN
NaN
NaN
NaN
NaN
NaN
NaN
NaN
NaN
NaN
NaN
NaN
NaN
NaN
8.82311045319988
NaN
2.27769404429692
NaN
NaN
NaN
NaN
NaN
NaN
NaN
NaN
1.90454389493215
NaN
NaN
NaN
NaN
NaN
NaN
10.2269011256255
NaN
NaN
NaN
NaN
10.6376408931334
NaN
NaN
14.9970804941283
NaN
NaN
3.67319321710414
NaN
10.0476587360487
13.8085346207955
7.84556151547967
NaN
NaN
NaN
NaN
13.1829795601198
NaN
NaN
NaN
NaN
NaN
NaN
7.59388559946264
NaN
NaN
NaN
NaN
10.8488411391298
13.580151289177
7.51678170892082
11.0552075947076
2.89449541867739
NaN
NaN
12.2666849061006
9.86174033156977
6.52459771623966
NaN
NaN
NaN
8.80659123460317
NaN
12.7306364186983
4.083362460032
12.0253890587228
NaN
NaN
13.65174964866
8.92316335197063
NaN
10.0967242028762
15.5410605243447
NaN
NaN
9.38987697495403
NaN
NaN
NaN
3.9838069284012
7.54881762869253
7.97993608971986
8.68549617756675
NaN
11.2966046053138
11.6829646284369
11.5176784452193
7.15941640396446
NaN
2.14969012429718
9.7263472099275
NaN
6.1185937359203
1.04609662060143
9.00590284159225
6.01886612930604
15.5869379451093
12.4884321726309
2.12851385305015
3.03322667208902
NaN
8.01605631459911
NaN
7.84910804975327
5.22369647509972
NaN
6.92972626271192
NaN
7.99551667393595
7.27374878543114
11.2207897078664
12.7246413736887
NaN
12.2346975305412
NaN
14.9406842926653
NaN
1.53514940588213
NaN
NaN
7.45595676033961
1.13113148631711
10.2403209423545
8.18340362361233
NaN
NaN
10.0610720267561
11.2726510325702
NaN
NaN
1.69613076586484
NaN
NaN
14.5183851283625
NaN
NaN
9.69805063385078
NaN
4.24283575075953
NaN
NaN
14.0417781208514
12.7514067346692
NaN
NaN
NaN
2.00871586996581
NaN
3.53142781360818
7.75148170592282
NaN
NaN
NaN
NaN
3.56498270812359
2.52077571226471
NaN
1.62574073934772
10.9163405535876
NaN
NaN
9.71228299872697
NaN
2.93255985041555
15.6768426407911
1.04457915106961
1.08866181969549
12.2125927368808
3.60631067770296
13.8407100508741
NaN
NaN
NaN
7.8513186044601
13.9358885066143
2.76851885422483
1.04685945653273
2.47392425890272
NaN
NaN
11.6797310660616
NaN
9.64996429328342
NaN
NaN
NaN
NaN
NaN
NaN
12.6293531154658
4.27290375463434
NaN
11.6183965430029
8.34836022817059
NaN
4.25544670046562
NaN
6.73454865114146
NaN
4.48316420757613
7.90193697109414
NaN
13.6766804085673
4.96446887154987
NaN
0.9411287487595
NaN
13.8271022220153
13.5693793792353
7.78478340003551
NaN
NaN
8.65555912121687
10.7769090738256
6.18003944361147
14.1297669685828
NaN
4.87283179417877
11.8330028056366
15.7525232236418
6.04180280872295
NaN
14.9443233856271
7.46120270558481
NaN
11.9336059222806
NaN
5.37944228526797
10.9085147262286
NaN
9.22642297626797
NaN
NaN
12.699632576997
NaN
NaN
2.03943707099876
8.1726605935222
NaN
NaN
NaN
NaN
6.16682774204281
NaN
14.6550602774874
NaN
7.19503529632512
NaN
4.66472279011514
NaN
14.1468708682663
NaN
3.27421924423956
NaN
4.45481143479552
3.3046110877607
NaN
6.24161949467636
NaN
3.76690273917087
9.66002109031493
2.69772887187993
NaN
4.87726085158924
3.09194336527381
NaN
NaN
NaN
8.88003775451256
10.6710197117423
NaN
11.9898511389201
NaN
13.588974699717
NaN
NaN
NaN
10.7626670816931
5.44563983846036
NaN
12.6450745724632
NaN
NaN
7.08222514209503
1.41342412245237
11.9425567467498
8.25834169733685
NaN
NaN
NaN
NaN
NaN
4.63511970756078
NaN
NaN
4.81585231920278
NaN
8.28271750217053
5.18089018036206
2.78594771126963
3.98247570019578
10.9197047708165
1.10230970138644
8.86772641637999
7.22344208030649
4.42520103556247
2.36134630797214
5.43590405866655
2.54347516276594
8.09256967247103
12.5480004068552
12.1199231700658
2.46704539041258
NaN
14.4194394580182
14.0335541830343
11.9505370334397
12.1329729013923
9.22677761425115
5.45005039289552
14.0492693034611
10.6080416747045
5.146826752317
7.23521089334704
5.12768010447158
NaN
6.11770468298759
6.00797818259515
4.39203937514372
2.89160297276131
7.7421498232077
5.72565568646174
3.5321653254203
5.76678555236345
NaN
11.9579078892129
NaN
5.02594744536735
5.54958486011263
12.4173405203169
6.78786266379926
NaN
0.790944015732695
NaN
NaN
5.92149238548686
6.19561699556597
NaN
7.82156425115741
4.35768815383353
2.33427373857447
NaN
3.65760324618156
2.80580874209758
7.06715924783874
9.15356695001724
NaN
2.63495040083029
NaN
2.38758634664598
1.63384596996077
3.28010578287475
NaN
4.37790654347537
NaN
3.28682862841532
6.99816671614
2.66572099496053
5.05688828656144
7.19128848022947
NaN
13.4055246018039
NaN
11.444011174338
3.76268542372928
7.34526682421833
6.75709377354003
7.59805457394197
15.8034129713538
7.13309296655329
NaN
14.0810885919916
8.56112161047777
NaN
NaN
NaN
NaN
0.718977789130958
11.7456423117774
1.3892866793522
4.62632388728813
NaN
NaN
NaN
NaN
4.22422415880337
1.40855079892666
6.55827604570746
10.5474584300502
6.73303789271325
9.02877167794265
10.8304735893041
8.31727203190432
NaN
NaN
14.3550409085708
NaN
NaN
NaN
13.5589625905792
NaN
NaN
4.54910321479687
NaN
9.6379838941773
7.01907312528469
4.52779060379708
3.16403089611139
9.09762235426662
1.3866251844834
NaN
3.78917303890765
6.10815116131227
5.58107350461175
NaN
NaN
3.7058760322486
NaN
NaN
7.13998888202875
NaN
3.64421151144839
5.72711704810553
10.488777181343
13.0687028328874
4.83045739391422
NaN
NaN
NaN
2.67687939092391
NaN
10.5195344986078
0.743878487970458
1.41424572504899
NaN
4.98258645937745
NaN
3.01626326055084
NaN
NaN
3.39160085160458
10.6915191092322
3.96022916905112
13.3220110744584
NaN
NaN
NaN
NaN
NaN
12.8204339847616
4.76608553875315
14.7087112686071
8.36803862575029
8.5533042772262
NaN
NaN
NaN
NaN
NaN
11.1360872727415
0.868768148193701
2.83096696700428
NaN
4.53651256265145
NaN
NaN
4.93735977605569
6.78572880824013
NaN
4.39986159539477
6.43820537384877
10.3954625697891
4.79590969977902
5.77437584955945
8.31192728234487
6.09880506414388
2.26168600700656
4.90250623970759
10.4107217817941
NaN
NaN
2.76032541561318
3.48173676107659
13.3951280991681
6.28422161505164
0.717987384680208
4.30341390936762
3.1682642886014
NaN
3.06830601575075
0.739901406705576
5.24186405541147
0.738259837411615
2.75735256080262
3.16275096374487
1.45789134778502
13.2474479761422
0.873664129798444
2.87732167001063
12.6934190425204
NaN
NaN
NaN
6.4542544546164
NaN
6.41453012102534
13.2727343585009
NaN
3.19552555052207
NaN
12.2432776890144
8.83655408163058
10.0558873583896
4.5269057819352
NaN
2.97833317768346
5.43556553654919
14.7181919815165
12.9485379791966
6.19564675230588
NaN
8.13864000917994
NaN
NaN
NaN
NaN
5.20335373339108
8.41136499129004
NaN
0.726533884875829
0.788250070809345
NaN
11.7935225231898
7.56768332741938
NaN
NaN
11.5208019268867
NaN
NaN
NaN
NaN
NaN
0.707106782240911
NaN
NaN
0.707106781193127
