# Supplementary material for: Diversity of spatiotemporal coding reveals specialized visual processing streams in the mouse cortex
Source: Nat Commun. 2022 Jun 6;13:3249. doi: 10.1038/s41467-022-29656-z (PMC9170684; doi:10.1038/s41467-022-29656-z)
Supplement: Supplementary file 7 — Source Data [file 41467_2022_29656_MOESM7_ESM.zip › source data/FigureS14A_LI.txt]

V1	LM	AL	RL	AM	PM	LI	POR/P
0.582889693444043	0.699503587970784	1.32683915225346	1.42956701692898	0.967927835523947	0.954540087528812	0	0.619993889770491
1.16726034589173	0.722253002410891	1.73508295609751	1.73815863624394	1.41117672304668	0.15399775595948	0	0.356776325167271
0.460863797989232	0.823307590445818	1.66305396205457	1.63438742176792	1.5186793042686	0.65162386628769	0	0.354259405805866
0.834679087726676	0.70857279418914	1.15952102256735	1.57057055581646	1.17122784628434	0.836556675527737	0	0.732714775374122
0.598442818905943	0.888588353177797	1.5573301547218	1.57813954344031	1.10424296470806	0.593441185372406	0	0.44917303838007
0.899122508275489	0.736952558604975	1.82791278171694	1.70245883073743	1.56056570086236	0.334521046779025	0	0.204334988280602
0.895347357508081	0.746389541230201	1.66187278407417	1.72314985209646	1.33917913339661	0.657747425687775	0	0.458541896451821
0.375647513914067	0.491365677775937	1.36357182999622	1.53944789124562	1.22231073583252	0.662522335358927	0	0.377270917362709
1.4091833837493	0.618880883959619	1.7955628488331	1.59952344770049	1.40851283232056	0.56697304585772	0	0.249807187437814
0.479169075450195	0.695733624227889	1.51909034070606	1.49559319570109	1.18920694586309	0.805222830341627	0	0.367392557624549
0.799934440939864	0.856326446037753	1.49166538952172	1.69194252932082	1.43100139670062	0.489464364162991	0	0.105246610662128
0.47846829504893	0.690801050888417	1.43292798571619	1.68859232294281	1.27607414392354	0.720054544688877	0	0.155208300372371
0.471395607165223	0.561224678716347	1.77724485386929	1.69334504935462	1.49831225289716	0.274319651707214	0	0.255051737509261
0.803052090549438	0.60694513978681	1.52499180838407	1.64047882824524	1.2721751329965	0.404364979515296	0	0.313899167158898
0.61260934502501	0.363207095272759	1.35930401664255	1.72264490010941	1.19044795063218	0.480771699658868	0	0.25508508741165
0.518097467017072	0.562839682303897	1.45555924018288	1.51601908768307	1.0877722766183	0.501931181228648	0	0.267619152305416
0.532167636753903	0.807956626235317	1.61572673887961	1.75481936307768	1.24824754871475	0.441843637156848	0	0.357549950035963
0.539782410652542	0.725580287085996	1.56308518019643	1.46213711425371	1.20724049130984	0.520969509554959	0	0.585922433394106
0.551648669846574	0.83950151968002	1.66263457100854	1.76054105434939	1.53165160835627	0.276949622979547	0	0.363211876725124
0.645588591622928	0.665125027070215	1.27151617401376	1.40114047562336	1.13474048334057	0.770942850842395	0	0.633031987569268
0.50881769010752	0.825556950144439	1.77626223805699	1.62663637770272	1.48080308762578	0.560700194191596	0	0.132608828776549
0.494760787591182	0.760731062860436	1.36571181852728	1.73699664279467	1.3066412251249	0.502552735315275	0	0.438666801123641
0.210892075574856	0.835543961294757	1.67983824489034	1.70751135517822	1.24252449939281	0.566619345653299	0	0.404655633170236
0.323334130545342	0.58286035968669	1.20263660769275	1.6471532297337	1.35171567228354	0.529111676653361	0	0.504959414721459
0.629494585122489	0.537173279671486	1.42062883944505	1.65281763346237	1.23862416121208	0.634045947670836	0	0.345896856645388
0.827071510654145	0.567107175611376	1.53472885579742	1.61207541367946	1.33233346966863	0.540221024076493	0	0.478306834007678
0.624997068834389	0.643453314108163	1.41165205881917	1.59792250673747	1.26583858430079	0.650994679838284	0	0.329541022370861
0.758393478715707	0.403453968076966	1.22076019576228	1.47934534558817	0.887467237855882	0.684583862609009	0	0.33922368154943
0.355005886753703	0.812318484909742	1.72786690164852	1.77003819768388	1.20199051626111	0.863187548226224	0	0.353318439008454
0.7426789038758	0.517576544472529	0.892630220147473	1.62473252971574	1.26428145447771	0.099745643276831	0	0.460115186342593
0.315022532123115	0.976943353161706	1.55052866572865	1.74476029283484	1.30493864760547	0.281009870740766	0	0.166267501535562
0.695058165954792	0.68012399962322	1.85897282724246	1.77706999797	1.61743899375313	0.23061317027106	0	0.308830082480386
0.226039685282325	0.498486231456717	1.38462808577357	1.55008712600766	1.26162856700091	0.489603173281598	0	0.0703651810643591
0.646280447711926	0.964195227427983	1.45781145513403	1.65808432927649	1.36286995696535	0.498748512628331	0	0.218226643720866
0.52748945698598	0.738682954025752	1.39430846321171	1.77228797000756	1.45796308498603	0.312671563154288	0	0.471691155417642
0.640568168917157	1.07020452429049	1.26394742485336	1.527639192606	1.16141495284066	0.755323948502046	0	0.455236950222216
0.855518367746566	0.374328289083138	1.5750095351959	1.58821823967036	1.40748340100994	0.278979701100059	0	0.23783809711537
0.497731755632269	0.487021925605908	1.64190214629268	1.60463015077101	1.2600694650335	0.769676729514853	0	0.483493384493469
0.898780844762171	0.70201542212803	1.1317729671511	1.62030784969547	1.24128189856315	0.670402152266413	0	0.500927811348413
0.355434084987725	0.849449122450946	1.54376410604574	1.53212514422143	1.25109010680232	0.571579677846659	0	0.0848351274428272
0.599535582945872	0.80957974026624	1.39091342831587	1.35574716110562	0.806272724804158	0.925745817274334	0	0.283164990290745
0.70836903385143	0.844429490506867	1.46021184123679	1.57862745336405	1.12358766029323	0.885157637544617	0	0.188546621826017
0.893856449562331	0.631289607547813	1.22189564928059	1.83659316067398	1.36632273232894	0.420705290037988	0	0.100000932226586
0.846176485693336	0.477038167945976	1.60689956752897	1.68567902084675	1.42404708925068	0.59692175045073	0	0.437071243535573
0.611373103896024	0.70072935777512	1.38792153493257	1.72134654467362	1.45702673818847	0.494507035625375	0	0.188200167103599
0.446691734892659	0.514337322133581	1.64544244424277	1.55953292442452	1.21177164038824	0.644702689422196	0	0.393012841600604
1.23630726979965	0.594581050624391	1.63882079496612	1.70390448187836	1.69960238707123	0.604883004760527	0	0.244620875136743
0.1779789199992	1.10894774635448	1.33990861205451	1.37296870239947	1.16845392828265	0.792818646323732	0	0.354323487396093
0.424212636372431	0.385576085584834	1.16890273812671	1.57732292248493	1.04808658137895	0.411801415896038	0	0.392850334253701
0.168761133695828	0.791843873460477	1.41991429294856	1.48264653900788	1.17580291178276	0.598440217937694	0	0.337796502519791
0.27784591768892	0.82054377782598	1.34028806319169	1.58798086417722	1.34958329990661	0.846652097503774	0	0.299819600183736
0.380936190285377	0.580995833419523	1.70044068540168	1.470370138189	1.2336081323437	0.548340153456684	0	0.480269922072375
0.73126048215929	0.757204738615088	1.54703063834358	1.69889720530012	1.30543294711953	0.714106046995488	0	0.392680915916512
1.19683864372347	0.821688089580033	1.61242232507418	1.65066124450707	1.27420360355385	0.449061194977675	0	0.434535217074098
0.3699799003283	0.481092825273676	1.21454990086426	1.53525684945687	1.02834160758621	0.596808442597027	0	0.248685496346528
0.548118172728667	0.669215847123059	1.32783877987146	1.29818514222598	1.12315820038097	0.762752028017722	0	0.549593742319099
0.431545626184255	1.06343477297553	1.53402784933627	1.47580887243935	1.17824062347837	0.603334829946867	0	0.172071547424795
0.870611600101999	0.388405795714934	1.43026230515427	1.75462867685876	1.5894921195926	0.25778702970818	0	0.172846657167172
1.10598457397554	0.791217513321781	1.69753670247818	1.56685098257199	1.40281059015718	0.627124477378893	0	0.230256854835636
0.496189929595426	0.965722108471805	1.4626647112468	1.80108914482615	1.41470666508199	0.392931926354438	0	0.270126506397868
0.810523576530971	0.623896464709152	1.44663940245613	1.48161828380399	1.25280329707987	0.617093452170847	0	0.262009937935215
0.536247753084967	0.864038847859934	1.4711354123008	1.39717605419097	0.991838235405045	0.916520248943607	0	0.322259214335954
0.758653302852994	0.657230830620107	1.74078493497145	1.80385830728913	1.30292246931182	0.553222924835188	0	0.224744751334684
0.706126456292358	0.642338280492189	1.6669464375754	1.67555075736974	1.33009530139126	0.322109026894925	0	0.275265400772434
0.27259240235345	0.911497562319093	1.69447762741233	1.83696180625921	1.63121776790061	0.14475748903703	0	0.204854342931206
1.1701495052007	0.823002669575332	1.45620007922306	1.70170397804705	1.30814165978286	0.399021078251706	0	0.696583340598761
0.713534118689891	0.770003542703053	1.48882687401798	1.75329468021989	1.58776919299051	0.14071242322824	0	0.373237532234026
0.399372802395679	0.407968009821637	1.62459092149153	1.62083357359989	1.26335429061437	0.626554849285472	0	0.441915808685326
0.482080609387731	0.522306384310488	1.68539129918743	1.60123684345849	1.20174750278876	0.570053292162735	0	0.22340275759982
0.605757620679419	0.52903901196931	1.25509348233422	1.63180324090556	1.19530889603565	0.456621315291984	0	0.308016933743973
0.924833749071261	0.766718442199717	1.49877802398972	1.55573231748124	1.14542897367317	0.503153616538133	0	0.306964891595702
0.612769951583777	0.732764523991356	1.43553389966352	1.62746071854001	1.31504775635865	0.532711557189264	0	0.380187941577039
0.486515728874439	0.918305952898877	1.27980925871546	1.59536999417376	1.29399320088165	0.594325677681759	0	0.42166198965133
0.156192900874897	0.578945955518041	1.45076406860434	1.3399929835582	1.16478013884786	0.621129245184407	0	0.49223835636395
0.491382393552754	0.562619581343962	1.74332145374945	1.62333928530245	1.35015704906607	0.482358756855359	0	0.439980709402271
1.02832850817129	0.90474431409967	1.14657595107571	1.71695101481747	1.54947879966603	0.731374380674825	0	0.189511908870807
0.776242705454174	0.832491774438648	1.40378344852555	1.57175497379814	1.14922303388166	0.582678875194736	0	0.269557954952883
0.426337301966755	1.16274237251648	1.60136487953994	1.59247814020675	1.43111633384876	0.433365583462727	0	0.318141063537813
0.740478460675291	0.627603983610702	1.17808553408419	1.70327507590364	1.37213999387298	0.434744405505018	0	0.540564641647005
0.381488431310411	0.729664680211757	1.46935955342145	1.66023323613003	1.05807801295384	0.242912754131853	0	0.639152328744031
0.654283241467816	0.706191258839745	1.55277837151468	1.62234391328702	1.20271301877437	0.728816557128218	0	0.553755779083786
0.125189623199678	0.669409574791945	1.22600410610053	1.67709710433673	1.28108343540211	0.624754956616644	0	0.488999854493512
0.18379401187959	0.834726104547401	1.37160359429125	1.46215665225366	1.37605800641391	0.734225157774043	0	0.314368069699605
0.648528982005079	0.754728372587693	1.37256376527382	1.53450704899518	1.23889003170164	0.652584924044139	0	0.521047203435064
0.370482556192515	0.686803206735711	1.31371132047725	1.52978342495373	1.17881816608299	0.68167559860238	0	0.411692753517961
0.414886849521634	0.298665457651388	1.35304056845265	1.48923149245777	1.23991873647931	0.667617704092729	0	0.613621980646812
0.235423232945339	0.518764057635335	1.78700253691993	1.79290992731044	1.36088892188842	0.519012108752035	0	0.124444181897106
0.540094665950478	0.657714512764095	1.75646990341303	1.8517986912385	1.63642391200982	0.332249042088923	0	0.151694456583551
0.201685557967392	1.01858393605923	1.44752493858171	1.35237794673433	0.995835708145898	0.727088378899232	0	0.461550141990021
1.20097613383545	0.538710904224491	1.31002507750425	1.65256630525091	1.27055414988289	0.229438892665229	0	0.392810327604774
0.583284387192293	0.647279331074038	1.04913963523279	1.56331161130727	1.15869747409095	0.491745865783611	0	0.451829846153098
0.86080321051797	0.509903179967249	1.72790296980458	1.73720525313736	1.35752665370277	0.196660591837053	0	0.230476935962871
0.487524348996483	0.634158251232419	1.41274049413903	1.60861486128815	1.44780231515664	0.343983116121887	0	0.191937740023733
0.628206231673953	0.500964117295007	1.44303536541613	1.60591492415426	0.964535993494129	0.613997712086454	0	0.526149555916874
0.82136712277252	0.852076211962114	1.49467655108515	1.30984067040652	1.10485373829973	0.502542334662089	0	0.417414724526141
0.372273155091785	0.605408104288448	1.62397827975318	1.64369449849794	1.38703623403334	0.731983708638221	0	0.169525035148289
0.321117095739583	0.876098462732562	1.49074183654348	1.45838389596579	1.20285016598497	0.969120462609278	0	0.702843473685247
0.958600478477096	0.817247124065718	1.60336939466361	1.59420585365545	1.26731349154751	0.337487247544083	0	0.334895404670179
0.592369630267783	0.696039595891205	1.65117728306867	1.69708885214658	1.37111149633525	0.640005929842206	0	0.206376885681244
0.16297582716732	0.610299238659448	1.36372668072366	1.52877129239728	1.34042833500045	0.603826891461874	0	0.200452743370416
1.15465075968889	0.785657297984118	1.54021508515245	1.62271444778201	1.37415184929685	0.489299062277046	0	0.421790088755376
0.559431201491138	0.891410318528572	1.44031734499067	1.47403448872437	1.17382649229588	0.955054435283475	0	0.706044200843274
0.829564492591563	0.720873696831906	1.36612857196842	1.46007858400262	1.2397692546924	0.535101125398997	0	0.212996165899387
0.697741428758544	0.492028287665006	1.07457923955986	1.50787030433564	1.1301796245755	0.572319303680528	0	0.783019139214073
0.727940290746532	0.992234323359785	1.43063205197455	1.69806749099929	1.17092343311654	0.408587661879148	0	0.265325673248721
0.426540531832856	0.675888256702451	1.709611711697	1.55112913606945	1.22211680009961	0.597714202001568	0	0.335859091720297
0.927569003512775	0.848470351864192	1.51222892865108	1.56182881358013	1.46749559984905	0.794773509637956	0	0.427248702696655
0.48167954880332	1.07630015003956	1.61334520411485	1.66329500723477	1.32345464175311	0.280732248475117	0	0.261790153463951
0.458930447946773	0.739843551276454	1.64344627892937	1.74724210651705	1.33096032345708	0.461024585950991	0	0.126836517621158
0.548453963820403	0.360353393384639	1.44982366446283	1.46059169240943	1.32187629874476	0.893183980642147	0	0.484247368253766
0.354306583181813	0.526354684013113	1.49796381417287	1.55312538447237	1.37526193283177	0.471160679855215	0	0.468207144836463
0.750261158202496	0.846503988479807	1.35953189341163	1.37317824028853	1.02210968363816	0.686210247659973	0	0.314166611054004
0.750982369674157	0.520851684805889	1.2713629617387	1.51448290277614	1.11889333021865	0.487157786654771	0	0.691583073917148
0.924045559704081	0.51645977153492	1.57967921189656	1.55826182065252	1.44328896218226	0.482424179151867	0	0.119385734654555
0.94801420324598	0.578403744613473	1.43201875109994	1.64636369959163	1.2454611278927	0.781003080403316	0	0.179462245124696
0.64961358941671	0.831471144925782	1.23294414237136	1.42140321511944	1.24219218401404	0.916211051189593	0	0.517940441543556
0.711871670001062	0.675383435524705	1.3521498387766	1.75464878252584	1.50718272873779	0.323863493478066	0	0.166392654058503
0.404744624699086	1.0207636228462	1.29183580521148	1.50892686867627	1.06975367205439	0.808763102469705	0	0.607191410390607
0.738619292342923	0.713867361127451	1.44362169505736	1.54815078950056	1.43506950388846	0.648794069792574	0	0.411139044499594
0.715234735336706	0.66648248988436	1.6323416601508	1.59095715578999	1.3380272456558	0.240892558886652	0	0.354682408072138
0.755456597316646	0.498992294696785	1.56839114519377	1.67212610397729	1.55193416143138	0.371523393713397	0	0.160306359652136
0.893258164057435	0.565515809093803	1.80144826360327	1.79246573467628	1.72646016214593	0.230278690884177	0	0.422386549540285
0.27624181954998	0.535686496512296	1.5565633269853	1.72686512981652	1.58087268872442	0.248468641976125	0	0.261197413483196
0.933744068819916	0.497533253025314	1.83768523318945	1.72726043870041	1.69546229963059	0.48851261234275	0	0.200379921404889
0.988852504571899	0.559822212346073	1.45373490164456	1.68930025990068	1.47909205113143	0.407269832155979	0	0.267591153552426
1.26390372525916	0.864747021216239	1.54681064398724	1.51583603476466	1.28582752616815	0.500048912991027	0	0.350104166723777
1.00763141129464	0.619690496444087	1.44691923528651	1.67337180973181	1.21170321878574	0.486060939715874	0	0.343897429537878
0.548599891212264	0.529170217807332	1.46137563039016	1.60829987107206	1.30646755265631	0.640816326984893	0	0.20645102528044
0.262270387573571	0.601758619286079	1.20115137004546	1.66552298354609	1.42586776953758	0.752073042627109	0	0.407962072439796
1.31105162112229	0.979171618676704	1.23233570240961	1.46627217393984	1.14881691717422	0.565154911344426	0	0.363386177330366
0.43634948588527	0.626983761135413	1.62269302848357	1.76554142227816	1.61344171328321	0.521340085685727	0	0.216401511755909
0.741389943414998	0.511591703905668	1.49407900874339	1.56307612366917	1.40845584228199	0.222166362432209	0	0.237515843457838
1.36459204713627	0.719361995352344	1.63319955459483	1.54439224808765	1.11771510663533	0.840543978205169	0	0.192222553623636
0.416282238075515	0.563605112929276	1.58736771963554	1.5910101249556	1.29574891168917	0.686787139326381	0	0.506439116966195
0.554946732472499	0.830498097141734	1.67069017178914	1.71522756774329	1.49030875739765	0.508741075456726	0	0.349630145540763
0.792097973766884	0.791471957687212	1.45260704919662	1.60295830072725	1.13325116361151	0.608698475869382	0	0.278391017212031
0.685318663111549	0.516339311068518	1.79683346153054	1.72448742958967	1.46430624727126	0.334141558981677	0	0.284765883457401
0.906206248193377	0.72962896986163	1.56629879603976	1.75045334767824	1.60995052060316	0.12648272253751	0	0.359398178752973
0.830516328485362	0.652575914665889	1.41925766147987	1.47414748401482	1.10365810070166	0.929556778807185	0	0.465309373203337
0.654036827281736	0.723791440529965	1.82564743168182	1.67655414517614	1.55804002792462	0.490646473814082	0	0.244173418552702
0.702059199884362	0.542805222384133	1.46580300928283	1.47571934054166	0.929228182093997	0.80481971186979	0	0.185655046482827
0.591137675287015	0.623430368901161	1.46390263939456	1.58396031505206	1.39932113270967	0.747358872119251	0	0.455668178426446
1.12524031829369	0.716501941620468	1.4148098123116	1.55835905390281	1.04218872092522	0.432106158403085	0	0.465780926044781
0.884153105196285	0.874410906189626	1.66745176647791	1.65435405087707	1.47716922237313	0.791290921723692	0	0.0911889088370579
0.266651878620347	0.753466060888501	1.3077733683935	1.27385481048358	1.11588890544887	1.0960949071303	0	0.454854478561038
0.506837195371756	0.618578349955592	1.26088252060892	1.76222191053424	1.55679944326162	0.295647756816618	0	0.457938400550572
0.545103660950066	0.789591477774412	1.48696862529707	1.60454206526232	1.31920093600884	0.589925791502738	0	0.416110885205221
0.953375807635088	0.858106545440301	1.45256560862964	1.37025786763308	1.01988862259391	0.819447961747158	0	0.324301505070902
0.573539815239477	0.70804702641309	1.2061720696707	1.7260119279137	1.54309545622255	0.402690472277067	0	0.345808738593869
0.159027613480473	0.468745063104049	1.24371164856023	1.62709666921635	1.40665495453718	0.579990323349045	0	0.308146508320218
1.15796741108037	0.972149349952584	1.55924335141381	1.51779609814375	1.12738077015352	0.32064119418007	0	0.453888652998606
0.777552723824256	0.828803187023741	1.46425329609963	1.63268032022635	0.93816958957292	0.800940709455513	0	0.628791486947493
0.967871785095446	0.863059979093821	1.43683565159711	1.6574399474982	1.31347465883933	0.651480210283478	0	0.078635477686395
0.395248921096065	0.980172314301678	1.24056625130236	1.41874081208252	1.18266073280513	0.68834404608866	0	0.538338841003404
0.966361559361119	0.720956422816951	1.51502065053211	1.69953074540353	1.38855266464021	0.575197499141545	0	0.125119224857625
0.739700862346013	0.658877039858835	0.995982201520065	1.66083278753252	1.32108489138588	0.517642626766389	0	0.219264951808986
0.234928222486927	0.44352636510167	1.48336737798277	1.52476480535484	1.26901947030044	0.637791825690163	0	0.434845339018085
0.521893123304407	0.79345484258391	1.16535938652338	1.39765543271937	1.27703948692282	0.645031659206432	0	0.486268218386354
1.14685359297296	0.661385706344813	1.66907739944492	1.76786690170695	1.34639486999396	0.547093568316037	0	0.269158049367829
0.950281974939818	0.787578617725607	1.16299811898741	1.72938032918694	1.5099917034301	0.136893239156725	0	0.221082633310782
0.402151143390866	0.930339096601916	1.30371312548733	1.5739354906751	1.10741275742724	0.93964903644888	0	0.56827052539844
0.721306153485593	0.801989594602202	1.46489086882932	1.52326680848557	1.14902753757145	0.76270925420866	0	0.463722187502056
0.746702044938203	0.661858647232338	1.66313334334054	1.7338525236488	1.59646277900892	0.256277567432193	0	0.291706088652399
0.669336132275538	0.556613596626601	1.52526520834932	1.58981931551562	1.34365801020558	0.335135648151607	0	0.256182724889624
0.405968028322691	0.492100612502386	1.42318640652239	1.66376006708602	1.36162532366702	0.609311923650646	0	0.398203418689129
0.459609745256221	0.754170720545385	1.52610020562881	1.73131933522451	1.51063768163565	0.433341455901264	0	0.22636839742618
0.599748724161275	0.464393341641608	1.66054716765408	1.58045212220763	1.36905663940327	0.564494768681657	0	0.223962274736913
0.759621418072068	1.04805406371107	1.66625349768348	1.64818032073006	1.44328806714631	0.489259523686362	0	0.181636281077431
0.586874038774306	0.873947187923933	1.67249780583643	1.73256449529041	1.42561397194526	0.543093642388788	0	0.111115853899153
0.458147591818859	0.591968345005959	1.35110707618335	1.7427508028491	1.54759367754998	0.595475851516056	0	0.415327142314705
0.221711193391029	0.979631643570088	1.5547851580461	1.63643477209205	1.56588389363386	0.138281951634202	0	0.536912579744891
1.00377419841923	0.493381943287309	1.29384149058175	1.59000467591073	1.21321382704104	0.427666283554204	0	0.328763252300142
0.49211731180387	0.756799421786398	1.4175669411085	1.47349182937795	1.10680658291099	0.981997616895707	0	0.559431514926601
1.03754173999597	0.521222168162092	1.27150711074883	1.772849395829	1.37926732824303	0.448971202875471	0	0.351940819998018
0.441976939402546	0.760476175064752	1.4740827441111	1.62013171140038	1.13607155730873	0.341727685579026	0	0.633789384562152
0.279471046341824	0.274182683840491	1.3631359638081	1.75846503904197	1.44775711494564	0.717944256448347	0	0.281354225567987
0.827983384416186	0.547394446005713	1.63156115876286	1.53986375254461	1.29142394117472	0.154643824415569	0	0.461743741921153
0.561680734518306	0.913687385157557	1.47248876623991	1.66393691685753	1.34971230332894	0.486419860651357	0	0.369113881772553
0.606183482026873	0.918715960518327	1.38594061105907	1.51428754011442	1.11066591876461	0.545676553514005	0	0.30365419297428
0.325882124837199	0.873781975721098	1.3472427549268	1.53803255292093	1.04739299883471	0.628118419557506	0	0.398099607000368
1.21827305199434	0.857042971656663	1.7995087389137	1.70580126693551	1.51119818200548	0.362381831115567	0	0.299481931210236
0.935354136212866	0.918877208954716	1.18688605574313	1.58825289819601	1.15400598035317	0.369100597916999	0	0.431366681659188
1.02172874797046	0.769552564434864	1.8958798043504	1.8388268900361	1.29264703444391	0.302143636693374	0	0.211114917124885
0.732286215746581	0.972156388997459	1.58688788000134	1.78023756610287	1.44597025906663	0.474716822820795	0	0.391637423934423
0.548310411763572	0.723793717782638	1.80966234533136	1.83516242863184	1.49586334668011	0.253096090168387	0	0.280480496832212
0.450141496584803	0.470161937624834	1.57894081165183	1.4737668398714	1.19491844798504	0.653164792683237	0	0.307450560158983
0.760632480080444	0.895628729946339	1.23760581333191	1.50974328107581	1.08173885129912	0.784121431678448	0	0.666637354273575
0.586198969982941	0.591675791387313	1.26076760957323	1.50512786259507	1.34791046051123	0.928338715337078	0	0.4890730407029
0.42555890905624	0.397537346704343	1.55547457161184	1.38682552662806	1.21861530429661	0.998108123411076	0	0.255302996232262
0.397013738564226	0.978867951730752	1.53822150606144	1.53689709817165	1.37078826952644	0.958160320134026	0	0.174632058659736
0.632008111399966	0.275704065775772	1.54834764949648	1.81381919982381	1.53520870451213	0.147133808916276	0	0.126213240942451
0.613140830416372	0.768300884568972	1.28174664251393	1.42201304599179	1.11967715953984	0.899013720363259	0	0.409952634474579
0.585838546965894	0.727138453344345	1.52260999185452	1.57488641498556	1.09316644111544	0.661284591424124	0	0.358899284673684
0.72605735059878	0.662122480617102	1.06180789509763	1.66610481721345	1.42875913061201	0.386938641851125	0	0.334659127180587
0.548443917950694	0.98029315400614	1.37922176820069	1.59271548105021	1.33964764360278	0.534272027470837	0	0.375296110110635
0.46318340834013	0.748158365724327	1.37181029971566	1.42028476579193	0.965968990567532	0.85012890223462	0	0.477353585838312
0.920709711507595	0.545883653032899	1.71475106245314	1.71095965443233	1.4178984743408	0.476592550637186	0	0.169737820316854
0.47810675088962	0.840480836744734	1.35206193612816	1.50018603373857	1.10898293438332	0.54853944948752	0	0.270279703368494
0.508406791539162	0.643090391935443	1.33867646836545	1.59317620499043	1.03808059087762	0.650558360693997	0	0.636122690478367
0.639891486052457	0.850771817412893	1.65253170045365	1.63403704649729	1.22867722299082	0.540224180058083	0	0.481859898732365
0.900716989724871	0.581711077506333	1.16643919269073	1.6876629876185	1.23260769154277	0.482930045015988	0	0.418872682498374
0.364771140355414	0.674322075066228	1.36355720674633	1.52715729359262	1.22047076613909	0.38767581708572	0	0.413083182017837
0.53663532758003	1.08909580279746	1.37947133241786	1.65643277636611	1.49448183671655	0.569316691515161	0	0.583078512391615
0.573877329675955	0.828013053176347	1.63363724446666	1.69234770544576	1.47449893100089	0.390335871171351	0	0.301576361297168
0.69483603862359	0.657608461871735	1.01691288956401	1.58034362743634	1.20937027724093	0.270216855557403	0	0.595341665187345
1.03626524472444	0.685827604768204	1.67199023781234	1.64447693405949	1.19782118208407	0.190308511130594	0	0.386357248787832
0.331396693201852	0.362094450894151	1.55050423003392	1.61100756389292	1.16732903076376	0.849488682314994	0	0.546098123394449
0.726523229716085	0.357430133335286	1.52665427371015	1.72758893489581	1.49870430617645	0.497543310709569	0	0.350924173607219
0.423846934031491	0.883848120778106	1.24433376308551	1.57202799011892	1.08137694398845	0.792313655438442	0	0.345631733577376
0.663485207200424	0.551884002988941	1.05367634161554	1.57974306649515	0.952323305240866	0.696781341610319	0	0.273699038775924
0.646491532506253	0.524308557639406	1.70115322710865	1.72094830936661	1.5224646175491	0.325365222985521	0	0.104377881502746
0.621383497042186	0.762102370522785	1.59257538076471	1.62951176830893	1.44366802561814	0.301429520000309	0	0.181132161473104
0.51647606788491	0.733744963730733	1.46821351659713	1.63183394544038	1.22086454061224	0.450261026345338	0	0.338088965046427
0.201539075228319	0.946770833376096	1.15033525643639	1.25726249156333	1.16531317131718	0.887647083014506	0	0.401015889694968
0.520804973144653	0.901168055410843	1.34022236269009	1.73166133786972	1.39826144029431	0.539382325354846	0	0.327931569482792
0.114189174105478	0.314946872106462	1.73712447987101	1.86220944533188	1.55806964810446	0.39718802290191	0	0.228956164500278
0.447092597928315	0.552973609482968	1.64398941813055	1.73072963084379	1.41907025599229	0.322768807722099	0	0.103832830823092
0.830062708739365	0.932147777995187	1.50199439243442	1.60759061070711	1.17406135803563	0.465547151988259	0	0.646798751793036
0.172251800760371	0.676750803312783	1.56673884191189	1.72520257840289	1.37786592290467	0.444910851988406	0	0.303257462876363
0.34407827788966	0.317796281305536	1.57988391010332	1.70098763351811	1.57280607728972	0.497663979141888	0	0.0945504322759294
0.487441084774129	0.416180501350365	1.51072722454101	1.71159644831965	1.41930270866223	0.586589692273208	0	0.129084874164364
0.332096366381038	0.669941287189917	1.17090177574725	1.70682914232197	1.42489665329188	0.477834839671089	0	0.370535038175208
0.760942577687634	0.724656631832437	1.32418741987332	1.60640749587297	1.2083393193549	0.423495358047052	0	0.195292241832057
0.658766553978108	0.594751454625838	1.30872317495121	1.81821703541339	1.36331803531912	0.768621675083275	0	0.243899435422926
0.616349271154966	1.23314827724043	1.64120448860318	1.68086930692292	1.38983124132817	0.385539607562339	0	0.259627905664836
0.804629879191965	0.555861777253301	1.60615284390257	1.71383778178748	1.62637392901736	0.378646751971091	0	0.274332914471148
1.24484901056818	0.877697384423888	1.57291962376696	1.63449554597502	1.35382666640181	0.484443133866374	0	0.369331343152976
0.883655570587529	0.671550667359418	1.64859566732538	1.69230838262611	1.4080531330975	0.424723550562543	0	0.403865695298818
0.339757974150955	0.802173883041729	1.55350953893893	1.63937381231169	1.15346618731681	0.445119054466352	0	0.151162320719328
0.251859193937619	0.56429614297945	1.43667120936378	1.4774145646871	1.3612926459716	0.65282279127761	0	0.135568455289088
0.398242587660426	0.640332574470655	1.35028708942721	1.39007215097195	1.11690668549631	0.895617058232041	0	0.728053802437004
0.830390565653995	0.956376000998022	1.62161500058834	1.61180563452336	1.31245331487761	0.594140953174039	0	0.298167830192299
0.822551861615494	0.791321556391899	1.30805043483382	1.49322566068877	1.14464540600893	0.79547498351808	0	0.367542078502107
0.149360306018016	0.848303260535488	1.38950835485049	1.36964023137757	1.14336249584885	0.933371338094921	0	0.375676810815422
0.648799929370636	0.421297441031473	1.45617227762195	1.71317927186816	1.52776176035974	0.376121517544307	0	0.164313295562758
0.802486747693058	0.836289117838854	1.31297695090739	1.45335558640702	1.29177243569501	0.739793327054095	0	0.271933081619127
0.654719012688133	0.978972415971187	1.25867999892588	1.55196565964668	1.19147535254263	0.974189633889335	0	0.271326332612409
0.351811705864072	0.457820229738921	1.49678319439214	1.45952349496195	1.35070659998717	0.561489328517769	0	0.585129024351222
0.745527616659548	0.600754071748013	1.73370443796925	1.6231369698482	1.37681072481097	0.373249620390988	0	0.159317036030029
0.444564131648483	0.602292928739035	1.1770919410303	1.64397551429449	1.22722963248208	0.93598940690359	0	0.451194367262069
0.653734381888495	0.529872383103196	1.49784940222819	1.86336520322547	1.4618439308329	0.444345275278952	0	0.419594508159145
0.5444262478724	0.762201908591281	1.20233876039532	1.60670615298703	1.54444815346687	0.295037631192406	0	0.250806001349687
0.743363103140967	0.917770559556523	1.45956018979115	1.48220396235067	1.3309465441758	0.403096991475134	0	0.586002502837671
0.164891423810263	1.04848408995526	1.87072630712137	1.6756286896208	1.47005455162156	0.500740090226398	0	0.224418313343192
0.891948919282707	0.659794804131758	1.47837877963479	1.56347203714429	1.24271461963084	0.666108342494389	0	0.300069282370193
0.622368216768871	0.490047012089588	1.24649473797126	1.56435955128881	1.17926073625706	0.564278506335376	0	0.171869261399957
0.573155956485114	0.749490946688457	1.73661389956137	1.67009131931585	1.37641082900359	0.43440934180466	0	0.325185022401907
0.607301089529447	0.909713651436554	1.43205467346254	1.56761339225322	1.26072638940563	0.779761015517582	0	0.541154561186744
0.584791441506068	0.577239376354495	1.40133636445624	1.61844301846543	1.4258628454476	0.650352268430837	0	0.201115122227603
0.487997256019979	0.631412548934951	1.42461805659771	1.62481717174569	1.32400042271995	0.761961722289282	0	0.433713987677308
0.439263246110597	0.932964904289798	1.36044207855774	1.42258381264058	1.18050866657351	0.874780827683141	0	0.51382215682622
0.579140900101245	0.812477427707851	1.11976856727819	1.57841090528193	1.37682947385471	0.535952135149481	0	0.384918976846253
0.418177392011891	0.433628733543104	1.5479149769526	1.71609820086635	1.19802690140228	0.538969066575957	0	0.164131326061198
0.795311708582773	0.642856709977756	1.4426060976151	1.6560041132882	1.25790027552804	0.361184917005877	0	0.219505229490636
0.696810203599117	0.480417539122852	1.38845937081302	1.68723166838766	1.51535709126513	0.681144872009465	0	0.310855884448405
0.24948503441397	0.564187029614649	1.43786715822775	1.5847104741562	1.44593207389591	0.661821671243544	0	0.298254392385639
0.681132422941703	0.433596626953527	1.41753166954788	1.63586335178972	1.33969121322596	0.588459666745478	0	0.238993859658347
0.360671656818262	0.732932012997979	1.60165374130008	1.49230929096366	1.25589414088033	0.858774938751511	0	0.276935866869118
0.455272737814639	0.736990264821758	1.61676894629141	1.57662152803329	1.35560540314899	0.287161064353274	0	0.147702601637393
0.335989849876402	0.391452261262875	1.32998823796749	1.782195985392	1.45193341989435	0.366485810995366	0	0.106222244800562
0.61139213370461	0.518826974319171	1.26628870353917	1.54081571269179	1.21808647806687	0.472291101504265	0	0.254362970242489
0.693446014641602	0.542571690755411	1.49494455900576	1.55157646662908	1.1088085147513	0.751917107757566	0	0.248151729446092
0.759419028830227	0.554787646381809	1.80653159689873	1.7243910773393	1.53281173392642	0.476733304734739	0	0.216958071148124
0.637094387442526	0.745887489599018	1.51319331709887	1.7891506322122	1.49924547200821	0.231263075567934	0	0.363855525708517
0.773132494785601	0.872067033694032	1.57143096778061	1.53452790355373	1.16009508187602	0.333344050721412	0	0.598592160505244
0.461450633678565	0.853538286107217	1.20786958722082	1.64787802476637	1.06132470263184	0.57142883808321	0	0.342437669770475
0.437568545621288	0.27655873456889	1.39648062698341	1.4134490782378	0.981548036712677	0.828685942968308	0	0.498796416070758
0.570492483250516	0.751103180005557	1.47899370619165	1.81149790190344	1.42216033914204	0.360838251633363	0	0.289550024261592
0.579950511955942	0.736461746999451	1.21086003905417	1.553253474469	1.05457978246934	1.10812240517818	0	0.342906135280972
0.6124044778628	0.583532692410431	1.70734751890879	1.68342724358531	1.48973544710721	0.269496964159784	0	0.23788830226135
0.744475459582294	1.04773909208659	1.65316312738525	1.72600616729754	1.4470425055713	0.475703863002351	0	0.297227115733949
0.214544316682307	0.860358312878142	1.2395010527139	1.48950369761384	1.12778270162729	0.671404117762721	0	0.501463744953508
1.00681101045231	0.737743354641693	1.60240833577962	1.66660561625012	1.52426795703427	0.115008216490276	0	0.266187889395131
0.508847199030807	0.686281422523655	1.46317393813944	1.64044761215122	1.50785892981699	0.741360866538377	0	0.29470129933873
1.12939874335029	1.03200761348003	1.80169186478124	1.7520183377193	1.55642091202743	0.399347800719473	0	0.273767938576148
0.257378297598312	0.803501077775194	1.51993706761321	1.6050371592697	1.17324473975829	0.487173865224615	0	0.434704979126263
0.942554515435102	0.438252187323409	1.67312447766698	1.82035846397996	1.59280176109662	0.198381659008762	0	0.416723412174745
0.886741213275233	0.723673143918317	1.42884120843569	1.41278050559338	1.12912475410453	0.852180023528697	0	0.449377109034842
0.403620604582501	0.690573570822668	1.73603152496834	1.68761211862261	1.38272525942634	0.544257530721936	0	0.220259637544845
0.626010782931588	0.710175226757102	1.67789177950268	1.6725243439182	1.14698897943077	0.393312358111035	0	0.345859263511863
0.507664447305684	0.605183192598573	1.46838847844392	1.73503833654409	1.26380287809493	0.574428638381802	0	0.509083492071647
0.937172738883963	0.782399318388497	1.35236018024549	1.68650395121292	1.2857723931283	0.814343390977579	0	0.222403760909932
0.780356060362446	0.627208015879907	1.22139961242468	1.57639151951395	1.38322219937491	0.438948310113913	0	0.195689756443763
1.08962996153631	0.945447780229006	1.29778857338266	1.53059690288662	1.20901784426424	0.235083391981581	0	0.224024792433404
0.506868821055777	0.592655598906926	1.57789707322985	1.83137382990513	1.46409614174417	0.433759962805022	0	0.236451134068426
0.475541354096595	0.74510665886383	1.58442678096817	1.61534787087145	1.34219732554371	0.499928957685924	0	0.204214206166312
0.612264802813283	0.598540005105646	1.48452795767892	1.45027303540989	0.931555447981778	0.677767423325304	0	0.310628431978036
0.890009465648975	0.753093048451949	1.71872504721945	1.73777883572769	1.58123492157356	0.212583137989426	0	0.171220019560109
0.810026786982846	0.634946536673248	1.53684453962147	1.79460780254259	1.38104687387203	0.364261315383666	0	0.171874462058854
0.371374431282045	0.578158964688907	1.68410509960883	1.71467652180195	1.59482348494615	0.326713045085549	0	0.119830144139188
0.492391875017638	0.505392215735528	1.15950190832157	1.69629797053334	1.28751377303322	0.336730165448956	0	0.112663108821476
0.344559687235906	0.922466997096719	1.4763043895246	1.59508373156745	1.39490950695764	0.470045151262022	0	0.200201302267314
0.619165473479322	0.351023896728567	1.56535595241404	1.68510348369908	1.61925119966089	0.24743021748424	0	0.308676408946438
0.405434123880216	0.556701062584169	1.46062843489916	1.73318437671796	1.38626757625992	0.360552673491444	0	0.417277466230068
0.614349362803071	0.71333376912954	1.59225314455973	1.80383392365486	1.41433539631672	0.524663536423237	0	0.208613432250278
0.872693341289965	0.898877420797384	1.52041364901144	1.48391721738251	1.38246115530633	0.531520564551526	0	0.406231483593148
0.702824430978009	0.459747645928792	1.63889632324653	1.72285852688653	1.39468672925931	0.674026301562219	0	0.0873811967473002
0.605182121748825	1.33294622635602	1.36366187405203	1.47064779803868	1.40144859140393	0.687712923818422	0	0.338820729611412
0.653767768020036	0.621246922311962	1.33555045479192	1.58487787141869	1.24136354760105	0.738076506542197	0	0.430093829274658
0.463668788371859	0.678606398926017	1.51325874021156	1.3925997179211	1.27906554166205	0.261008676640372	0	0.382388583608194
0.604796302945186	0.687975740253744	1.43736195170802	1.57975301749091	1.19695059592548	0.528289417750428	0	0.163502028949409
0.663373461523415	0.762789444105409	1.65359589243552	1.43622809525001	1.11765261771104	0.652927678319625	0	0.349661403709855
0.472984765920863	0.771350369664254	1.38426871712904	1.61745652560106	1.36665209678883	0.841686561158616	0	0.324213582643856
0.742112559260808	0.709329043990319	1.25942189140403	1.58180151671232	1.26077236064279	0.899723234795577	0	0.18458220303617
0.722401890695196	0.65215414915885	1.32142821897695	1.6174455929469	1.28402055186186	0.606645652822821	0	0.357124130530448
0.372343988339561	0.537311415969019	1.31621479366409	1.60184577133713	1.29064482631771	0.762753720757813	0	0.491562521595309
0.688589501196927	0.551189607893865	1.37448532631137	1.65777835987111	1.07485873694063	0.735185272990717	0	0.365435246099527
0.737297178712146	0.520561374981745	1.5780475168439	1.64048480539355	1.56030394396101	0.585672899998429	0	0.168647265338442
0.571866543197352	0.425848979461247	1.40393552542069	1.69006164495243	1.22243875839372	0.383075729552262	0	0.110629953929251
0.602766558710109	0.348399443647455	1.26434653743546	1.65336115692022	0.889465858626539	0.753423277216596	0	0.272475980925499
0.514664423564821	0.999809709750052	1.32703423541117	1.63155491898891	1.28021451305549	0.61103227489585	0	0.294597059512672
0.998831618337584	0.807156709015893	1.63547191691728	1.63364690708169	1.2237853475451	0.327356890103479	0	0.379220315888281
0.696081109732201	0.90088389280471	1.65857801361767	1.67204476234116	1.32772429831863	0.742861935358945	0	0.190944345616643
0.577757640201011	0.553460405232582	1.33628378379893	1.65224832154685	1.31095278973824	0.849738128937466	0	0.087472306515282
0.138228961943949	0.570836590116842	1.68269289344432	1.65445795203612	1.25801636757662	0.510316549189904	0	0.25003852673914
1.11683695989386	0.539321506974282	1.53667180416233	1.67512904942018	1.45455288396389	0.242567645618039	0	0.266448398054116
0.869555944291694	0.711441501016692	1.47674980412772	1.38808070700741	1.22520986895445	0.429658675922647	0	0.325406571433296
0.515835482334712	0.495965488992463	1.57674060984307	1.48409246210915	1.16633070726444	0.934790575674249	0	0.211701696807695
0.909017242769275	0.637375627652886	1.35213429531471	1.86857312995747	1.40281253660206	0.291707034827524	0	0.382437560497752
0.539604112086243	0.492098140989358	1.45807267014294	1.80891182518532	1.41870804325414	0.635618807647652	0	0.34792877028515
0.494937354625851	0.725381263001608	1.32030331402424	1.54516024314671	1.45952867609748	0.543922353630222	0	0.111691203839908
0.925069675053336	0.883132508466081	1.53156072876221	1.60033574773006	1.51046635452259	0.556387413929485	0	0.153348190981846
0.683107226611495	0.519759879279418	1.44298467525365	1.74728334898952	1.27062987627981	0.095973915256968	0	0.227456989004222
0.94895181297276	0.799081514567858	1.55215705671123	1.74230509532652	1.32061956718162	0.393141652585267	0	0.191515608751587
0.426987806675901	0.639145596045975	1.43426335205847	1.60129831954427	1.13166064191428	0.426509629379009	0	0.592332612123518
0.667193733873602	0.730795729601309	1.66380330366075	1.84246147496392	1.67142587395437	0.303187641571182	0	0.310512409521752
0.588376568674687	0.801372353958149	1.436610482644	1.81007944778644	1.37065336454988	0.388891837050726	0	0.156148242802715
0.274932841068135	0.547997156060799	1.60582652164529	1.82019497106675	1.4455713194392	0.568387455280982	0	0.117194128429776
0.457269445921211	0.709853755394713	1.42088341127875	1.58129983396531	1.29090099316984	0.628381007032438	0	0.106640822442303
0.943399614164627	0.434327705778529	1.50302734471722	1.63332661693081	1.57593626680227	0.289524855220087	0	0.315867263757471
1.24456488039554	0.831025311955589	1.38250079477397	1.44021328073274	1.28719514256752	0.635556476970108	0	0.453196307397529
0.20188424653231	0.802097103199624	1.16578970931863	1.43620705651423	1.09633921398332	0.719123521367247	0	0.146721705631541
0.704577892992851	0.973082249775725	1.43830136198961	1.65975322606424	1.12654785702633	0.607025044613225	0	0.289867285631222
0.767524864372859	0.783037896293376	1.75975206928002	1.77614126497545	1.41990114690736	0.409278909269336	0	0.0484810300924361
0.516695161968706	0.537447397341815	1.63858210221448	1.84340062965033	1.55661801470866	0.204056072115491	0	0.232981762261442
0.414778351600857	0.698895525201588	1.68110619010036	1.67477917339043	1.47912528450226	0.581728004702924	0	0.405686988515504
0.851603486004333	0.794457761891278	1.67661846525422	1.66020581940928	1.46915759927788	0.594368019916585	0	0.364291478626269
0.774238321565256	0.529058835599165	1.70239073719673	1.67863547458632	1.48250411798675	0.757074386493579	0	0.207079975049717
0.549330368308981	0.854609029293471	1.62629272232123	1.77524183122031	1.18274852615838	0.410146355686344	0	0.204604427551366
0.583135623492623	0.817804608926801	1.35477253829918	1.61085370765643	1.34023441949544	0.436994113779082	0	0.529685417284643
0.402516232570678	0.623334841950768	1.34775978131691	1.44303836986797	1.21527789525456	0.847789801601886	0	0.370434008909612
0.550572869986054	1.07537169869939	1.07861592840894	1.5681451816846	1.26094380727383	0.50645487637171	0	0.211407939317464
0.588686060899446	0.500631018426204	1.51527034710784	1.77574962082095	1.24533225976077	0.328618670021201	0	0.168445096442757
0.539185408962631	0.516392432268842	1.71376796994159	1.68868997296451	1.4650487331955	0.404636975813996	0	0.238233322049845
0.33635672791489	0.831506491779086	1.1326292355917	1.68832485259498	1.36494123255464	0.171146885775241	0	0.451660222105925
0.629321252576413	0.896549065745622	1.31320897068728	1.4555884865705	1.27870291065735	0.897593623319842	0	0.43234525911153
0.436104940668477	1.02722551485531	1.55121562424458	1.49071811531428	1.15462461262591	0.165869658366318	0	0.57551373743586
0.146457544408141	0.89350672667672	1.31698387205458	1.53121846002155	1.23395644578462	0.599115097323478	0	0.165069831817542
0.46471034320949	0.453505788534139	1.64251493149522	1.64116477863781	1.4650562969271	0.39462021161186	0	0.1225105766171
0.413241125684481	0.307155049980732	1.45166272951452	1.61464344770474	1.39222550294796	0.349483680787421	0	0.328006407601168
0.254604946792845	0.488738747986084	1.79460300308199	1.59194774858046	1.3820662882162	0.685954044574008	0	0.14182227998509
0.556179273500588	0.898726508314634	1.56144989058063	1.82608501765095	1.40039052007446	0.602433968855722	0	0.22173361494606
0.965082407421472	0.797132947508604	1.28849374436755	1.46511979202229	1.08419842518877	0.487089503813017	0	0.450519074927099
0.715579437407252	0.595200257942348	1.20155538154067	1.56626062448284	1.14352558408955	0.821213254883307	0	0.364754230601833
0.513005811692995	0.584556143145368	1.72929550880908	1.65624242272913	1.39616889384973	0.346673959714167	0	0.310159712895418
0.384258858497902	0.66667298634919	1.37986436129193	1.34479120145708	1.02672621033205	0.865034789206012	0	0.291789221470004
0.22185266485586	1.08478495170403	1.57281982951312	1.37801840427816	1.25246995040538	0.593116932059569	0	0.321933756048852
1.05187585693447	0.812819331784703	1.42373456957991	1.51048543494696	1.10853157573787	0.814770490594828	0	0.28099067878509
0.964218164011836	0.9313392624323	1.52915458599398	1.48041171613861	1.3196703366028	0.780310977518588	0	0.27668601141203
0.561833327635902	0.544686194674012	1.36144872146465	1.5069739401251	0.929384780630861	0.638214477850238	0	0.597480234916766
0.851500363198608	0.637021321757602	1.6154743983204	1.71906589943728	1.4615211715477	0.498701099187422	0	0.242845782395512
0.597900504751286	0.735697608145033	1.83637385367904	1.78042574946354	1.53794951745328	0.632483621977333	0	0.0801671739036245
0.875634631154793	1.36722815502659	1.41759058758009	1.66415002129002	1.18569851745949	0.72873770081549	0	0.343906947934252
0.65442449732839	0.486942731409528	1.66682059351915	1.56536939278905	1.148651950361	0.496776344745604	0	0.52439441493847
0.256261145692032	0.477189568990857	1.27430880379994	1.62765749728772	1.17817782149941	0.9002530371989	0	0.334375543297524
1.11302631054139	0.621097615918298	1.54325659923824	1.68736955049713	1.53512855091148	0.263002865811272	0	0.197137943087974
0.699230111777151	0.502698322626016	1.70998188772416	1.65592685899383	1.59265092778915	0.26027265657153	0	0.287829887176371
1.13537496228782	0.646953445117364	1.3891722177498	1.78357116078554	1.40496396402484	0.337870465284711	0	0.411926620828276
0.476483511895699	0.465348490407928	1.55946914809109	1.88434492883647	1.71676301625718	0.393961589191688	0	0.114873653948891
0.519904711100397	0.755586057378009	1.62353964108669	1.60292046242696	1.39643744519238	0.49774862541028	0	0.401844724298901
0.292027243417439	0.553563837448777	1.506316985008	1.53940297827525	1.19303626121384	0.684688254224169	0	0.0923176325634472
0.533566445138619	0.797114813573588	1.3820666574675	1.49133530169136	1.24620470352192	0.442877221223352	0	0.41614535931061
0.98751801376064	0.848013794429041	1.38180897190279	1.70968481080331	1.33719351910205	0.41410061948095	0	0.267579965818831
1.02737892886448	0.691186331884043	1.28919484946223	1.32056053234633	1.0483109259824	0.599785948132729	0	0.609696965519188
0.394376852255657	0.29347219548791	1.54047038563161	1.55163588352278	1.11447807488917	0.70541256255511	0	0.21975849075483
0.786298837957414	0.596604315470901	1.79283189645414	1.75408243278549	1.56223509263523	0.336284414244125	0	0.358094593063541
0.662924430858092	0.781183418060226	1.27321729748137	1.46110425558489	1.03850471468389	0.71712694489218	0	0.860992672464592
0.966895406389507	0.666276118877524	1.60526678431056	1.6272504616303	1.36881883240369	0.50703115617691	0	0.251652554274656
0.82975505982271	0.566218404765866	1.72716878998197	1.73377602423335	1.38812563413071	0.445168227594518	0	0.162930715275263
0.290913147705874	0.453873371065185	1.66387937576319	1.46925827325684	1.12697147182874	0.50803777439558	0	0.295797499987218
0.567894281480583	0.357066173986491	1.17015990258483	1.45642243795047	1.20021054345812	0.974641948756246	0	0.508404233513038
0.352865353536	0.533124276346383	1.28644140582894	1.63297902248795	1.16945163046883	0.55993010773673	0	0.392355751230502
0.200166640483953	0.778261220680194	1.46212308515588	1.42052171193006	0.991897221045473	1.04858540368187	0	0.246379584523139
0.924977108140908	0.889343092964888	1.24904744286272	1.69473566909467	1.16916366777856	0.455023211015375	0	0.546030090136877
0.700880234444627	0.822098319756804	1.32869227026167	1.38255293626174	0.975957863321429	0.947225985020933	0	0.659873546942135
0.696294479790652	0.747588273924804	1.59393432091988	1.50574103569353	1.23622063247153	0.49108586435281	0	0.359823119560635
0.378815085180156	0.355747975793388	1.32868799580879	1.31626248982426	0.998253871808027	0.89832935536616	0	0.318485688320535
0.189702043076288	0.559866860287579	1.75313198450061	1.80481389399995	1.41335087894077	0.455323833270418	0	0.13939713108616
0.142293616944631	0.266375121590555	1.50776780699133	1.6189440052554	1.08096490396571	0.496284804376361	0	0.477753343563413
0.658979488229722	0.539714749563967	1.355360320253	1.64142770731882	1.41955719540881	0.771189624501189	0	0.0770207617320352
0.704976788009383	0.901997265536405	1.41522764840187	1.76149674930057	1.5750800704714	0.694414585231029	0	0.121514969791351
0.455003123663782	0.592695530910751	1.18725687267621	1.66771217624017	1.44784363112476	0.651865882335802	0	0.116183463305249
1.2925681936257	0.787865774661505	1.0531660709423	1.59315321645732	1.25535876414451	0.58044629678889	0	0.310108408056315
0.931091286619174	0.480467782353882	1.49624808750793	1.70797715276547	1.53954986222116	0.356457181928077	0	0.220161658245286
1.17291391380101	0.534258593200373	1.7918461006735	1.70635816628499	1.64422249996235	0.196721971949581	0	0.338402105606572
0.64233011702799	0.700123409544038	1.62373144527984	1.67444513710496	1.45188864535148	0.165991740710878	0	0.303393595165382
0.649327210799027	0.905678101635547	1.41822943612875	1.51655241934637	1.10882011841897	0.829450798088366	0	0.121903381661024
0.749715762365424	0.579122448670395	1.49603421744125	1.5846545711141	1.41089132288839	0.492908386177864	0	0.136265237683181
1.11459793704448	0.830987780431292	1.37586021032178	1.58733485938911	1.36300523417151	0.647940984234796	0	0.195747608091615
0.442125476468743	0.817385128084715	1.42719152226227	1.68711913710954	1.52234177633203	0.455599464435485	0	0.137525857308852
0.912508682188369	0.651867229555498	1.57611531223258	1.68853459160304	1.36506136558496	0.149854424839919	0	0.372466789174307
0.786241980534643	0.634078595684335	1.52127180083911	1.65130915139548	1.51898959561946	0.900930250837299	0	0.553340408612677
0.914206254054406	0.966355767214222	1.34490579612193	1.50774718337393	1.36747702499391	0.381702847688869	0	0.307178671219258
0.504704185008881	0.712800477178819	1.59704471861302	1.50539242115233	1.28812650606378	0.434572691691257	0	0.548821101128519
0.690354245708882	0.99806162579372	1.07283648409121	1.61587737054241	1.29180688449574	0.550420963579931	0	0.175651077661544
0.976026584584557	0.55938124263218	1.73277111842038	1.74682903686953	1.57744153847671	0.317327569775137	0	0.293853254639407
0.599941390231512	0.557424437392374	1.51203592390108	1.7995080789845	1.61887510962437	0.202191925393279	0	0.450731298093536
1.07401809757397	0.750354119004958	1.33863179857277	1.53410451281914	1.26198986172688	0.488796071373885	0	0.925803690226922
0.321091270566406	0.522701851352892	1.30213322371349	1.54627649494656	1.14457482684753	0.646021473732619	0	0.615477531118499
0.342292180170875	0.737912275556239	1.46773673298651	1.69537928557956	1.47527112106617	0.381704008788919	0	0.147330383389888
0.346568242497879	0.594207517219919	1.68071447452104	1.72214783184429	1.22847346940027	0.348973119330727	0	0.295103890844539
0.704128954820452	0.67440510555399	1.5403557503733	1.54750148633609	1.25291261761899	0.314729491876002	0	0.322923436949322
0.76628848847827	0.779654157978493	1.38352576396472	1.4730629270051	1.32739389029692	0.919331266582407	0	0.841411771951485
0.620204598703184	0.625742312558786	1.4617300025216	1.69476380471698	1.51042610376086	0.7089375987955	0	0.122646462333842
1.11425693489257	0.62563049303437	1.86585455342661	1.69207403948242	1.42372577929444	0.77940429015747	0	0.13341485808057
0.325702338104312	0.814169469413864	1.31349985300416	1.65727063758661	1.13714781436348	0.778838242221105	0	0.36392610232786
0.462807714131217	0.53418535068923	1.45778950140129	1.61559340830376	1.12376511196894	0.6930685706843	0	0.391018606327537
0.521935666513427	0.87662534650998	1.48870666810456	1.74183149996522	1.39492379736565	0.643381486826721	0	0.202951248792114
0.209308026468424	0.639401222476311	1.48238558004319	1.55736311050667	1.07322056773545	0.809533014008324	0	0.47954874699178
0.573539794541094	0.930068801148194	1.09146581778105	1.34844536873983	0.985024094671873	0.880559488327253	0	0.452718815909099
0.307510155077351	0.565633964606829	1.53028053388934	1.57695253718978	1.21162659928231	0.49201576277778	0	0.466952022617553
0.787239375343873	0.581327070449203	1.6044418112334	1.59392952377629	1.26963839123493	0.416446467723299	0	0.276642821425013
0.613777067672705	0.557126770198053	1.26479742268058	1.58391439783026	1.47332485559292	0.684337612217227	0	0.48774504297639
0.335257414298591	0.74090123925208	1.44922521877823	1.67467250927226	1.35015091365089	0.550363479268968	0	0.141994123654305
0.58168155009757	0.550394842194723	1.18035601826827	1.64120894107497	1.47503955773092	0.488530896359625	0	0.155203739657275
0.665637500362503	0.841531349331192	1.19901738545783	1.40762280301194	1.11621311923773	0.652756762083003	0	0.208752302703559
1.17853672797564	0.671726832391279	1.59212526979219	1.68734558484845	1.24958776783895	0.406259678515216	0	0.216192796903291
1.06407629980577	0.649079564184967	1.33845976420072	1.54201369440721	1.2436962589501	0.951737853566207	0	0.581769855228874
0.911363904885443	0.576407715403921	1.5703824681339	1.71085038702596	1.52906656305407	0.581229650126803	0	0.284484469085862
0.237327061819939	0.546038439304325	1.28422248207521	1.58446300135074	1.1799364922807	0.76784621551849	0	0.435175050976162
0.83389400970696	0.515509187297277	1.46249937049239	1.65794472497053	1.1550405504936	0.40845283317105	0	0.576132130435517
0.571645099740033	0.824264902057239	1.61845809417969	1.68759009205433	1.29212713707175	0.408499125471415	0	0.350273643909019
0.727846375620515	0.756340815696729	1.65119813247539	1.46490457764226	1.38818326665286	0.829737406178043	0	0.713950546468157
0.362249843456109	0.859509040113192	1.60245659509921	1.63841598904744	1.20021323917987	0.576699370373605	0	0.203734535815793
0.776539942394759	0.513039479324887	1.15845383335169	1.63264847381689	1.26790077730384	0.391388182967419	0	0.537865959134341
0.827342677170525	0.800461599481884	1.31159945237793	1.6192940555509	1.1451402929361	0.778888003812452	0	0.326366903367338
0.707636677590193	0.799844814165464	1.57732947976315	1.66448856807023	1.43319763066167	0.560289482399023	0	0.492012552472138
0.725412002457684	0.732729225045504	1.70505026757374	1.75491247142511	1.12860418985119	0.401804477679753	0	0.457148818917984
0.810306286205	0.712883505414238	1.37715354966729	1.6820140643834	1.30644222332166	0.785441447651952	0	0.321307267029126
0.520065557769699	0.420940696601738	1.25300789613305	1.49844842413648	1.12663562121345	0.88554561789538	0	0.646859592349124
0.755705753932051	0.660371542857752	1.60367889105988	1.74630013631744	1.56500521044104	0.354634266457108	0	0.0524924222873124
0.347501978692615	0.535631096936882	1.55992367942015	1.72705908996886	1.38075315299212	0.585268145444454	0	0.350174068646255
0.595683870229041	0.947721908777178	1.65629002870031	1.76412217151712	1.40397403691444	0.417035601094656	0	0.16975937706555
0.431800518466496	0.500578418003162	1.48566255205552	1.53028983163873	1.18936981473404	0.680098962670012	0	0.318239670810921
0.30923542590976	0.904074645700472	1.36021259255244	1.58542001861607	1.30452585301247	0.9306572646537	0	0.423814381695218
1.12902787127821	0.724235404839317	1.3738389214761	1.65670407051281	1.28408718322321	0.510049658502551	0	0.440226454226677
0.538040092955868	0.614626763112652	1.43013123830919	1.41524770395335	1.21732327152684	0.677349612281295	0	0.40568211216075
0.638405852722645	0.536707203547525	1.29902060190555	1.53455637493503	1.21577416678296	0.91591967953831	0	0.423722349241623
0.953319870210425	0.975216237340787	1.28420733043651	1.68424895602103	1.1777574944885	0.464519045435983	0	0.527147436284454
0.588586776129577	0.825524986608703	1.64210049926557	1.64788734621728	1.15733854084317	0.367815264189606	0	0.282109411979384
0.418127161622199	0.721322240231919	1.2290849830557	1.38275387763171	1.18915239885055	0.814041235041441	0	0.702309338505466
0.580091989148173	0.888453699612968	1.57023986343272	1.57226967699739	1.30492920912537	0.771436630024521	0	0.299668698599602
0.709383371557485	0.865170517406648	1.50076358981608	1.54894052031438	1.30992756494738	0.65796792968439	0	0.446604205310421
0.746702647203341	0.229197395458762	1.29383603670137	1.5728523539597	1.15616355711595	0.743640006199312	0	0.520306420307705
0.381102853242369	0.51927147004838	1.75510117678718	1.55312250678523	1.29571215855762	0.678526772086502	0	0.25319969229223
0.40831043367764	0.614254109810133	1.49258379286241	1.58906081325283	1.29231380897501	0.704214309997177	0	0.569307901536422
0.920710164632831	0.796809239195547	1.60371363188344	1.6547132200609	1.16476583018813	0.564274669895896	0	0.297359822842082
0.625263325220137	0.702658998833295	1.56669825690779	1.72566421095518	1.37824226554977	0.478214479651494	0	0.16625769802962
0.57705302000174	0.435086451435369	1.63612610244187	1.36321946321354	1.06691117052401	0.620908366534926	0	0.668167925302976
1.10034968758633	0.474458143162896	1.47688946767901	1.45832923050102	1.09033635055893	0.660095437428913	0	0.435075664486166
0.697902028188359	0.526906632445466	1.42292696907289	1.59728621679029	1.08334037566038	0.327659716012595	0	0.342628518464805
0.451153903174713	0.755761900601194	1.72285740617346	1.55895109069861	1.36004423171865	0.736064647671215	0	0.129601889619888
0.855495731814216	1.01948593066632	1.70679963840285	1.84447947167055	1.49316385445455	0.230244471413551	0	0.198866249666146
0.40446868814527	0.7693899440178	1.58036010209318	1.71386006760264	1.43391648262874	0.725912372759377	0	0.256940279100749
0.620382209206932	0.648432056040345	1.45802505530811	1.50019404303839	1.15039642820887	0.600294585534374	0	0.240494054598473
0.65244662243339	0.524958567689034	1.68081640674113	1.67700694792398	1.47682847144813	0.361839792420515	0	0.245412923954012
0.930729711559278	0.728015328301469	1.08460841854974	1.73894014190515	1.38024660606034	0.345445810848147	0	0.145405438284778
0.934242598813423	0.691483119825627	1.51039013917496	1.67341579155069	1.44044915900791	0.395005914555364	0	0.262224133155415
0.488068975309626	0.567179191062992	1.34860852993674	1.44322188203708	1.21611922466306	0.471749214060103	0	0.522152879191916
0.419845747897322	0.407668816547118	1.1501934371001	1.67015620157038	1.12827771835866	0.521979521718575	0	0.42586670278295
1.03892603568097	0.726626429032971	1.63959183562267	1.79220650889795	1.52450043559518	0.0965146432025248	0	0.678211232041588
0.194924146097587	0.508962990553802	1.40815516716279	1.50299500172908	1.29678717495725	0.642924849853249	0	0.165975784213455
0.698924179383625	1.15792019464735	1.50411295522417	1.45967345945115	1.27172043311697	0.475495482402155	0	0.529408883883214
0.605032896016842	0.364598598393592	1.14808889399417	1.40898625912435	0.87838071320643	0.765587066461528	0	0.555934313937221
0.797950754152287	0.649046734267737	1.29649056162044	1.41004208026273	0.889373382525816	0.662530815553797	0	0.196449434247188
0.484952761812788	0.454407993685753	1.50748545741286	1.55366733993111	1.33482680786838	0.65761883805123	0	0.272636981396442
0.363829314398064	1.03828745803746	1.53363532504236	1.68715277485571	1.32464929132447	0.949936613174516	0	0.383631060860187
0.577136478692578	0.745025380459056	1.48698315299197	1.596558570428	1.27066259271297	0.514726826582053	0	0.100526015621564
0.225942190495667	0.564792605799816	1.66238677768248	1.68296158765006	1.54441040908261	0.403028862732338	0	0.173383856761243
0.842376652660657	0.443223194461521	1.85609761733074	1.71605919389889	1.26084766762192	0.704204825899108	0	0.288450510530561
0.514313070460097	0.619483521326635	1.50759842876361	1.59289325729588	1.22150584903143	0.532836670565883	0	0.409153635409694
0.829997325826166	0.899253051896086	1.28294374979884	1.35179438882866	1.21413354927282	0.556689036579815	0	0.608735563752965
0.2273721056184	1.01709726146917	1.1988621799302	1.46605884735127	1.29588015331656	0.699024938638721	0	0.773391921943332
0.768908237309878	0.69733119458977	1.43416770667824	1.51337197965564	1.20991809942813	0.552920794461658	0	0.242156177348146
0.99380049407173	0.680130811844923	1.35992389499221	1.54852162353057	1.03701494110582	0.75858075486601	0	0.191097239496254
0.55176567191335	0.511092555902079	1.4522889947036	1.38716892599006	0.99439836122037	0.532998741788171	0	0.154526289059155
0.57164975476589	0.639249063025618	1.69935331624628	1.73244554068422	1.35504563030051	0.22225378125659	0	0.220777376983
0.932486859551827	0.59545070562846	1.71259681976118	1.76538121224397	1.24978478817074	0.37179817599956	0	0.413765121507595
0.558831305707705	0.729867493616208	1.42881927409764	1.4871128652119	1.2246633118277	0.857259181974774	0	0.345199106589778
0.754633735361459	0.897156661925558	1.5715885099566	1.66179292169671	1.57388786330468	0.401351261509235	0	0.24231431741772
0.654688310219054	0.598059674133134	1.53506301791716	1.60322734054521	1.22755723135351	0.360131897235513	0	0.221628511316484
0.455953367069032	0.243941455502086	1.60376393817492	1.75321890281414	1.25823328469565	0.70899096089662	0	0.266626231178756
0.43283538049668	0.445831214145923	1.69450601566193	1.69286523830307	1.02248443907505	0.410393235273441	0	0.296978956100969
0.455553075650015	0.948319795152805	1.37330210080155	1.58784195677013	1.22234186950615	0.510320515877429	0	0.352410031497558
0.558877529668542	0.414226628878356	1.63965720610609	1.73134318959626	1.71457642399558	0.366045665461562	0	0.197273061171052
0.44336700664715	0.530652031414168	1.27677505744676	1.41396229378973	1.15665006371658	0.563670614460709	0	0.0677097802899551
0.5185869492306	0.969711736811725	1.05900478618856	1.6691158822818	1.0438290536985	0.542093657922209	0	0.396062794891175
0.580541180902224	0.654657632580256	1.74742019765205	1.61842361198003	1.11682486583124	0.689261870624474	0	0.366577630562585
0.604748957249309	0.665617408222647	1.45431541599401	1.65437029485945	1.12320670076139	0.687340798203063	0	0.414035951051062
0.33764315744119	0.223837506788436	1.42318064631892	1.59318079379474	1.15661101526616	0.474756039489468	0	0.492049770371256
0.516668976964827	0.500118306729177	1.57378972051572	1.72257111502855	1.22035590248111	0.237354601170908	0	0.290763954208158
0.863299866931196	1.02440571824782	1.64889302411131	1.62882497138521	1.48686994568997	0.154527719169484	0	0.508070609540832
0.316987262520081	1.21526088821941	1.44112295253091	1.60883880101739	1.27077715328804	0.714707452268622	0	0.31992124659589
0.268461040390412	0.987890892431062	1.25083533360947	1.4047702676577	1.10638949739881	0.924897875472729	0	0.282823891243241
0.33779952232056	0.841975404280788	1.24902048598169	1.60953039458471	1.20261939207171	0.536442070779344	0	0.14120210319383
1.13364781540006	0.727605164632876	1.49974823217243	1.74893765077447	1.29959453368448	0.295972629037475	0	0.338437668883724
0.420940945471429	0.83863131107205	1.19567504503491	1.42865661266405	1.28800437152417	0.770338531118556	0	0.405239137098483
0.435354625367865	0.766250342043761	1.58528082348983	1.80501310806303	1.5641660815417	0.454879436688468	0	0.167424430645517
0.927218280742754	0.767248166532997	1.48475508979571	1.62653663831053	1.29587834748987	0.935399948447395	0	0.767944807847564
0.65163327879434	0.659149291513493	1.42967672424309	1.63709568518178	1.29760423331622	0.391907516512932	0	0.208684440618286
0.138770983836071	0.700356618172394	1.4710938722545	1.55148359398038	1.30135668967025	0.823324913893623	0	0.249253256053117
0.827680691396686	0.617377015123781	1.70926191628539	1.73177448218226	1.14898096916404	0.300124585346782	0	0.187976913244055
0.581959235389145	0.403905646512115	1.59197568005593	1.72914738361216	1.4528151776751	0.622636353272374	0	0.243028109379164
0.776700055655508	0.868762474444895	1.51078226614038	1.51570258911511	1.1105646409712	0.628410172107996	0	0.597388105407067
0.751651982047388	0.304271530076622	1.47208169447885	1.66211048704348	1.58421275945769	0.387773865471849	0	0.0989898929703549
0.936446645276849	0.735640053844738	1.69636425828796	1.52693351298146	1.34673179032833	0.346011794684236	0	0.219428101700309
0.784632243904479	0.823454410471957	0.98063081251206	1.42743191442344	1.32418777461985	0.972465263198259	0	0.365001292928943
0.500639478159642	0.628618324061738	1.75914002824376	1.77655157807222	1.32423958611768	0.303714032626661	0	0.253693691824636
0.487170252470851	0.427602656423691	1.66270906437994	1.70036392252677	1.35968836630308	0.35992075728385	0	0.234209575545577
0.584018994483907	0.882906088921924	1.35763099867367	1.34928684832784	1.21588823020913	0.311670974992899	0	0.689858415629283
0.986083943112103	0.662130680203462	1.46700093894114	1.71320667406454	1.40775195933231	0.250566819808468	0	0.462625657958942
0.490747701792798	0.772685871256474	1.35045827398399	1.58808220311855	1.25477092732713	0.589856741680906	0	0.47823611242174
0.559049735935832	1.01783435006919	1.6869744962249	1.46162190594027	1.30643390636326	0.47478281801738	0	0.379474300082527
0.859755156625007	0.911103898004976	1.69015044152655	1.72183670006052	1.39151369836018	0.610944050546282	0	0.307108156462971
0.621521735731656	0.571078672109515	1.46270206599078	1.65844066508323	1.32580004652505	0.725645599790378	0	0.280985226860422
0.566154138505958	0.811965492367528	1.5620244985098	1.64244372714069	1.31564694907378	0.667921421125223	0	0.800551872163714
0.401434328807752	0.546243005001313	1.50643246052775	1.78963519233113	1.47819493046133	0.61512285558596	0	0.330593597296993
0.153674585694557	0.820339280233578	1.34243361280462	1.50581792302623	1.13220777831307	0.491317373238422	0	0.1599061826584
0.561221755733639	0.892225981360759	1.56022093224503	1.70237952557418	1.42856959610936	0.425190046501805	0	0.24478188167404
0.941256241603402	0.997707863721666	1.60530195155693	1.79848253834279	1.27003128997112	0.412119769660293	0	0.262511066143175
0.389798983775256	0.57891485415372	1.60803798698207	1.66474260729323	1.41772540824444	0.47494547108964	0	0.249243426664443
1.09502720604877	0.774852990637083	1.72136931884997	1.74268136465271	1.4618236721613	0.594445483480237	0	0.463911608073429
0.350558885409838	0.605585781153045	1.44990402015056	1.6816523120318	1.37180642926778	0.428744941278631	0	0.211875745024454
0.727289954784482	0.377397035006026	1.23312225659334	1.5401311723491	1.1456670619763	0.270379401623308	0	0.310466679193911
0.709610634594157	0.553883273874446	1.40207478592272	1.71603139284593	1.70671128144069	0.230291654823479	0	0.365162703401683
0.291048810743248	0.622342770794761	1.62350139327248	1.5973676008056	1.4007386134379	0.387607822238765	0	0.222794554505159
0.759523671715366	1.00113795450201	1.40421541765183	1.59762709805013	1.35985987623611	0.634419582033671	0	0.460714006031009
0.628113583220434	0.959987554013505	1.75627177676577	1.70345888494399	1.39933104448043	0.528803929423673	0	0.308642440280334
0.718153598851002	0.864415329406215	1.37414426654782	1.42558544478883	1.18964539068853	0.714946337059132	0	0.400200173796702
1.00665205103174	0.466838277044574	1.4831530046259	1.71164748225171	1.569803051782	0.461505693550106	0	0.0915434261552716
0.622737673206355	0.603254367520896	1.49222043546095	1.70857134173392	1.25249444675576	0.46167206571883	0	0.353091925932186
0.692901965709308	0.944305938252679	1.53464172848768	1.73469356868568	1.52811469863876	0.466374540174038	0	0.247424351942348
0.775970198614715	0.766461859278485	1.41735645539797	1.84238852983779	1.42418795358507	0.373821925359847	0	0.268350468675526
1.16960262397775	0.639996969062828	1.33482335179023	1.51243154227931	1.43587399088598	0.685987420760549	0	0.366632526673305
0.619401878721547	0.505682284195763	1.6856823373891	1.54929933009652	1.39142364974918	0.632484195458647	0	0.105983522059537
1.00765389031301	0.559806922234482	1.27498769016288	1.77764723645755	1.38410117137373	0.0496077763390257	0	0.252770072801499
0.623003808530748	0.739478664733277	1.31735138809108	1.53497413055484	1.22771417201207	0.48374850550866	0	0.117966405268355
0.612478398782759	1.01805908156448	1.09374663722273	1.6014011794687	1.4729949049873	0.286597220022722	0	0.4182545160887
0.914776888550369	0.728591986141271	1.65268710537807	1.60900880512515	1.2404130284092	0.232738017377133	0	0.569931439055811
0.941121406765726	0.886680746342661	1.43869487379641	1.57693142825139	1.26184380162159	0.347315789833261	0	0.432566825776921
0.53616180638935	0.978870717139513	1.60538571176752	1.74374322697033	1.31901506049469	0.22875204379809	0	0.426468977422354
0.35525744245465	0.517727961383549	1.47919295503041	1.63108389918604	1.06203900830547	0.713390159380868	0	0.655490070622776
0.51236366479658	0.827121292239523	1.68410675146591	1.59594653572773	1.34687320812332	0.729581416809737	0	0.305025965390544
0.537519550591667	0.750885636937694	1.57192673142524	1.74096869920106	1.39903927160675	0.547446123971156	0	0.231922503031458
0.671222551148284	0.540401665083099	1.26159349085504	1.58826936706071	1.49535041735898	0.583795290413614	0	0.426078253609155
0.528868025477651	0.692741020035613	1.41517180148656	1.51824933411161	1.31740001085322	0.617895148855335	0	0.506353818565938
0.532501203419864	0.868225809685347	1.41949141487529	1.48265629323423	1.20255181859513	0.238956347952858	0	0.367207638326366
0.643942848917916	0.492760233777669	1.62715445237167	1.66338206023506	1.22482379089173	0.560602922565904	0	0.212265850312604
1.0467725634928	1.06042087620865	1.49542031326662	1.66945861091636	1.34367510150811	0.41277170714328	0	0.43426871980729
0.162282035998244	0.673400680628208	1.45600981442351	1.66884139898002	1.38315402071037	0.468806677859069	0	0.295899308767921
0.715743099358766	1.14400403131401	1.48038378131955	1.5270763051446	1.23242328466205	0.895949338054792	0	0.695559661091172
0.739996017716232	0.994641083217542	1.29972318039186	1.44849770668917	1.23051853504833	0.950763942828778	0	0.592277051325829
0.526476142031643	0.822740659004262	1.62053499965353	1.51789574801412	1.2654160619634	0.5671821162843	0	0.409214732855691
0.62275174492456	0.713500466373689	1.16232108781289	1.68964813643729	1.42554378751271	0.561804560212379	0	0.133838987190962
0.948708040841739	0.970051416442073	1.60380835528336	1.81676391764703	1.39856114500337	0.230257504319794	0	0.272723066773991
0.626571745943626	0.601823602574578	1.4897398479057	1.69830528066683	1.23118269376816	0.464521633345368	0	0.143131486601637
0.425668248253078	0.476635057468346	1.16960348118752	1.45851433349732	1.10844878984248	0.843729032266257	0	0.614154409331028
0.794894163528882	0.654928333794248	1.39775923081164	1.55955311219861	1.28733417918111	0.510132876407119	0	0.478623344533578
0.276598405757465	0.65668085911771	1.27652599797298	1.46459971632189	1.37556103019543	0.610573214028474	0	0.187668490343708
0.983457628813433	0.774331725296305	1.58368467616448	1.73647655843702	1.17978374965474	0.427064419064427	0	0.372077292510796
0.671015035163663	0.675465426598523	1.69445401685942	1.7893001528531	1.22959050186991	0.493399188119412	0	0.25959133449624
0.706904872875257	0.549007868385671	1.70341864697791	1.78064710122394	1.63230821858642	0.409927361463873	0	0.210571108810412
0.464379662985211	0.699686604772016	1.19320125875563	1.59754600872655	1.34264322028447	0.580767780694654	0	0.481788182100523
0.912974891805775	0.541015932127878	1.47783902057797	1.49983495247854	1.30182158134128	0.323555943434873	0	0.224276553750376
0.499220867002865	0.717623453236897	1.5339543878384	1.72444651064361	1.53388180908914	0.188336789283608	0	0.183858264800522
0.768697334838924	0.518845929003565	1.20874566410953	1.59614225261	1.28809170891732	0.712668791648294	0	0.146224464332306
0.922174920782129	1.16203368166675	1.47438407621383	1.41672608523035	1.34953289369894	0.747739250090719	0	0.543712884924699
0.665452135518204	0.433191874617301	1.33811952432154	1.58681865598295	1.04404956951473	1.03342670024094	0	0.697673713501501
0.788462387900761	0.790657876690273	1.57544490413764	1.80612182106691	1.38829450616465	0.459602925506908	0	0.151852412855274
0.583429853107567	0.598987419403918	1.1798618902803	1.46157039143684	1.27872893999917	0.775187290352793	0	0.420725599493676
0.564070555738286	0.547926962909334	1.44328639339547	1.68662543145911	1.55213943212363	0.679280697194023	0	0.308544021431571
0.580118445767965	0.805389264573151	1.11337545165983	1.60666705771627	0.965541738975191	0.589024272403887	0	0.661826044468569
0.933828640204243	0.60044700172175	1.32994748208863	1.79282400571221	1.48392270896804	0.396974662418852	0	0.19137091292063
1.05611866865183	0.735874041396071	1.48593013565319	1.71619621387189	1.45716535781665	0.354906111185795	0	0.305489979807766
0.573053009533077	0.636403270905007	1.31408826897166	1.66772822293268	1.37357944738239	0.311753996956374	0	0.161072459438804
0.912491111324597	0.879975485507793	1.45746832562124	1.57110734339535	1.26993103506278	0.249198547373218	0	0.596435436881786
0.519380665740704	0.527015921560452	1.28604268960629	1.44447521040206	1.20029473185437	0.717671280317283	0	0.214622637744917
0.574914174538395	0.548907949132901	1.30397921903978	1.53922548166713	1.26932611980958	0.853836188381286	0	0.258431412193335
0.455352639915456	0.561830541521398	1.68912353858487	1.56142469566011	1.21170010843035	0.343968453804694	0	0.512742579573568
0.690526052804124	0.729152062180485	1.46671886103014	1.4313297568044	1.32762910193335	1.01502289206951	0	0.336640996282133
0.848480038906911	0.591037069663492	1.19966794239835	1.51113354033431	1.2402999001785	0.32420266083348	0	0.379888920810391
1.06461334876319	0.938926945346315	1.60431091202477	1.46856012541114	1.14880205590166	0.654567395875518	0	0.347215363366421
0.414795756007357	1.0466668745752	1.54241346053585	1.80384558921938	1.45306380136036	0.131192923209923	0	0.222937260290756
0.139540646266947	0.690311219046633	1.76315485570396	1.69876736060481	1.29555546531536	0.581580629467488	0	0.326979550962291
0.778701104999764	0.685906281164197	1.67075252169871	1.75286772023306	1.60022630464449	0.243641785045069	0	0.177478285855369
1.26863471096669	0.813749930361119	1.29826412489872	1.63795572921533	1.26995443302314	0.834159765816688	0	0.348235185222601
0.513264491009306	0.634972923635083	1.32680231507957	1.78719184633209	1.23518604084754	0.483497554056034	0	0.25434192868192
0.689211953113883	0.673629861218977	1.80955591896066	1.68681457585784	1.1759170916913	0.449962305414426	0	0.261873586932981
1.015484274121	0.7877432213618	1.65368647056146	1.78173430817455	1.65732335914659	0.39682586515752	0	0.203504274041057
0.91934327510056	0.673992832297531	1.80997713269985	1.69578002723224	1.23884613403594	0.290831165924452	0	0.391919553946341
1.21172260472105	0.621133893320456	1.22917717104577	1.64770366369655	1.35210803027955	0.672165303802225	0	0.128544137622703
0.271776437893695	0.824105361728753	1.46049999926118	1.6342573913156	1.3395400013179	0.503421424051882	0	0.439215422736406
1.04418843679388	0.801562943605431	1.4148786399189	1.73248769913075	1.46839193807291	0.692555266456077	0	0.184462371153645
1.12316292988041	0.647270407377421	1.52775567139835	1.70940824174451	1.21361254043852	0.703678787766367	0	0.475406088721499
0.909669402272762	0.701630131721049	1.53317390451198	1.47635815194098	1.1299677678197	0.393390978027807	0	0.306524867239902
0.296373801254492	0.761247964899906	1.16562913688513	1.45131221691195	1.40921243399583	0.914173430333289	0	0.237169656998257
1.06680473665222	0.889511008798681	1.71246813587813	1.58857835713133	1.2628564277097	0.648755778526866	0	0.51601762574593
0.119130553261299	0.64365549535923	1.30938079668089	1.67069877728624	1.28544209335633	0.413590540634283	0	0.280167484518725
0.708029464570666	0.926399062864322	1.56705032677625	1.75080138923276	1.40944754564578	0.211493782691741	0	0.108257282672251
0.523754297642116	0.999230771344032	1.68736008323979	1.62046598333065	1.04543887523132	0.564663886259698	0	0.324690447846248
0.307243917980022	0.601256669167502	1.50159919278408	1.552541915666	1.4945007154306	0.769323224625488	0	0.436865678051332
1.27535869163495	0.526201648525748	1.35564846046187	1.77271080213784	1.55388392733877	0.634218780805497	0	0.191296140162434
0.809860283015343	0.618974129830377	1.69780815141032	1.78529034105246	1.50949489049152	0.368981676127027	0	0.314934274103109
0.849969939213395	0.715492287579964	1.38257760415017	1.66001512055353	1.29558107685149	0.527922184388417	0	0.337614945021951
0.834166060208347	0.648318499266293	1.39450745634388	1.46972807308595	0.929998134991425	0.528426402274241	0	0.321538693284766
0.790518307990163	0.599010807976158	1.60976466490608	1.62515024208426	1.46928692053797	0.381727973942287	0	0.391078090252559
0.555741250366551	0.812094214989046	1.5370902488987	1.51053361852124	1.25316252164825	0.55998523855427	0	0.589400652172938
0.614912058780155	0.977862856439405	1.50556215894767	1.59669790136524	1.32170741172804	0.450346072711312	0	0.223730443553129
0.149762330785348	0.755466610811076	1.43555061930184	1.55906514478859	1.26270445304113	0.668988297122984	0	0.166974803722007
0.439841117130217	0.929718887713214	1.68858219063259	1.61830506065007	1.36253745314111	0.366679879663218	0	0.402729996744329
0.31627312427629	0.964749332061554	1.35162295081701	1.4805614304982	1.35726027024929	0.84697506113141	0	0.442627354625211
0.279238039029337	0.452998493199779	1.36784463686886	1.4768493268942	1.31974093874038	0.863084322309316	0	0.271396803498261
0.475567563492533	0.542763888803051	1.40803754212738	1.649902838298	1.24775011563148	0.343740547369128	0	0.504231508072639
1.20693230630331	0.712296217741701	1.40514924827327	1.544401599077	1.27184813162804	0.533416326857084	0	0.189734412006313
0.566606468445346	0.574372459056684	1.79096344172707	1.73251298496305	1.53311064911093	0.415563735579729	0	0.261148832268649
0.929738656321481	0.837818874784293	1.617971322227	1.64469493968634	1.36466980447143	0.338006659856141	0	0.476456994937303
0.53635578141541	0.559611514931543	1.3291723143591	1.56336536136825	1.34246291951717	0.413051833359681	0	0.462422106803064
0.792433611605727	0.891023611893286	1.3274229834229	1.48123808830228	1.20626309999608	0.811375885048673	0	0.847781381968733
0.312682852004149	0.767552494166295	1.50389447809907	1.61942374870772	1.34615994024708	0.814658401977448	0	0.729802315896968
0.286735256203001	0.869297248059514	1.23540949632307	1.47865720855039	1.15909756255323	0.700260132175383	0	0.256076191166134
0.354888058438856	0.993267722401767	1.83744240831261	1.83379058406527	1.51856177910485	0.125410776182664	0	0.131463804428405
0.64498777991166	0.437864453366802	1.48721793753669	1.69211152385368	1.2584820122155	0.440394652324781	0	0.390412038319845
0.808582327877485	0.262554398451574	1.3869705716741	1.56258119341207	1.19141896952532	0.798314079522387	0	0.582169611104995
0.647422245602451	0.41674818837633	1.64315460955533	1.68470904215037	1.51819180003924	0.195338017379032	0	0.256471873315506
0.914568666869826	0.627157131108233	1.43554160974891	1.61910846065914	1.15182046893265	0.157646703248315	0	0.41008106772064
0.879096332676737	0.465486545289819	1.60890435026128	1.82558180706421	1.5689916111356	0.24998040010734	0	0.260527998912544
0.808345244370603	0.841076105722765	1.51716543189638	1.73743089758042	1.31027180255498	0.334574118830561	0	0.251399132210955
0.512416491724071	1.01732204586782	1.61494197424468	1.64447719849236	1.03576521587216	0.777272868299671	0	0.312705536014751
0.853420844763985	0.44447439162197	1.10290073630041	1.58966936822274	1.21153868064782	0.789667365040708	0	0.467718000513009
0.519649181504082	0.810427176025935	1.42942068802837	1.51441744623512	1.27865779733518	0.675006277569139	0	0.304610941877901
0.615188216363936	0.826142382026281	1.04281159627712	1.49316799544424	1.28045799421329	0.690696663856511	0	0.788198698025246
0.354861919346017	0.775675117845454	1.39181821113636	1.55851782920236	1.07394846479563	0.60198330040515	0	0.214308162569395
0.615883908075382	0.77961455832219	1.21387600624829	1.68152768101581	1.22136051458187	0.580408469467528	0	0.302907791479748
0.263209704663764	0.661681674088594	1.57394996296265	1.83341754071245	1.47538957430255	0.523936590675435	0	0.160690087842316
1.07249095641678	0.656171611500274	1.2832394080185	1.74656100388724	1.41972971390916	0.218415968392811	0	0.379446581070874
0.485637466505249	0.55628869136478	1.31391307279565	1.69969903094265	1.34782123778753	0.897995719154922	0	0.252568218597748
1.43752557659647	0.577902344674198	1.43523969987095	1.72595734588956	1.53949996783888	0.56251287422101	0	0.307608759211486
0.901150576355244	1.17750897565707	1.62920490390382	1.79795636405162	1.56056239571075	0.172061083739359	0	0.274756556091279
0.235232108746478	0.725570820491286	1.28992175405718	1.48402235676165	1.08862384233542	0.816189299614425	0	0.179653990977328
0.374443175675557	0.861212707225766	1.34756322885901	1.47455613719231	0.95484006314266	1.15655334888242	0	0.339320268368188
0.741169527072612	0.804475471551636	1.43784541757495	1.53069790411909	1.10932446906297	0.440718344279133	0	0.686997443955409
0.226826167850315	0.335956338723066	1.12294956548883	1.56990817688944	1.23445060543913	0.55170520055423	0	0.180569024048183
0.772331620655153	0.805356023402926	1.1758618904158	1.45237866293045	1.23140448851635	0.507077066869896	0	0.484150418104697
0.800465986219045	0.649578102341986	1.75489102259465	1.78313969148521	1.32723501602997	0.240430606977732	0	0.402079305325955
1.08038942649583	1.07258795027293	1.31051048059887	1.47367443114654	1.3764977866532	0.693151272797897	0	0.418645714789098
0.814338220570162	0.772459242703902	1.36250682680398	1.435709311414	1.18927042247272	0.884070175031342	0	0.778789386100653
1.02708857797796	0.893092186346315	1.53294751504265	1.68387673203093	1.38176294910151	0.562621293188252	0	0.178982841256858
0.568131922243674	0.812963208180215	1.50528595990979	1.59800048971475	1.09405768173658	0.712198642538	0	0.33222284225535
0.954843398185647	0.735722779294598	1.59783329856487	1.86380066441501	1.41326930160732	0.460375708465679	0	0.0815098982276639
0.35752961196278	0.982395339292146	1.17260528144227	1.47650503903335	1.08885342486503	0.896147340377589	0	0.662755889658234
0.875966172841883	0.674915177303277	1.76165708024722	1.69103804965236	1.37184056645103	0.282207200499754	0	0.2465575567573
0.256087757494356	0.607383679523582	1.36265895515263	1.60020726708414	1.31126106402243	0.525864193223947	0	0.307055080976541
0.816733488111727	0.798554691554849	1.39824527440088	1.46783576762816	1.26664346142049	0.819107687760523	0	0.647644327726357
0.282174028740422	0.805196408848866	1.55782447729848	1.82538886992296	1.4465268294913	0.590387151645219	0	0.226619689694004
0.772817646779962	0.570910677698741	1.30371761767228	1.623225741937	1.24011199772141	0.781855823609953	0	0.167625605963321
0.625263865748554	0.375104971439172	1.56835068803138	1.72992481432969	1.42538833823803	0.456664289934947	0	0.156062134113286
1.31323479196371	0.981385825105227	1.174817097452	1.75141084693656	1.53866567503578	0.397331725817779	0	0.182789540837555
0.474923110513291	0.60780556961464	1.43886332282529	1.70683469317488	1.30740514369855	0.630277407743152	0	0.251018290403045
0.215192866265681	0.859373044323264	1.52817571113815	1.39551757314465	1.34925550933357	0.735044759165355	0	0.38042842478802
0.745774493720682	0.747504437164815	1.44122961614382	1.56649799332502	1.23205785081562	0.750671067463749	0	0.332220853084277
0.44388971966509	0.785885259361519	1.57904910368719	1.81042287752158	1.65096866611539	0.470681734459745	0	0.114718937197696
0.693988683017435	0.631430122984552	1.77222476394044	1.76680263325164	1.46954387747834	0.301805110288932	0	0.169215650026757
0.931352497541387	0.404832408098862	1.36835458231248	1.64865635142603	1.34126141332603	0.355973112394552	0	0.37102956293761
0.18804490295749	0.780213385832378	1.34306176767545	1.5802307463861	1.25212987933537	0.668732449858197	0	0.488160711612943
0.284621219367658	0.371673288060144	1.26300432276302	1.60469469023521	1.15930039944371	0.694809913575299	0	0.467796495543239
0.49642528068843	0.379667244281163	1.82420559098783	1.78589150635019	1.49204401433713	0.435865859000239	0	0.237333413135559
0.73107512346042	0.78959466872624	1.57873630901556	1.71034320530564	1.37457684114231	0.201465028303822	0	0.215489243271151
0.762585762816454	0.484937700519071	1.53379835480232	1.55612528006547	1.32785393376271	0.405970296844294	0	0.180582296295875
0.388567852073846	0.648646378423728	1.31143095088535	1.55899535547992	1.14983768041835	0.57852443140177	0	0.466918971498359
0.847456785313015	0.988233937967779	1.52892810156805	1.75613206910848	1.38557052968382	0.0918851496782054	0	0.388372335467768
0.801267311865197	0.590917140850256	1.77979979571741	1.79100115887679	1.63064277261891	0.175661799363064	0	0.12288406444195
0.812271378596548	0.625958731636091	0.937987518722588	1.50502858061724	1.18658326417911	0.564449139102053	0	0.307571227802234
0.435240522848878	0.702891771520969	1.52772526837336	1.66808211735827	1.31000683731312	0.189703688047136	0	0.14456601555582
0.596067661441001	0.777856487678305	1.67802725471943	1.76978822212637	1.37746342489979	0.424089028591672	0	0.144943701965449
1.02835389052155	0.721709754000975	1.49567796105469	1.58717857531361	1.18185560379315	0.743102392381865	0	0.213715367932856
0.689461809875178	0.715967305734732	1.0952933497769	1.68555800584832	1.48631147174419	0.340183038530284	0	0.164015172648442
0.8712368234167	0.780395185441111	1.33658325250717	1.73878285526399	1.64612698548375	0.548786700775986	0	0.1318543688278
0.521136894253245	0.546290502447024	1.27794457247268	1.40428855619402	0.954089063450383	0.912888318701741	0	0.24159650735805
0.319829496873878	0.564496723978998	1.38815306136871	1.54526851464731	1.30380158235554	0.608220182527032	0	0.123296510324046
0.279762423807719	0.518706258352201	1.60569799657546	1.84495845314083	1.44768427845303	0.545376002664381	0	0.204761034298446
0.959317841291642	0.918706624766931	1.49809503201771	1.72018455341981	1.10906969795182	0.467990385983538	0	0.26128408651629
0.611290736420284	0.512857929535034	1.34466904189389	1.53634197855218	0.95869540433629	0.640031733655358	0	0.60453429530417
0.849248168792025	0.749360538297811	1.39876150822033	1.6403774729132	1.4558131756105	0.696910954375186	0	0.188654338561117
0.483502913592666	0.752515598024607	1.52391696530429	1.70587321565171	1.35865248225904	0.426871776532217	0	0.305263326354095
0.740274996555864	0.975771766111704	1.57072622384284	1.71545262625085	1.4557582999922	0.152454536218627	0	0.316233635938288
0.909989591694971	0.925879436642635	1.5783333131933	1.83962052203353	1.60730568420339	0.362524469306698	0	0.191441744076657
1.09592235880229	0.669331201717731	1.60833875654138	1.64053515226714	1.39869189912383	0.301891247854836	0	0.548195554247795
0.537614937257413	0.578622415152563	1.38786589123992	1.53764271046496	1.15032363649113	0.81330556613258	0	0.529023961032951
0.714296337828405	0.41392976340535	1.18516162630069	1.55509264614947	1.23679464944606	0.613336877823425	0	0.668938575039002
0.566978521637076	0.372380280426256	1.60129147370356	1.70936595515227	1.38065388443567	0.698182505920017	0	0.154722752063718
0.383755347888636	0.749926067097098	1.39295309021789	1.48662621095421	1.088570882386	0.852218438893797	0	0.244329491215925
0.78668503905959	0.854888226749789	1.46243114051385	1.60865039270859	1.29533996303515	0.731729045671421	0	0.388004698462913
0.67071015156775	0.509850157824888	1.17679596315473	1.62106677204928	1.33022594456292	0.466298253007515	0	0.308214017126258
0.359534660942814	0.706015942544676	1.46027455410274	1.72717149510526	1.22556245214411	0.613061414216926	0	0.693670054965136
0.597956895896336	0.838542798396127	1.32321848255471	1.66208247497417	1.14531218541138	0.629651104184012	0	0.389501589883489
0.774466234322743	1.02204046311805	1.71699760054	1.55382561597389	1.28314690880855	0.548875817213383	0	0.332516073356587
0.464972600632745	0.831762332260338	1.59652610556745	1.64042223524887	1.19299957145323	0.289986774541611	0	0.306149091738862
0.830658106092551	0.333691295587891	1.4140551405183	1.7433479416213	1.30167661372748	0.719504550588061	0	0.246596632699561
0.631195759747748	0.816299767383619	1.28440195904069	1.44027228408995	1.32305855405495	0.796132072394531	0	0.265580669166584
0.517600263431767	0.638036094536082	1.56789390094081	1.70179409208106	1.47781373785148	0.483806336634286	0	0.152697386120002
1.15081759305742	0.794291995928986	1.60576957227911	1.76444507914337	1.26798968576014	0.388185194888434	0	0.38185179686674
0.723838531025054	0.676551421763536	1.45941217408762	1.60619533016778	1.34301635258484	0.756141552573057	0	0.113062729373862
0.515436585790825	1.40872251321226	1.46211705667631	1.56900422952218	1.29914931135399	0.75106404613037	0	0.293508809833767
1.27098387277798	0.991402169695371	1.39040772472326	1.36099096928435	1.22705832894398	0.200165895614443	0	0.559156294798856
0.60977937558995	0.459339060897106	1.42228360327482	1.35848875258326	1.0189861041209	0.996438032499707	0	0.699456667387029
0.289998632780377	1.09017546508552	1.14025168987344	1.42091461648682	0.958867191003156	0.94401765274374	0	0.720178097156385
0.576620769422217	0.826132341817985	1.43771237054845	1.49959342135189	1.07015224726028	0.632610694800695	0	0.349290934026413
0.961834034629814	0.778474883255733	1.49541524053143	1.52604953477517	1.22001495359434	0.804033030180925	0	0.477311946480832
0.690698640000675	0.621601373867786	1.58560572514356	1.62844093326637	1.48931978553425	0.430688377028007	0	0.133786240434285
0.583807656664142	0.909246639093342	1.34420317437925	1.62098364770782	1.27076862822029	0.317045928771138	0	0.435725616535387
0.681973173702486	0.585404641173943	1.7770433371366	1.76341572019948	1.53713055768628	0.300830141796147	0	0.484233324029313
0.601490810511907	0.640455274510776	1.32053838723175	1.55998420142872	1.31037974937877	0.708981838159366	0	0.477374312754242
0.564455714943074	0.958034761307052	1.57845409691598	1.72908180501694	1.51094905065157	0.18212984959651	0	0.382961210044379
0.606432162238172	0.403998321460001	1.50147172662068	1.4959810430663	1.17820179299736	0.355313232088834	0	0.280328761825699
0.582378269450962	0.637264323228739	1.55929533167178	1.56276050298127	1.23577986315536	0.872429328096141	0	0.163760818043712
0.689836739791951	0.669195273264202	1.40655023697703	1.45283090223819	1.00209620500357	0.641008358102637	0	0.804973135913053
0.700494532708455	0.550669078952801	1.25887855379466	1.70304075455255	1.46928753411728	0.875631798243693	0	0.251611744815129
0.793212371011633	0.673439502585836	1.49977829910645	1.69865939832855	1.45866908875674	0.397505745699436	0	0.168869130861062
0.385674660153866	0.596103968250247	1.33518075956908	1.67488212407455	1.37621371448712	0.70130548929566	0	0.342739653215489
0.269837930776193	0.724954376186813	1.5252779667249	1.46993779732014	1.14313056263876	0.705758622726351	0	0.154429812702672
0.48147444984393	0.863316804949009	1.39736738545946	1.69744046839593	1.57301200206248	0.147834250051356	0	0.289184998596861
0.617148150220034	0.872417580334357	1.63308710893655	1.8143316115116	1.41511916534166	0.260572964986699	0	0.532555113668944
0.47536174380981	0.516613196073434	1.208529182671	1.60444436880162	1.21618804073566	0.793463652299181	0	0.24419671289294
0.391622126784942	0.645376778193977	1.68698326150664	1.76142533503125	1.69492123652396	0.456428473904822	0	0.0998865865403793
0.520830174239397	0.963675186411744	1.57973085513802	1.63245004099829	1.18233425277448	0.735672125305645	0	0.297284955614716
1.31714914771043	0.531863485533276	1.57970079685481	1.71054559446418	1.19723610919615	0.377852323060984	0	0.229585931141627
0.492422151810437	0.645530274920177	1.46136929582955	1.50458677021883	1.34116161295783	0.664872002839827	0	0.184240871915536
0.363088935808233	1.05188228446171	1.61878958439988	1.36416135985619	1.14878766424239	1.00479967470402	0	0.729858452105814
0.706270579468298	0.514772831057994	1.61061582377326	1.7143852103728	1.47654356794743	0.331124226795737	0	0.3690206122847
0.778932273361617	0.948814206932843	1.51445331942281	1.65266185151414	1.26063028799608	0.807694177130955	0	0.23339515200891
0.784485079619375	0.667002583725865	1.44285088437309	1.6247436282225	1.12015378861391	0.838314276389383	0	0.644150245495118
0.951079118871659	0.641613225073106	1.622973547125	1.61136013854434	1.33967334683668	0.729013851836979	0	0.240364485549584
0.562150000884537	0.514759793677904	1.72950014620911	1.52442139783313	1.27285126872213	0.350087098522108	0	0.632414148323784
0.743318171442717	0.461181875371643	1.19551982333099	1.62117262368586	1.43759356100122	0.365629613829672	0	0.299445606491002
0.492688244340283	0.68690039250344	1.48199004317138	1.46221100932618	1.34933928670619	0.589660782055887	0	0.327665465604539
0.570352420632205	0.84516809024895	1.80436856428407	1.70232098848541	1.61346024484319	0.618743308318575	0	0.0856270910266019
0.866078381499491	0.674041888545718	1.26102514657213	1.64180907428544	1.18347925289902	0.340047770433213	0	0.359976161330152
0.578538896570381	0.368945025292872	1.48426850798825	1.49430323523841	1.38637459877137	0.65388739717585	0	0.375631166571891
0.798176160383891	0.888266448322077	1.44569293135842	1.57765769126281	1.37541581430105	0.550405372845967	0	0.268900572498648
0.865360994766893	0.662622612651484	1.56571639878301	1.66495535501945	1.3125696998314	0.162378755175194	0	0.36735271860227
0.792613642520707	0.412866949868709	1.30110831868316	1.47757433815435	0.960197783456482	0.724564659753655	0	0.41686492062564
0.522047890904301	0.642158115355065	1.31697485452165	1.67006041647982	1.30639929593444	0.738105243716491	0	0.22802157028814
0.511770567104311	0.53627429969925	1.46989112320233	1.74395834272834	1.37339245042689	0.736495210300309	0	0.120974405296347
0.947355966517657	0.435827783678537	1.285234422659	1.43031558571809	1.25748406036582	0.596831799853815	0	0.495175906958412
0.714319657852538	0.539464420991654	1.63475587017886	1.73213619063428	1.58966283560826	0.320496977136549	0	0.36531091537885
1.45884393173978	0.612716421209019	1.34274141199288	1.26355359374606	1.13993878890667	1.02799222653805	0	0.273935911168877
0.99189864515857	0.866637504144749	1.43650167291416	1.76794859917442	1.53894163749143	0.380048029190778	0	0.427878812453556
0.650390210687315	0.612754375310009	1.73195872742872	1.69767683505624	1.22515440029485	0.4620930130279	0	0.303452055340747
0.722249217579542	0.363042182711586	1.55189691285222	1.64562560289063	1.35706070168686	0.381305828273836	0	0.343960389115953
0.757353812581795	0.720532495070977	1.11372710574255	1.61300685149788	1.53956937467926	0.135032668592666	0	0.246510699642308
0.274914528159635	0.788112986768944	1.75694777838338	1.74355648515199	1.26834650504144	0.372769175253005	0	0.390403031926401
0.736783788025109	0.664867891111281	1.6281482734335	1.54006833007633	1.05897845086071	0.67980986849229	0	0.458400163575447
0.254829887647849	0.849595534086668	1.38790582032094	1.81517869930334	1.39282682525823	0.517118990774478	0	0.232368515907653
1.00579903607162	0.666151866852955	1.59758392378969	1.62424138545898	1.31510230112256	0.860323771780433	0	0.359559859794766
0.56866474886673	0.887990607273951	1.5591108567979	1.7804626439784	1.5074439222486	0.447163833548248	0	0.12221986637155
0.871006961335635	0.428717327463428	1.42613885499525	1.69617036680496	1.0123276456237	0.410498116606038	0	0.416214462224231
0.578873799599639	0.858955559341724	1.55386803006346	1.74932559892194	1.34007409141188	0.229482975744826	0	0.264492732378055
0.828782107276843	0.46773096883385	1.53879667556482	1.71187309527211	1.33011506785518	0.973198704803078	0	0.293994011742179
0.576411740569522	0.763450565563474	1.48762150324176	1.58082722213557	1.32892657880287	0.41605819923384	0	0.48985496295384
0.246171887503535	0.690738455629308	1.36244337815931	1.48175218898769	1.19080590619696	0.825907963405709	0	0.249062034071285
0.243238877541842	1.0333378200538	1.09732593603181	1.36116989758264	1.15822906158791	0.718451894335457	0	0.477954910902784
0.743809029244832	0.542242982128533	1.59837942841484	1.75858422123959	1.36594320857297	0.531970459089167	0	0.149557154563476
0.480772388181393	0.604457249316011	1.55898164171561	1.63227540059308	1.33553907630834	0.611457969569462	0	0.10857765419079
0.781497029185444	0.510016944805417	1.56817362237439	1.8349185330072	1.5098042810098	0.518182353218287	0	0.333673959279785
0.222422014752341	0.814121864653871	1.37873705801124	1.59824059544339	1.07162420281295	0.668622495945933	0	0.441157117513037
0.492847563164633	0.811944956250339	1.21635165194535	1.71529122507207	1.46638821607548	0.626288489256802	0	0.179347673798799
0.457067916700717	0.667360530356389	1.64591137255982	1.35648750684227	1.22257281775179	0.705755912526498	0	0.589586518034288
0.737381469945026	0.722128748352794	1.36192066149722	1.63009141960562	1.19587438073885	0.361825092092106	0	0.527409901344411
1.04461158984818	0.913019443418767	1.37287428555785	1.49242219248271	1.19968034021225	0.505097243641316	0	0.334704618283289
0.384851039227077	0.737105348574059	1.53263903319825	1.61908650968241	1.48425051923947	0.640290090704119	0	0.105717877669058
0.669225391117636	0.74897369801553	1.36609263207056	1.54388073331209	1.12493727908062	0.881796679390625	0	0.240510248292619
0.522622919882574	0.440896370382103	1.48068002754633	1.4503486587187	1.14905142313827	0.850328551165754	0	0.472101109633702
0.438496394304937	0.572672710240747	1.34622556932343	1.52696034537439	1.1666707385551	0.963633779955795	0	0.621966237683213
0.546180376780738	0.795499518179123	1.43778846831818	1.65945164032761	1.28067417457198	0.382153087826027	0	0.508588853381509
0.8372936485383	0.634475669939256	1.64296440724181	1.6275822578487	1.29988492930781	0.445172251290442	0	0.310206473898812
0.328551606378549	0.533066804361695	1.34245582622794	1.69353880303465	1.42466891967798	0.708606677490176	0	0.290120082765416
0.438521076711304	0.614913444062697	1.49023848314503	1.46500964316228	1.14613685920538	0.724225914875522	0	0.224089739963266
0.630343912597277	0.628991989410407	1.32361577287598	1.48662523837269	1.25183989811009	0.678880311643018	0	0.49989077173141
0.255393296275185	0.316798020492471	1.6511765374308	1.8385759242443	1.48235012167586	0.441110079767757	0	0.137624951449188
0.539182833062746	0.733228373811215	1.30996272298815	1.44755043725808	1.20051736944751	0.767865464312361	0	0.813664587581512
1.02078172523794	0.907284264172659	1.82838471105434	1.73671285682409	1.31010408530126	0.326667091069153	0	0.240895253343497
0.554915415073433	0.775231655956789	1.3612743342744	1.58803273649263	1.06824282802552	0.564961337285668	0	0.257406539011796
0.34737818322068	0.946954771410211	1.44060311416206	1.54891649754156	1.37138712259399	0.502014429371863	0	0.280204034182721
0.725534319651702	0.386989293304482	1.46103759340317	1.54133587015742	1.11390821893963	0.47537373409972	0	0.41993405114436
0.548823664557849	0.72752938829628	1.76286837276407	1.76049731622618	1.53968118286329	0.320791662930822	0	0.11498177662679
1.07193821968373	0.779132355743206	1.50182216022674	1.40824383180032	1.05784160314656	0.578501180174151	0	0.571355076975694
0.386742361762923	0.444544197102445	1.26486414353004	1.55300213628754	1.34554013464763	0.535674697761132	0	0.467660754660064
1.00768738702683	0.550195538296618	1.42110427661498	1.56024821675926	1.23492141132933	0.583773811953293	0	0.296353257479009
0.387435272241634	0.858913374161706	1.54862924009157	1.69201311919095	1.2865605854369	0.512711255673552	0	0.162941012314836
0.726973414874971	0.427861156735098	1.53523796828518	1.54146920484111	1.29612568747397	0.656036469772461	0	0.185570494437159
0.799460079390611	0.430442102452689	1.44649875126168	1.70288576163694	1.47040523225273	0.479500748881553	0	0.164235853476667
0.802952145043025	0.637980691948668	1.32024217826561	1.59654232019108	1.08869313303317	0.597611371047093	0	0.323121247178743
1.16883193008182	0.807514848931747	1.84295350703666	1.67163031376293	1.09512880823091	0.403055844079084	0	0.482520146681189
0.74801485286599	1.05209005676151	1.66364000349142	1.4707068960705	1.09400967765102	0.618350319670864	0	0.812373136001176
0.50286420316622	0.481592922617866	1.24166315937175	1.59626288335837	1.16570459907377	0.594424614588223	0	0.144256902482569
1.05803488576946	0.769644768065938	1.65190260427079	1.6461893947812	1.1843576017014	0.891180805607746	0	0.465701767752451
0.21557836798223	0.47623296506712	1.28001219641776	1.71234921720418	1.23298274345499	0.653912171895624	0	0.206842483741075
0.477024718826265	0.979488625623331	1.51225089652597	1.57248698359571	1.2832562285859	0.417524709095282	0	0.460568520433278
0.486929196752485	0.751690699513465	1.46523589126527	1.39492737000643	1.25259022422619	0.680151107892429	0	0.460901655459257
0.717159534949927	0.438714949670287	1.71397050922981	1.71292756506963	1.44676600222498	0.459375186047449	0	0.175416193070931
0.815864657775439	0.695645185692632	1.59398676849754	1.58147461183139	1.30698602604685	0.576290437221485	0	0.280534418059291
0.704806905797771	0.563002036477054	1.37583053534782	1.57058797237763	1.09383016256541	0.510735834518977	0	0.170305115301818
0.350936301062548	0.707448538721159	1.62576017387991	1.55645251123538	1.11497343679986	0.654819571305453	0	0.191418078428528
0.576725107951661	0.515966618146274	1.40836083738709	1.53611920206746	1.16366640163863	0.999451497675968	0	0.438233179671187
0.626601718088799	0.863565269878849	1.26511773034109	1.50676423973549	1.09262898961818	0.91387525893126	0	0.565050462503443
0.635661382411666	0.776884381885917	1.42032986716008	1.68950528621678	1.53659656919585	0.572197275165804	0	0.149952689710186
0.513962296297198	0.769610546109335	1.68675976928925	1.67499915646856	1.2901290908537	0.392874806456984	0	0.388840933992937
0.492943961453289	0.459956886238012	1.60163444516163	1.80277156614251	1.55839166467001	0.482325071592742	0	0.204376025921559
0.898066247159316	1.08516387676576	1.36932225806627	1.52637520742302	1.23790876143071	0.482547798075998	0	0.654887997694964
0.797566176288785	1.18941515024394	1.23980876615832	1.49653966086107	1.29066606726487	0.507391470238748	0	0.316889074162289
0.940350415442464	0.548094261974214	1.469076153703	1.49179579973335	0.970513134271955	0.47068907621026	0	0.538567275432514
0.0915672944500848	0.754868273810071	1.35764459972417	1.4172277751691	1.25567372651427	0.940109580505288	0	0.434624972758227
0.898631819329141	0.631303189996578	1.08927169140381	1.69913455505729	1.55242094296774	0.217508717937821	0	0.4786583744219
0.412123939775972	0.301115603445607	1.66379347388175	1.66026227342872	1.52474905610869	0.410165185544251	0	0.426150774578149
0.612200972320886	0.664291913335968	1.45238160112482	1.52591269226915	1.23467866289816	0.803967377044985	0	0.342609809597002
0.509483704981638	1.03242860122956	1.38767052328451	1.61679363591158	1.41696036078824	0.54225435281602	0	0.259267194685802
0.589391939739303	0.836896572637568	1.27907517038624	1.71697415548902	1.47386739352616	0.697540371049698	0	0.252567719699224
0.599596426283028	0.614421806938743	1.54927302055074	1.55882555030156	1.25755689469913	0.566720093378261	0	0.561540656418224
0.865557844769123	0.924033767057168	1.66693561830111	1.58424101023629	1.39533437596896	0.470143370513988	0	0.0857065235194943
0.748640774601337	0.47526619218134	1.60409964836254	1.68034148144231	1.37079256711047	0.390661658721817	0	0.347232329786242
0.225573746496118	0.646143948231875	1.51364007463181	1.51779366771672	1.13672361169944	0.804312826786582	0	0.297592505180708
0.718199493114781	0.350571621466981	1.55917489544152	1.53538230227575	1.20919478621731	0.694368102528581	0	0.401191676512366
0.374960608170749	0.736965742154425	1.48256264268772	1.71206378538764	1.4239312575007	0.2762984530557	0	0.223219179968409
0.50197981502114	0.886086964957289	1.53968238049675	1.63270759381664	1.33016354815647	0.213432164240516	0	0.198599043740706
0.391765797890787	0.248598712890089	1.61574443989006	1.69683998028699	1.35641628079231	0.498058907709512	0	0.261680529803355
0.460625353270641	0.597965315974398	1.51671725157183	1.6831990678114	1.33412039153115	0.613994973852852	0	0.276831500246645
0.782604005606722	0.837468269732874	1.43570690756049	1.67681538456053	1.23407620558055	0.642450715517802	0	0.67100753893491
0.667195247191748	0.590466198597423	1.75669440666573	1.71746175531465	1.55837088798017	0.482246258568173	0	0.299831133913631
0.457445634032478	0.982991979582313	1.62263810267692	1.71146731960912	1.33228998844393	0.563535320869857	0	0.26726567675997
0.534051048661342	0.931701326718445	1.22424454523359	1.62054640996633	1.39355588959676	0.92447126950485	0	0.292308503435933
0.926250796390767	0.78903203390837	1.53550970029392	1.5154874131205	1.28428579801989	0.665823010654412	0	0.551042344320803
0.481087866038566	0.616712151112332	1.46917664820493	1.79967685640201	1.31458900038445	0.639188422313834	0	0.246348036196603
0.903123328106134	0.576469380335807	1.35438882997519	1.65230074797645	1.15398609974879	0.587043703807725	0	0.468903621752674
0.896742466341275	0.65032440292252	1.30854067688253	1.5640268488864	1.11733725179616	0.632335354148737	0	0.5516170448706
0.190387364397036	0.686680216615098	1.24815378244073	1.70767851876797	1.30926700583139	0.481754374309142	0	0.501555296087244
0.705650261003026	0.576078849128661	1.13403247668912	1.77803456072032	1.4916432655846	0.533687679393316	0	0.186441848608414
0.322684593567564	1	1.52957730004827	1.59468581044883	1.4247159141198	0.371693973571168	0	0.392577850913535
0.681276901085644	0.655912150026776	1.5390620524008	1.6688494146297	1.46005121870011	0.573396755301654	0	0.227779101533445
0.71160840756298	0.435842594728831	1.54018942769483	1.62517122132781	1.38008506961318	0.443038291934967	0	0.238692839338941
0.710677508929504	0.714367839677164	1.32824834578121	1.61323562032978	1.29897926384711	0.355392049749791	0	0.459215263843857
0.994852524795959	0.437103900738945	1.36670904064571	1.35050827363271	1.2872370511219	0.86983710044706	0	0.346426138050475
0.787729252811973	0.371211127717871	1.61044432739116	1.65165976681118	1.33813304111521	0.692281181178892	0	0.354616266682828
0.867915151778253	0.617237326176913	1.52264199449644	1.74692752178373	1.57612626918878	0.0752436346201417	0	0.421617240022039
0.877408824355448	1.16718988415208	1.43677797224745	1.82780277951011	1.41514952854172	0.525178086831348	0	0.34593666722137
0.510564702973964	0.732566457025442	1.1968364954553	1.60508853236118	1.21932908258473	0.306541320578289	0	0.39819536358551
0.296290350191758	0.561460260092909	1.75809362648455	1.73710264551887	1.52230744751445	0.468403823929974	0	0.248315954793296
0.831202377145952	0.746516992813357	1.36396093230527	1.84603624606542	1.43195766794446	0.358407915235848	0	0.204471174299727
1.26892892783732	1.01067911684083	1.67522865385021	1.66480382425562	1.34586453751117	0.450765875856017	0	0.172577876156858
0.913672153922423	0.666858649336003	1.56195124951004	1.72324071035911	1.48126741131489	0.301565221303232	0	0.37378349180824
0.397516629698639	0.829661072176852	1.58110014385856	1.60578524903581	1.32498890670081	0.76444846573273	0	0.477538884426171
0.627996950504179	0.630462571956345	1.2446184692634	1.57050833068781	1.25579608712375	0.807498681834631	0	0.161680111399617
0.729189937216027	1.09354632464649	1.75579376913009	1.80595960725845	1.57942531064014	0.503501729303185	0	0.19406054735297
0.870867144494768	0.729652198496969	1.53710878351587	1.78318594757164	1.47253261969674	0.108156987776599	0	0.0991227842383455
0.501579956253804	0.634701510185422	1.2681843614766	1.67976604018471	1.17701062517054	0.614320643759141	0	0.204470283876736
0.578117768829926	0.76199509379911	1.16868627567987	1.69475969114883	1.37915493787033	0.714088122738913	0	0.152766540342371
0.669351989786	0.621203130313674	1.38395069026916	1.56065190675802	1.27329617046755	0.877723574631183	0	0.16145240238935
1.01133180735479	0.723228369006105	1.25252604187859	1.71025573686434	1.26925336700376	0.434039636069296	0	0.15838466951343
0.704452189472415	0.835855129580443	1.18444525852529	1.33796753638955	1.24252893127012	0.99021185214082	0	0.495212409575237
1.07793895609336	0.769582633832317	1.09175989079331	1.48722629980053	1.19141417604706	0.421417996819279	0	0.29358168443081
0.809881135582851	0.884278556582247	1.17086120608889	1.46345594868276	1.21227404307958	0.599212196765357	0	0.132138800879367
0.85138398776017	1.01660124010107	1.58278376082177	1.52972574699423	1.39081536134877	0.557274815944193	0	0.505973018959764
0.309717884212476	0.968132267124363	1.63412942690347	1.64575977739104	1.21816779734066	0.674657622852382	0	0.4501177489982
0.379916684540584	0.776455856088314	1.27639332560016	1.68607894054309	1.34327734911505	0.38522049473632	0	0.161698457176601
0.601961700408296	0.498033499730757	1.52744876660071	1.68464276537137	1.27928417852773	0.465617900140141	0	0.488698683470693
0.716774505544472	0.587061351249587	1.49000146064624	1.52363940538857	1.12684696910396	0.737758241317554	0	0.388181085325564
1.14252774988203	1.00476553443001	1.53317827418534	1.49518002424425	1.31060706207988	0.297447046141379	0	0.571704925973753
0.525934584882902	0.263469781967419	1.14039320747222	1.47329438817354	1.29396709167471	0.303706306285485	0	0.426883523933041
0.700831884607924	0.573840985760526	1.33093820294471	1.42419718887168	1.04889874218562	0.855290629382496	0	0.44052699963605
0.73295992738439	0.844671685091418	1.46194908863254	1.62114468376361	1.00433790260158	0.704283539068773	0	0.187711255262565
1.25761795726878	0.980860501442931	1.7252472681063	1.82081517217298	1.46560536651278	0.474495255235682	0	0.0439558672270677
1.09205670361476	0.739310298117447	1.47800815175158	1.63224995750184	1.45689739441515	0.556042861934011	0	0.613435411803908
0.388418904847347	0.674931241744901	1.45048530802652	1.68107342247719	1.28522160990782	0.734150431166609	0	0.285234942688866
0.667124808921545	0.676442481081504	1.46469392413016	1.48836271993066	1.1942416714453	0.603250258309675	0	0.423219183503101
0.572016889525464	0.811649584302763	1.36948989956583	1.45538488977916	1.17509281963639	0.941269725169673	0	0.565434191944948
0.489460992002798	0.302045955327172	1.4714468077695	1.40016618160575	1.0812146608897	0.378600759042946	0	0.529270569470793
0.889520493797266	0.556589467304314	1.33811017370495	1.56225855950444	1.23558296073269	0.510261353382406	0	0.597625447388151
0.428026092226603	0.941631497906927	1.5402613146906	1.58457888407446	1.27382348134444	0.871931135274252	0	0.338492294071379
1.27589684138609	0.772947463587819	1.80497379680134	1.80075673615053	1.44526571714616	0.426281307890848	0	0.19839269162836
0.697755305197863	0.873470806946578	1.59141912039757	1.52402755375207	1.35466353279383	0.360396919043484	0	0.366753698793626
0.503691629599447	0.602792650737401	1.70988131922903	1.67317639629882	1.3514586952131	0.582309386552549	0	0.657677055701205
0.24296936661397	0.748789281426792	1.76366793682336	1.625494135691	1.26365441941991	0.669619117061025	0	0.221184541127862
0.947996476703092	0.79721443095077	1.51940828267191	1.86705691258997	1.6277930964487	0.561467739818637	0	0.245678309202746
0.580403704041955	0.65868539187109	1.46172863642354	1.44311535412666	1.10352501310454	0.724115419256711	0	0.602050659112863
0.504436577912311	0.586237098377002	1.54716250111409	1.75972757188078	1.6718100063961	0.481650712655186	0	0.214239723540629
1.13425556116053	0.625329959020722	1.46139706584903	1.54839267131384	1.23947650832594	0.443157596276516	0	0.588273124084318
0.209699606159578	1.04535647455887	1.37392058026931	1.69292889939671	1.32097533736164	0.645181158195954	0	0.233699285721713
0.685765773938609	0.56076258331148	1.65032757625375	1.74320678701821	1.48585814371619	0.321243241813836	0	0.490725148271932
0.356380421375143	0.898836947466043	1.45212004103255	1.46100948293888	1.15024990725304	0.599402849053526	0	0.277853778954182
1.16319459418041	0.678337207859988	1.67763592368315	1.74183237555405	1.34887339116556	0.270678027108849	0	0.302633356643946
0.665710567813258	0.542053172731955	1.61928482323585	1.80268996137709	1.71562938995369	0.373893300715592	0	0.382358049828613
0.653791579075582	0.612146868214551	1.63840219860861	1.89712023684532	1.50012744752824	0.599543426695761	0	0.164298082914971
0.750791126216619	0.806935391411487	1.55601479472927	1.80605278712372	1.37665808908025	0.498515044977114	0	0.20209254409023
0.493623550924388	0.822644646193357	1.46203906273391	1.42166484566753	1.02594042721334	0.729460745589033	0	0.499525085852412
0.902329787060052	0.645132323998077	1.59634561690328	1.42708421921202	1.16390969587183	0.499994420496511	0	0.520236194158475
0.348523014914918	0.536682965931875	1.37213411296408	1.84289647193708	1.38945708873108	0.538326264270367	0	0.109595614618043
0.558803595738534	0.83874974484611	1.57504342335626	1.83597368803017	1.48180423994562	0.393456756711446	0	0.168162213003893
0.853739540987084	0.882478590251776	1.49696528232971	1.64421718094622	1.48056530647309	0.648339072973859	0	0.18624463874057
0.467248073019406	0.692853575229422	1.34711725070908	1.65086934558429	1.25716852587005	0.302495710288575	0	0.267083858810607
0.755989655863918	0.959772268325471	1.48105489180204	1.59882956413867	1.41373146773714	0.955132322060723	0	0.699911026534123
0.413296028275334	0.930419445410034	1.43069191186602	1.42571022049237	1.13143472176375	0.715917612401092	0	0.302733484071973
0.469983114586072	0.850739943728504	1.60117644196187	1.52197983939119	1.48537054137561	0.704780116533773	0	0.708065188583929
0.562796501314479	0.811830925219154	1.61708754412393	1.59930146149172	1.08493891751922	0.451870671850655	0	0.443446232519982
0.644673458752707	0.594009654444679	1.04857101399013	1.54735380349518	1.13513468704339	0.727036158327024	0	0.398209879523007
0.708332308030685	0.419704677706016	1.3985051658567	1.81649195722302	1.67540555874039	0.315295730484495	0	0.163664744512929
0.710515208976227	0.72452370718755	1.53839098708014	1.64132984651146	1.25065009581142	0.555993254624765	0	0.516645222970913
0.950784214477033	0.65714062586182	1.69606643437333	1.77883723343496	1.34761448415507	0.373396133073441	0	0.186601893463655
1.08006694827264	0.949091155100701	1.7203582254249	1.77306547655592	1.55783994738973	0.318655070951554	0	0.306710568911036
0.555480714749068	0.528307731783934	1.3417603329111	1.59618289683983	1.24278546190273	0.71567464924755	0	0.347380726172327
0.327841079748759	0.483908901129773	1.32477895836087	1.50285558801666	1.36947924874935	0.853716328533532	0	0.284422346212191
0.530296910511122	0.470851596870239	1.55775093625523	1.71010643276348	1.46202663003904	0.474477264221946	0	0.309779062381815
0.36485916035569	0.7493928117635	1.69170405158017	1.64981040273153	1.32142399598313	0.505759980013765	0	0.409279718348219
0.558319882903882	1.08497341267555	1.60133029982678	1.72970891478963	1.37630616878939	0.461460847005587	0	0.303447003482936
0.793955484361642	0.707643436735881	1.48824389088277	1.80407848729856	1.48602070811353	0.282075199716931	0	0.457792626722627
0.879847329501022	0.592648391676895	1.49393259401035	1.48285277142368	1.42355751370568	0.468042792390666	0	0.394992389071841
0.279342571958564	0.888483800658545	1.51228871253138	1.58503935606986	0.958886652902126	0.516007254758165	0	0.232651532261973
0.588114037654092	0.622352852675141	1.57376601028828	1.63169092521338	1.46275901347443	0.316852488939578	0	0.098388383755344
1.02920339852217	0.746442265162906	1.5475892538972	1.78567178141849	1.46917713111066	0.218791779112829	0	0.524132866673509
0.622481740141776	0.567897324754841	1.53272191317	1.61135176860105	1.12216656566796	0.649345745918688	0	0.168830310466072
0.87073137025156	1.3123410910745	1.73059184928103	1.63998727655447	1.44338121226065	0.59135542250449	0	0.186633432549568
0.517093638015336	0.693890917572809	1.51181307639676	1.74872132422758	1.45125495360761	0.388885162556496	0	0.264682569556211
0.548560426680498	0.665639533263738	1.50424775291021	1.79176201595338	1.15933499384895	0.552063867934793	0	0.370521684442308
1.03399594152615	0.866185619243852	1.71023624638248	1.52840931958442	1.3929109116468	0.381230005260317	0	0.445598521616793
0.978365338818077	0.722851589143145	1.74199023616453	1.71574347433658	1.4030779008843	0.495269966392387	0	0.177397909171992
0.306525970118773	0.718692364878742	1.43701392982307	1.78062420513174	1.27777130105958	0.563823329736411	0	0.131004714153856
0.538310266683661	0.876871715030142	1.62794385934978	1.644925920081	1.31633434719021	0.232979808115761	0	0.0983809307614245
0.549679219630549	0.960128047645187	1.87103914235925	1.79705665318385	1.55155766827759	0.345031807059769	0	0.0983747578761207
0.448872092957607	0.867528671786482	1.6506316258346	1.7515885323523	1.45948711637928	0.847553384729606	0	0.283813122715748
0.571020598345617	0.45124225229831	1.58884918818764	1.7483096874687	1.26908611841716	0.421688600975431	0	0.535718261709147
0.841610137300439	0.753415561854746	1.53107768801657	1.62605429971401	1.33852235852235	0.273823990821283	0	0.179324757585701
0.474203342582488	0.899751223512612	1.27487145085781	1.48516388582279	1.05798224203999	0.895071613580429	0	0.364096263873366
0.651465229581518	1.41682251588966	1.34286095344809	1.40840653848738	1.11549512772778	0.864504338348276	0	0.783982635913929
0.854456541890115	0.966569026748757	1.3774672743334	1.63137459951442	1.25156852343729	0.679453215597023	0	0.427057034925785
0.676908380414857	0.595840508801255	1.45028415060072	1.7465789614059	1.57372795926826	0.303705452022853	0	0.0539877311159835
0.900145470700883	1.1219304166252	1.62004561313245	1.59707973609168	1.3351725285772	0.279288897889611	0	0.446577502554701
0.919762939947457	0.911695612707024	1.88142371902405	1.63388894473773	1.34406395658251	0.552960802166737	0	0.123303204759368
0.596431227628705	0.636557332014213	1.47062531259741	1.54920489172384	1.17845059910541	0.578284664566206	0	0.339646186174921
0.997170851171957	0.88441510135038	1.58510614750858	1.55665477117225	1.11131299794847	0.378681983359525	0	0.409816825273978
0.287427677065477	0.652333942753709	1.58692311389528	1.66953705705801	1.37987093850085	0.557006569135876	0	0.267527718412184
0.246868236667631	0.804144291900715	1.31046459141769	1.49538068020306	1.17922888194208	0.747422851687431	0	0.399746045848774
0.206880917667782	0.752338102917479	1.42156359996277	1.46013667568829	1.19041623869973	0.943101570970059	0	0.36722573820128
0.692080684781296	0.664854558048107	1.34119515560983	1.45211434148162	1.11581735249707	0.589415901964814	0	0.624977741146244
0.958910543738809	0.788867968482464	1.26717666350054	1.54269524752077	1.07411851628639	0.791667174681109	0	0.127699516673021
0.810730817878907	0.425206324516291	1.49015219573775	1.69440499026733	1.4174382985714	0.90505638664227	0	0.32918081746933
0.403268637709428	0.770061015610216	1.49409694830569	1.81020497316836	1.39333857278444	0.642543682528554	0	0.333037192699015
0.391721493372853	0.506796535436901	1.38647015458739	1.58498820069541	1.19321393838395	0.573987491318712	0	0.470872038337801
1.2442289471534	0.756048415039332	1.70703829024424	1.54858534012649	1.23905569016172	0.323224403067455	0	0.537557834916013
0.540274524494943	0.409268402486114	1.46217304096303	1.69348563928925	1.39802426053978	0.901890747705375	0	0.565405707659885
0.628776835515512	0.633778913355724	1.24379628284423	1.57517229404123	1.0986468723497	0.774067674839872	0	0.603350561014437
0.910994261476193	0.414047271363664	1.22809902936845	1.6349153002984	1.26110221216884	0.647026044151806	0	0.321643901924034
0.794936734845828	0.832257363179401	1.75400296684446	1.53932613584753	1.25482529194382	0.368404450812126	0	0.313123558549089
0.396394965717663	0.651763400990136	1.37117270125447	1.63017890378985	1.39326223499609	0.345134608593065	0	0.208931721770202
0.722789258271949	0.527892472086564	1.55619822630965	1.48908004252619	1.00661869426774	0.519470622057243	0	0.559536269963683
0.648509067680009	0.527055953114156	1.55298112460404	1.73432124812826	1.4551089133289	0.356712848072053	0	0.397560597055182
0.323684254778422	0.497880703069427	1.49571620121244	1.46127070508412	1.27981657672907	0.822996045189493	0	0.327637968355583
0.901556274842576	0.711846185060364	1.39685696900307	1.474047180865	1.10490745008376	0.680035017202975	0	0.572522339025922
0.417272977158742	0.696998396886645	1.64738810644736	1.5420888811552	1.07192155447173	0.676550055656037	0	0.33760975373325
0.738148557140847	0.827453316168288	1.50534427660252	1.64332633338964	1.33495457237431	0.739882883528862	0	0.592726115410798
0.853475034716106	0.709998632938036	1.57922613196316	1.67253079292885	1.25391504693084	0.644311214432678	0	0.531368894603795
0.36116737560831	0.646781592130054	1.37504720348741	1.54377403668737	1.00092789970613	0.721753843885865	0	0.370199201554172
0.817155303017001	0.494708794350198	1.53997976721605	1.75123491742019	1.31510043173873	0.607065246910325	0	0.266550153237378
0.429166866574372	0.775060768407059	1.63796528088011	1.6674640713081	1.27739173110461	0.420611267938833	0	0.451535465541642
0.614717925917849	0.945241647025029	1.13023246904275	1.61352403111557	1.2265655227717	0.695336296006039	0	0.745131646234432
0.601088598546394	0.743787675529216	1.47879570164116	1.54463838349372	1.16962488142795	0.628951406051829	0	0.237018862386739
0.48857527090292	0.491192545798315	1.78898110203757	1.58179996037563	1.35798296449268	0.781548387936636	0	0.298887584340699
0.77423010424503	0.515068457107926	1.40193566309262	1.6661605700251	1.09202577409287	0.614801341861741	0	0.1614417325871
1.02638655037928	0.52262276227048	1.72516092409941	1.68871015444732	1.59277498475601	0.509809279907212	0	0.142796540214878
0.507260944336406	0.712972760920058	1.42997625563586	1.41347446537516	1.13034693521775	0.807152149851325	0	0.329884871360074
0.869825933749153	0.416635577983424	1.5709220609254	1.77327437571485	1.44909253180187	0.391202500603633	0	0.227879116666776
0.456880074857918	0.664318104075315	1.70607952936345	1.53067370801757	1.41977100860033	0.591525829756123	0	0.155607935955557
0.794247266034814	0.532715958947361	1.33396485002291	1.50523930429785	0.985022016374717	0.75235595786516	0	0.340653692612374
0.723186153009381	0.464236714825379	1.6503816977578	1.77660812764125	1.50711470946381	0.530358281949193	0	0.266087642435213
0.842888084187493	0.752707495507667	1.27805823781068	1.62092929531092	1.09860946997553	0.504601911487786	0	0.314703096500495
1.008264064886	0.637444967873656	1.5572052783161	1.62509910149224	1.1435736234518	1.11122828184352	0	0.21170191420496
0.717139477637953	0.978448472055062	1.5379336963491	1.82010833829991	1.33472154948374	0.365206616669429	0	0.254701277264613
0.343706929143929	1.02628391590386	1.56218359838444	1.62133282381724	1.23108713212776	0.885784370342846	0	0.183170671289035
0.387565987689749	1.10191498522616	1.30881983436419	1.42622787547788	1.08074279523038	1.02373637871332	0	0.385938518510368
0.943752895107927	0.744360964631799	1.55395122326831	1.71173403239647	1.38761339608845	0.686940794404679	0	0.289528863710339
0.756175566211777	0.708385093431444	1.42452164070233	1.59042857717637	1.17545287021152	0.638792900683376	0	0.363375777858106
0.242335882302527	0.804161523419092	1.51556469863866	1.79484262347642	1.52319327372942	0.588634171259102	0	0.21117176182847
0.6815568592246	0.858533348233001	1.36509322839392	1.60286529685539	1.44759614160786	0.589079079788203	0	0.394468747126533
0.302108038818048	0.675250855169345	1.74620657475178	1.67545344138881	1.40002364703197	0.492995207894598	0	0.274152513330628
0.835340669607023	0.952247654421205	1.45437337417132	1.5035760015633	1.16541858672682	0.540242432321328	0	0.361470652799338
0.53750658188943	0.645473109314584	1.35735209214666	1.50250259220422	1.23148797813042	0.893480901158034	0	0.348663432614007
0.540085513202806	0.773939537587138	1.56165994120454	1.59506672652837	1.37630323291817	0.466116827504917	0	0.477838577580987
0.501488561704751	0.391659251287973	1.44886445446509	1.70750843327872	1.19785889592624	0.474858931999878	0	0.375426676852973
0.603954964401489	1.16662624436346	1.52631553329695	1.46247816163381	1.02033784470808	0.503630162554946	0	0.676461754849243
0.865297420894571	0.76070617199025	1.6813309255593	1.7097981800365	1.44328241333992	0.589763772350516	0	0.225384643831314
0.29286127470586	0.723507749947554	1.46130774565844	1.57165713524171	1.45783877063863	0.724609512501632	0	0.216217031659866
1.04866730952483	0.718340892031665	1.71762264876777	1.78852771833368	1.50382742566719	0.381022781732363	0	0.230225829317186
0.912898770808759	0.751521819035966	1.52286823854076	1.55739986556315	1.29720693226189	0.215314615891241	0	0.383782173613635
