# Supplementary material for: Diversity of spatiotemporal coding reveals specialized visual processing streams in the mouse cortex
Source: Nat Commun. 2022 Jun 6;13:3249. doi: 10.1038/s41467-022-29656-z (PMC9170684; doi:10.1038/s41467-022-29656-z)
Supplement: Supplementary file 7 — Source Data [file 41467_2022_29656_MOESM7_ESM.zip › source data/Figure S5C right_RL.txt]

hcSF
0.0857874935490618
0.140980532503057
0.260941043327266
NaN
0.11640943044464
NaN
0.058013557677917
0.136872587669625
0.140887538714809
0.0517899594145431
0.0300510521060424
0.0558050805796579
0.0539159670945449
0.104916370460536
0.0653648873396759
0.0394067672487331
0.0404617072971041
0.0282842712474948
0.109541850861312
0.157776724111215
0.0868260712452275
0.176135413833777
0.137511980015319
0.104737205816639
0.0554228638295108
0.0682577348911963
0.0305927355875322
0.10891363666114
0.0659143012155445
0.140431769927838
0.0667268591647549
0.0350977510263978
0.106849200413324
0.137009879728439
0.0553790548399881
0.155361749859611
0.0398430264377059
0.0463577904297948
0.12861922831592
0.164539323031632
0.181186146923585
0.134310197046766
0.142193874842307
0.104782162720237
0.0587152314556199
0.133245499941871
0.0470645064581333
0.0820822663476447
0.0989098052704188
0.0915356142482184
0.0981847737727028
0.0973494197351305
0.060363709635323
0.0296184505933975
0.0852717646236188
0.0310575617913556
0.103793369748853
0.054577414453011
0.103850480318363
0.129718317128514
0.120300131357476
0.203559804125312
0.117319687076349
0.0282842712646546
0.130461621223024
0.114487731769935
0.0826436657299021
0.20023975926613
0.228971419172841
0.270385520245619
0.313603547794847
0.0346810543585915
0.0762220862587213
0.0972363957339657
0.0688017161387715
NaN
0.0327751650911798
0.117874962032941
NaN
0.0927583780258503
0.0677372298652025
0.117461534462984
0.107885830402087
0.115936456813274
0.06125842868571
NaN
0.274115993875545
0.0626181410397812
0.0282842712474949
0.125719867517598
0.0282842712474938
0.0318669761386244
0.129708628660486
0.105750664803446
0.217989263535978
0.045591643671824
0.109058725753711
NaN
0.237920405243331
0.092678863642454
0.149587334462183
0.0365611173960138
0.0459224029889559
0.151246281960216
0.124090281718413
0.128373453854046
0.129763742025444
0.0941970196408011
0.114340649760609
0.132949916433203
0.0703525156393154
0.0830773460555901
0.0925651523599611
0.14761236946802
NaN
0.162280646828044
0.148547626245747
0.12341765661706
NaN
0.172200714451634
0.062306545276385
0.0632541015528558
0.139692632940323
0.028284271251637
0.147223702009838
0.0394833652408197
0.237203431547032
0.11413826931379
NaN
0.115954884000024
0.135974474236336
0.0834467416354981
0.0754009228771104
0.107731304581353
0.123387122362749
0.118601375789355
0.183763387180842
0.181078943730247
0.0858890141108915
NaN
0.101311627707123
0.0889048428733768
0.125340350592117
0.0316638726505939
0.138437728381708
0.13882894105378
0.0282959825996482
0.106445876750156
0.0451372235909831
0.211768346540271
0.143165089847352
0.0546838632604173
0.144378826255114
0.0443020670229181
0.152705771265067
0.109329011336845
0.0972730737803046
0.0429652379390756
0.147511647538342
0.0385016810578061
0.0720374522401089
0.283340204411474
0.0791107692468029
0.100720970334545
NaN
0.117432301079921
NaN
0.0906681539724688
0.125048878645148
0.188988742411043
0.118129019659834
0.161568628603627
0.184390655324959
0.108156144290494
0.0964796590487994
0.098426518745988
0.0851161453692624
0.0282842712474937
0.205534339071332
0.106569107854071
0.128324520494102
0.130685559248709
0.148187137378693
0.0282842712474937
0.122249715838495
NaN
0.0300322339680493
0.103656010039741
0.13637133731894
0.117530617233996
0.11021861500486
NaN
0.242850042471756
0.0947570837725136
0.236922490559667
0.187098801716278
0.167607375642046
0.214693717391412
0.0496965053289118
0.0984576647347085
0.0737545251989813
0.0991116832580461
0.0777833882905575
NaN
0.156974470049345
0.144338581664689
0.125362758956631
NaN
0.0922041760474946
0.0996465423541165
0.0900833369364673
0.0801748015565635
0.183493286838684
0.172507668248359
0.147274452280231
0.0282842712518497
0.10631375044498
0.113419593792475
0.0420005543862368
0.116026941646189
0.0961350921629157
0.0966195419671803
0.102806844613247
0.03044254627236
0.164465633316155
0.0576566834672614
0.0591463669170819
0.098260509726154
0.0977994180406216
0.0728285945342643
0.0983188695556642
0.0650613817930091
0.0421610360068683
0.0980062741373745
0.0320209814728258
0.0659172736478312
0.0770062323150058
0.0699413637427541
0.0812069483689988
0.106509155292453
0.0333509811086609
0.0784421556394599
0.052951750524691
0.055029205944455
0.0606851977239795
0.124476377399642
0.0675695335799999
0.0795022909295545
0.0836650951380853
0.0761683617369516
0.0866185389534421
0.119751218910492
0.0822352006831719
0.0663524285158696
0.115429934938086
0.100857595692993
0.0732731033347129
0.0295775935417255
0.056966368678226
NaN
0.111448448118053
0.0802610187624388
0.0515268143118187
0.0283056029501036
0.0455639745251604
0.0790945925294762
0.0647476332187254
0.06091255609737
0.0522783234781638
0.0454220335606385
0.0495341069502315
0.0899823761069664
0.0709125271458882
0.0399717424804863
0.0843640090192309
0.11783325044544
0.0725818753211657
0.0557846452448643
0.057919773780412
0.0770349455527236
0.238901881398268
0.0572773277218986
0.0831786477674149
0.0635043743855472
0.0618902130570031
0.0517320631551602
0.11973423161537
0.0770811496636585
0.0708984229335475
0.0880126356805012
0.0669503776123161
0.0384944824601692
0.0523727486441301
0.0282842743602278
0.0774524447140405
0.0730220499887815
0.0307337655008536
0.140540968040289
NaN
0.0282842717020409
0.126047648943159
0.0282842713618164
0.0717639013793989
0.0737671167577046
0.084129558445866
0.0315707984867286
0.069561753667317
0.117753452066836
0.0682219374991982
0.0899878303771561
0.0871619971458003
0.0356515283403952
0.0984464659343433
0.0556743675354703
0.0282842712505742
0.146214875988288
0.0986786774798796
0.040527891463157
0.12352151239724
0.0913757511273345
0.108216942122973
0.0718535738890549
0.0651972691580409
0.127992058809631
0.032757831676671
0.0737374178229172
0.0983004037121041
0.07942637672328
0.0630100661920429
0.0718494433708704
0.0568849808258835
0.0374897811305189
0.0667240709573626
0.0575227049831009
0.0566827826371082
0.0469645653956781
0.153948471685842
0.0795625538547605
0.0809149079110679
0.0761072761321177
0.0382792261723181
0.130609159211297
0.261960839141716
NaN
0.0618652057956095
0.101644488064832
0.0616784400800199
0.0646137261246409
0.0826065519972621
0.0830889082417021
0.0352222393235806
0.0960150834759561
0.151423317188483
0.0944869976168121
0.0934213992241449
0.133644912995118
0.0806696901098967
0.114815598310073
0.0798759064303587
0.0895968057053295
0.0755371628375307
0.0596003307951329
0.0555559496569522
0.0586882685307094
0.0879917610605766
0.114142932545666
0.0567545725604546
0.154567435036883
0.156656033703448
0.0702681069149057
0.0641622409156433
0.0623340337717495
0.0672461288806695
0.0806807479642157
0.104682362541098
0.051356691508304
0.0818549341261976
NaN
0.0321791459243256
0.0760397108253968
0.0878131094873385
0.0906847043875135
0.283750690676772
0.140133211981062
0.0742705051549165
0.114659366711028
0.156448446513134
0.123680035297787
0.095895235172758
0.0863895370839252
0.10766857664865
0.117346269242439
0.0947324949357613
0.0924477979962885
0.0561171178832763
0.0852962171795269
0.10584627677192
0.0486280539752935
0.0897855393746631
0.0593813132396586
0.0620526641938685
0.0318618769086376
0.0605122957136956
0.036619724024649
0.0405843955003899
0.0652342258908238
0.0373263857484464
0.0976110977531638
0.0966359858916685
0.0802793070382166
0.199676210239203
0.0676779741421652
0.087657616099062
0.0286240494453868
0.247584150612974
0.066434965944184
0.0547831639355777
0.0646978932653318
0.0533059187420391
0.121543272501431
0.0999481972644873
0.139978699800256
0.0757757225616952
0.0683829649695771
0.100507072264248
0.109844262833297
0.118735236061055
0.0321310513299594
0.0440526933979709
0.078460567942847
0.039427385614729
0.0579947095799263
0.0951685489707553
0.148652540729095
0.0584547683373757
0.0741692903463068
0.0658117018461035
0.0775584082211496
0.0348549857912635
0.0799227683042368
0.0832386945111287
0.132143787347365
0.110313732292002
0.0585145962688153
0.0855063263054902
0.143228886772439
0.0713288660781494
0.0673246854712756
0.0870733591989431
0.11013563691422
0.0988269609700112
0.0517697085236173
0.0948648678768204
0.0612056818244506
0.0586022724730824
0.0704641361385679
0.114174013122972
0.0757132941020595
0.0668789195175494
0.0944241641065838
0.0629405236470821
0.0655228836100044
0.0628579082186488
0.0414107040250741
0.0861396262625051
0.121862169835316
0.0472883054365329
0.111161466615644
0.0751027374442314
0.0632059151901428
0.076586703842127
0.0682111899109743
0.0722120350568408
0.0914389492091838
0.0698232910748194
0.0456267075189477
0.126472705808926
0.0894583174337807
0.0914588010903397
0.0973678412670059
0.0481745347367641
0.0498237811101508
0.0757029086640335
0.0527467842957927
0.0983065543270791
0.0556717769180526
0.0700883040975444
0.0716808548363679
0.0626917904438851
0.0945833850262329
0.092300560385406
0.0556823232736138
0.131083301352865
0.0525818221334489
0.0635611170935734
0.173173691557516
0.147493420740352
0.15426867222109
0.100415735261238
0.208263750401564
0.187900256211
0.0890796596967319
NaN
NaN
0.134267803617835
0.036259918575624
0.189746834058032
0.103609145425464
0.0282842721160456
0.0920778445802685
0.131375766091157
0.143203401486189
0.0389989220743168
0.123674823983322
0.19312377701862
0.102484987656062
0.150703360642678
0.117140275529087
0.0575416242018314
0.0516122410905762
0.13959230117131
0.109707489404648
NaN
0.164115136343891
0.149024871363069
0.29362784187318
0.132920640339575
0.109462860496858
0.116046399089123
0.0442790914999733
0.0960510934787347
0.16496640854615
NaN
0.0282842712474942
0.0988807929715409
0.0505481803119177
0.188666507013706
0.135014916226785
0.103858544751162
0.118348635343261
NaN
0.0919737959710679
0.145487000122415
0.100307621107557
0.142697610967323
0.0507725508037368
0.139714179447713
0.0349587237014366
0.0299746357799901
0.142281651188169
0.124150290080761
0.0346929568963859
0.028375362095379
0.164479026590086
NaN
0.0949840864354597
0.124166163470129
0.069325743915679
0.196803100716767
0.208862297959537
0.16321476766458
0.124961749350452
0.0609116230204368
0.241955792235718
NaN
0.247117287460679
0.10335284740556
0.230945633459299
0.231973048984915
0.0314939902109982
0.13580598298958
0.207338797682716
0.0282842720981029
0.170027612559827
0.0282960360932591
NaN
0.0343213423323494
NaN
0.0495291889141578
0.233528966026287
0.280023091565463
0.0369350217241956
0.0728910450740616
0.123450796264285
0.204792234256964
0.0859986686425584
0.107737760107408
0.0606578231435058
0.112339525679405
0.0306737455554186
0.138033507359615
0.0282842715023878
0.22365957055365
0.249958291175815
0.107808233206408
0.0628638290960626
0.0318107167929672
0.0282842712480285
0.17221211014417
0.0763847732679532
0.130611213396668
0.0641428748405096
0.118395817906722
0.0899176540398211
0.127330260763846
NaN
0.0983588534143239
0.0282842712475088
0.104377040490662
0.281840281457492
0.0297767118640449
0.260194532745828
NaN
0.229458422057368
0.0325947140607709
0.0995315004178185
0.185856232661165
0.0909322705663237
0.152355641771747
0.301388504877181
0.0285117733156983
0.238417811284542
0.207322429516784
0.131127338768481
0.140584447757634
0.0629642849872185
0.110546002638774
0.0479311568240877
0.114747342164203
0.173755885281445
0.115030442538726
0.102060163682977
0.192370895285294
0.0334821545973696
0.167316420669519
0.0969354015061952
0.0282842712474956
0.115080565219936
0.0862795632100749
0.0848184312744359
0.0883087793790966
0.084440264775464
0.134455402923389
0.107701810028926
0.111080118358547
0.0353593445638244
0.0356065120286027
0.144932908360315
0.0825803243056964
0.297881754777303
0.145605586276191
0.124043083434498
0.0710522555231034
0.176324685277462
0.18521249148428
0.0552192355162057
0.120773119117247
0.165255668252441
0.102045959296373
0.0282842712474938
0.108992235208035
0.0988873712502348
0.0328991928105239
0.132881943187528
0.0505094153361169
0.25017716811063
0.157509727179828
0.137404194883619
0.098873009886217
0.137965453874445
0.178239330760207
0.185281652834869
0.120854914770394
0.141250181096601
0.111074062130502
0.189729598225295
0.206620227544961
0.176763418787421
0.160285997966863
0.137824791054985
0.144111958034299
0.0282842712474951
0.136756043423768
0.186801058435953
0.165403385498043
NaN
0.0983862083885728
0.131135124145751
0.114182905314398
0.149239860786969
0.143902382735461
0.0971459254998018
0.167770062036911
0.0977098511543161
NaN
0.147297991349116
0.258605023312528
0.164129952737683
0.1697268798011
0.163733526222806
0.0435797818606693
0.0868221727543963
0.0952581330579014
0.107616751302408
0.0440458776781456
0.0819515817971485
0.298186714141888
0.135493812242786
0.128192026938795
0.282639539282981
0.0644819188467873
0.140057608633248
0.14171166670345
0.155703228999755
0.316652667086348
0.172738328116989
0.171621262617755
0.0515058013269973
0.114687493331625
0.0824836624096332
0.121187724913683
0.127838638409314
0.0910434480846214
0.0991770062591299
NaN
0.122136206591725
0.211677345035855
0.208878976757569
0.105526803409392
0.0286483685301184
0.0329928385788397
0.111388223981366
0.154441290910644
0.141180729107781
0.0777820086029112
0.0716256766012521
0.0725803390835033
0.127125834116413
0.0609478820480313
0.133015598717302
0.143868586529691
0.115749279905197
0.15280399421395
0.17729602717004
0.264086288137527
0.243516066761415
0.148854742359446
0.201345067635681
NaN
0.147311295082156
0.137441979330708
0.186126459532614
0.138541069889326
0.22105991650332
0.144521349564875
0.0478007107430919
0.155616361162633
0.173642742887954
0.235061408097164
0.284889851913216
0.203680419862094
0.177306214404623
0.126727636067516
0.127312269995526
0.185797782103553
0.173742889954276
NaN
0.167355060424043
0.0345192740995591
0.0282842712474946
NaN
0.130120955820577
0.0390706254764639
0.0739098453255481
0.151776596086851
0.256368327947924
0.138074361934779
0.11638127938693
0.11589445045248
0.136113770773226
0.141199173566875
0.125248657638749
NaN
0.0340824119478157
0.094597623972886
0.108330562852533
0.201093064781542
0.191123726874637
0.075229441829718
0.0324301028695562
0.239837276934003
0.134492477984306
0.141747987267402
0.163045893874325
0.0885630782777971
0.0670118586415334
0.193973472350395
0.106672176402514
0.130202215245877
0.195819182545962
0.117678015744776
NaN
0.256678628204742
0.12109620906393
0.168433126625277
0.0987144937698304
0.150107725584292
NaN
0.168038708868028
0.141437945375892
0.192455224285823
0.195915571031289
0.138164572595839
0.161611066221365
0.0347454906161265
0.0928337574685242
0.252182445455555
0.0362448379668478
0.0408083360354287
0.0989892924075721
0.131566302172572
NaN
0.111159479539204
0.187509842653758
0.140522440919834
0.114673946094178
0.135364497994861
0.16428512364682
0.0488751564553841
0.0957158977265462
0.137159115792277
0.053423036623609
0.12467485247093
0.1379538689952
0.0334606297822201
0.149504579070623
0.0786049150753023
0.263366346449854
0.141301813037167
0.239749263835093
0.12971384169458
0.156802489990278
0.133602616261224
0.114062679117882
0.179474726071339
0.124975241255038
0.136039715580505
0.0343248782913456
0.0796739459956527
0.139519314529629
0.0763190325023546
0.128085482601177
0.251626261251738
NaN
0.18273626115029
0.107743954150747
0.0874191937214911
0.0640636057887528
0.160507495908003
0.111552303739389
0.0913211300722262
0.0660741286442725
0.0931010500168934
0.142567458002565
0.197323333909438
0.0466398709375732
0.0491147851552555
0.155214786425933
0.0301886321952876
0.0467884072812456
0.0718455048472658
0.182106615377537
0.187299831664883
0.182904270061654
0.135579212763549
0.146824312246637
0.0334049327722572
0.119159205434195
0.105327874209055
0.094146313150275
0.0873666542085927
0.256375166520648
0.0340332827900019
0.144403340230383
0.111263448918271
0.0702816705136527
0.103519374365221
0.0654376900192932
NaN
0.0817362920023986
0.111032986802425
0.19687778520524
0.0767772882786787
0.204272792213012
0.157589095217553
NaN
NaN
0.13403087847589
0.0394609485524736
NaN
0.0282842712493431
0.0422845119317269
0.066536103705653
0.129838753981379
0.190728714338809
0.100393257561552
0.0794715561934132
0.0503738551032683
0.104901521077214
0.136362882832132
NaN
0.0552227125627019
0.16115660559771
0.0807972962348066
NaN
0.0993064665544597
0.1189416025417
0.0384438422276733
0.0897413876187326
0.165228794852013
0.0532049231490845
0.112487493623822
0.124687336401921
0.0660141711268718
0.0819381505087602
0.119783352222809
0.0805763814020441
0.0471390414145288
0.140020317075644
0.159263452310498
0.150193004828029
0.0705969628351404
0.270654493132987
0.109537588723084
0.139668650432357
0.0837547572063859
0.0641527437629656
0.154482507745637
0.0628195236589905
0.158640884672052
0.0977899732732121
0.123996403935571
0.123098471511592
0.10057670572696
0.103031782418092
0.11837593382637
0.0665807088517823
0.116532413075415
0.0395398886516358
0.0727493484200937
0.0750096407029705
NaN
0.188165741306051
NaN
0.117853827652186
0.0560223298159447
0.104811509444703
0.0602129147098525
NaN
NaN
0.0773641798634899
0.106173115226524
0.11071797647253
0.0657123548304385
0.146215890527674
0.0403833437285027
0.104384982084012
0.053290015267524
0.0460136977671117
0.142977153410804
0.142201315490727
0.104747580547778
0.150919909065293
0.0475150332326712
0.127289499437472
0.155081338564211
0.0441891528470962
0.121258190472064
0.192267746559711
0.127615940046001
0.159307773940214
0.0885267115327212
0.118419829965941
NaN
0.0622257109375798
0.106226244313313
0.274686468345309
0.117013909056144
0.123859000896778
NaN
0.0749376340551503
0.103755167372303
0.0590031841623313
0.0418675310217577
0.103557418074658
0.042841804715687
0.044647558726664
0.123058729877188
0.118333688373263
0.0447676765749697
0.0410470631130997
0.185198338274678
0.156462711489139
0.152084994298704
0.0590290907134427
0.108793589897246
0.133862717217343
0.108472320673913
0.112671467285241
0.185601775694383
0.136598808438115
0.105818702307353
0.106523588461406
NaN
0.15132835865795
0.116522229987258
0.109797512874996
0.118546991264096
0.108143551937325
0.0418985245817603
0.142454244462271
0.192068755711491
NaN
0.152000736808345
0.104573190904413
0.109859822863151
0.0766710223311023
0.0375221843851682
0.128825174627339
NaN
0.0584982459075839
0.0890190543586487
0.0495483549047753
0.0447145790369934
0.0598360446867647
0.0349633885319617
0.080895492509192
0.0601115855950616
0.0405493958740336
0.0387646135744702
0.0613624983930163
0.0440773855366786
0.0921806819885717
0.0776452386758035
0.0614728811387306
0.0372306899085248
0.0920518177153376
0.0861398721624529
NaN
0.0764910765975849
0.20876422141318
0.0727996596530686
0.0626248085897401
0.055964837098412
0.0401214003917718
0.0519495790191993
0.0817117658712019
0.0612344091718506
0.103512386515579
0.127659205322021
0.152950267722183
0.0321586138178224
0.0525185755753503
0.0534243195477224
0.0990315131423132
0.0796773595078788
0.0595049148583025
0.0454944192413388
0.0878610511901739
0.149448682562363
0.0314431737383869
0.100442008369022
0.134297224987909
0.0989324901217956
0.0889993303331073
0.0953495314780264
0.0368138936258113
NaN
0.0649215379475968
0.075984435523243
0.0434090365551979
0.0808777663810779
0.0557973306378989
0.212123305148609
0.0649550661851975
0.0382638365981336
0.0389619287521123
0.0537844094368853
0.0668936852710837
0.0728918218761584
0.18113925513693
0.0483810263202681
0.100361791764592
0.111207349021087
0.0538757561451025
0.0832895426947897
0.106550294454355
0.0718741928263466
0.145089170725525
0.0491765670437325
0.0484150599045468
0.0853672189767012
0.0799578789218985
0.0523389540255138
0.031293567694911
0.0341627215509055
0.0655242261454243
0.0563649205548006
0.0562647690185791
0.133742261800759
0.0866143914465718
0.319999898869117
0.06352910619263
0.0824576921133974
0.0511613072560568
0.0819494959254757
0.056935694486265
0.0944612488238361
NaN
0.0869741491452609
0.129526565535604
0.0382354796186965
0.0371688013601328
0.117406155879865
0.0742732864939867
0.0471876479107319
0.0465809528097066
0.0549873469980674
0.0463239309317131
0.114030245648512
0.0578693212906328
0.0330502970866679
0.072448449877703
0.106166025793419
0.103732493416092
0.114408555394193
0.030271066449826
0.0992924424109205
0.0752976448597272
0.0854109098300749
0.10755826970013
0.0633597639581733
0.073049366173387
0.11402109655805
0.0551377153105492
0.0955759629602992
0.088751140611088
0.0467119874504659
0.2284153079926
0.0580494875224452
0.162145278024857
0.146669108769813
0.0845190419068906
0.0702543109049904
0.111034378919262
0.126932504179906
0.0963348953836169
0.114934332509984
0.100974681277923
0.140558921717523
0.135947763315468
0.0969215053874779
0.0421102745677127
0.142222034489515
0.166388017605791
0.108102508347246
0.157821674259077
0.0941259625068291
0.0956095802753585
0.0391474288430187
0.0584228138201921
0.0935900017440996
0.105473577755825
0.165708552880235
0.0878352117545191
0.100604602070765
0.0856973935005441
0.0450386376576293
0.0658857408185765
0.0308998948801554
0.10108777429411
0.129157747670937
0.0711115090918516
0.112008049375884
0.166559529738732
0.129066524889454
0.106853802938281
0.122664488479354
0.0977328281845827
0.0946544306062858
0.165759528711421
0.112221441997791
0.122399419881131
0.0344017359066912
0.0606623660415587
0.10746331750668
0.13602597136104
0.141156341538388
NaN
NaN
0.0291560236323546
0.136231194273542
0.104115291405116
0.110689773477266
0.0869967051774112
0.0483784871743251
0.116375877455275
0.0685208899854922
0.173171319957792
0.124978875128882
0.122366520112991
0.155165402416297
0.0979383068411069
0.146856231655833
0.131930613202107
0.109250636261795
0.111394744500839
0.109101714606733
0.127034082312502
0.111323943252057
NaN
0.0716320715186126
0.108624638463597
0.256475622091305
0.0868447782777222
0.15593159413489
0.149687666325955
0.0740727167658282
0.125618430536022
0.133288691431488
0.0766483279315461
0.0978175520144811
0.165978891947395
NaN
0.0725891580226687
0.0593913131572556
0.157199751286455
0.0938395604915359
0.063835114886629
0.0691624030325131
0.0699247205321478
0.0581320046510059
0.101261176662605
0.11546481171429
0.0972724380305481
0.115197374221685
0.201797387631814
0.0852752404516792
0.116182587547586
0.0437322659869006
0.136368700629006
0.0944437066153698
0.0889428932152059
0.140076636836591
0.241071044466939
0.0815805483310426
0.0949168905131198
0.134766842078535
0.132294079138022
0.0307252709699734
0.0607565781320025
0.0704031056215057
0.079501092979276
0.232936092982493
0.113739894149395
0.0448971402704971
0.030207491171703
0.0918971011714943
0.0652788782282258
0.0297323950691807
0.13900817650693
0.12322420383907
0.102623472472651
0.103764364332356
0.108997515421662
0.0501886677936891
0.0930277628709163
0.0320908078675451
0.0742635839786479
0.0328239995609168
0.0671595699172643
0.0495842218456985
0.125922059886629
0.0817892192273827
0.0453731331140012
0.0468725124853041
0.0707426646644077
0.0394336763357061
0.0790615058627362
0.0740361988193031
0.048322978160619
0.170270827513628
0.0824373469045595
0.235699945913505
NaN
0.118602269055764
0.0492964099757409
0.115218926186302
0.0497613771712647
0.150635464563472
0.118929544655527
0.0379509039244275
0.0507423915941781
0.039262978612569
0.0418857347765028
0.0408485266515626
0.115787534038619
0.0637443562067956
0.0726995218534049
0.11622883868795
0.0406995481904476
0.116719852945736
0.115258442558168
0.108254600558071
0.0436998516757364
0.0506347545852721
NaN
0.140286574391324
0.109416656317033
0.0623140555972474
0.0994277040699191
0.0315288842893738
0.0543206278737342
0.108327610265173
0.0605170084108057
0.0760449014394347
0.0462796031650899
0.141982174725083
0.0591801754643151
0.079404902033289
0.135830089402115
0.0560507636502605
0.10229883651598
0.169080993296033
0.0601970667636162
0.0347533227875507
0.0975738251370238
0.109013254009238
0.0994758173751194
0.17494762310281
0.043124098790273
0.116792927884335
0.130304551615662
0.184926024461847
0.0722962209675438
NaN
0.140542430149476
0.0326664362582241
0.127525621678832
0.300043260099355
0.0444961898062259
0.217034808900448
0.118300834699012
0.0842664935209396
0.128368260151105
0.127942781060658
NaN
0.1318148421631
0.0288194571232904
0.11313869953632
0.106798539180339
0.139862064055379
0.0876409358573778
0.114362001941595
0.129286653326182
0.156479053425614
NaN
NaN
0.0562755832415293
0.256251177491064
0.0423985665186568
0.126661881646242
0.0484568176962989
0.0291860079060235
0.120170059020003
0.0732275611451981
0.0710647936853749
0.0854860591541436
0.0309314844054929
NaN
0.064565575418489
0.0539129112137398
0.0331915997851913
0.126044498148545
0.0431834055827267
0.0299155451880043
0.0555275239356912
0.0282842713766935
0.0282842712474947
0.0649589354330812
0.0485067059327004
0.0459485499186314
0.112906107857304
0.102902447782752
0.261761629196391
0.14163674089106
0.0616250011417672
0.229151713272358
0.113360098840278
NaN
0.119536144160609
0.043810372863055
NaN
0.146252125675039
0.123497308993657
0.148877533271055
0.035250974218848
0.0369751098940742
NaN
0.106156372100702
0.246651694527737
0.0601805347513653
0.245305362495987
0.0574325372160097
0.106263394368155
0.0647581869049012
0.0384360710191861
0.0837669968767913
0.149660843253285
0.129021784602179
0.10499956242323
0.107508837931668
0.119593836265187
NaN
NaN
0.319999870204469
0.030568436056475
0.128642053266638
0.120316636141759
0.26868475545649
NaN
0.063520348041456
0.176038512250591
0.127285153727102
0.158839354207983
0.073457261145332
0.0405159804048505
0.0802682757428946
0.146454291031621
0.0918918228613112
0.150579472383514
0.0555001084141946
0.218420564521402
0.292874027539797
0.0945362804974236
0.133157325548028
0.0651517905517299
0.135740670737586
0.0310306037797996
0.129033724405816
0.1210450870499
0.212685590643759
0.145316259323703
0.223719026934696
0.143389774256706
0.103111134103769
0.103922866180119
0.133077880014271
0.124548589848663
0.124863620042394
0.141651480047546
0.16061796321798
NaN
0.0686560445555185
0.0678122539382432
0.316594319943577
0.130532701327102
0.131635484355368
0.111475797717546
0.134501464340618
NaN
0.071165527241697
0.0502523871784656
0.255610382127301
0.102588775431844
0.120078041416848
0.152817469912107
0.139299682187116
0.0671935588005266
0.131581604066887
0.0304515396164888
0.0395203628623204
0.143640859447538
0.028285463463107
0.0456730622249636
0.109952839615922
0.0797536293285436
0.241060234029272
0.0282842716923032
0.216092804794719
NaN
NaN
0.0626760877145158
0.050121815097441
0.0701965805572823
0.180082083036164
0.195136809346378
0.107976030849213
0.0605614321586951
0.12186978029695
0.148158577150636
0.0897963221740556
0.113904064206595
0.0978260715496913
0.0516570003492525
NaN
0.0282842712474937
0.0578291944310875
0.0656712124021126
0.123715611655925
0.107151650713065
0.0837985089296217
NaN
0.0638878799051739
0.11499297218403
0.0655670013531551
NaN
0.207327141132204
0.111903286962947
0.031107958653618
0.131431122771224
0.208387160977926
0.126213769227272
0.122679936235461
0.139922551778155
0.0525675112440004
0.0741454333559481
0.165968174241896
NaN
NaN
0.0889235688217973
0.172976404689446
0.143365659540367
0.123356193065283
0.214989414005949
0.154119892955991
0.216618422338563
0.0829993631173858
NaN
0.235768526355742
NaN
0.0985375179829228
0.0615875474155106
NaN
0.180439063824319
0.115923531930731
0.118265482809001
0.163401942337903
0.0914196120430323
0.0324354220491814
0.0994538427407103
NaN
0.179644112932081
0.0313241771588602
0.0877101853681144
0.0318549392290986
0.0782418031009213
0.0744568030251694
0.298520496231884
NaN
0.0372226810519802
0.112902933079767
NaN
0.083906255326534
0.064863382786832
0.105645144067259
0.0309669964939873
0.0632556680926045
NaN
0.0319494311264162
0.207809209272053
0.228828696062296
0.158469167096083
0.159296162562001
0.21356922278912
0.0486726420441217
0.117316724458615
0.0894601534381925
0.118876699179374
0.132488192337935
0.247383413634513
0.158083594856267
0.14857098793765
0.129056341701305
0.216473072452835
0.222372847340113
0.0294039750519039
0.124452793435932
0.204921027896451
0.0823097529040757
0.168672702085168
0.144699610478324
0.121870401486802
0.132063489811457
0.153541270553034
0.123658617922257
0.0334355047034288
0.133044662610405
0.178687777255092
0.269262301684914
0.15069762532316
0.248866139244043
0.136100155918961
0.145747276521788
0.140188443719952
0.17521202850246
0.142905777611104
0.134552454271446
0.141289939078879
0.2432637297784
0.112739154118645
0.233385539772191
0.114012668637597
0.112830488688161
0.158046784750588
0.131091168084353
0.124796865589155
0.117907989474845
0.163279562360208
0.309620330851303
0.0513445442496632
0.0316525660535191
0.0344112347986752
0.0282842712475941
NaN
0.248275469385169
NaN
0.134918192852995
0.0754756793132318
0.0294112590751635
0.220352953617634
0.130186535492507
0.116180449507864
0.0698413459349612
0.193698846909309
0.161477924085052
0.123501611845731
0.0988242539066092
0.071836480085407
0.257286127605335
NaN
0.0328979449490595
0.0282842712474938
0.197785975996312
0.112284559215528
0.178693993796198
0.0321880133609423
0.193489033724013
0.120896081640175
0.0949631828591949
0.0525990760247541
0.150945544545586
NaN
0.0714910811241321
0.0514010968935807
0.244732854156337
