# Supplementary material for: Diversity of spatiotemporal coding reveals specialized visual processing streams in the mouse cortex
Source: Nat Commun. 2022 Jun 6;13:3249. doi: 10.1038/s41467-022-29656-z (PMC9170684; doi:10.1038/s41467-022-29656-z)
Supplement: Supplementary file 7 — Source Data [file 41467_2022_29656_MOESM7_ESM.zip › source data/FigureS14A_V1.txt]

V1	LM	AL	RL	AM	PM	LI	POR/P
0	0.821224443621616	1.14988166669928	1.41840790472059	1.32695429494075	1.21380342238191	0.582889693444043	1.06072300802956
0	0.881491451927577	1.06722327200529	1.30487904872614	1.07708226062765	1.09206110772971	1.16726034589173	1.01217196416358
0	1.18372965407232	1.04554352110734	1.29606685158104	1.43115700842996	0.987082076502583	0.460863797989232	0.680131969665423
0	0.60124866671885	1.02889026521703	1.1329130331525	1.17453916092859	1.13000090346162	0.834679087726676	0.953755112076376
0	0.471388205978103	1.65267729110009	1.57690041170087	1.36483927621066	0.831139079123339	0.598442818905943	0.331292179198866
0	0.65858340728289	1.18219168671216	1.4443060019166	1.31428170980899	0.883333008798655	0.899122508275489	1.14799299032094
0	0.775978740879721	1.22670712154389	1.41070207620786	1.39845189866436	1.01048578255817	0.895347357508081	0.984604815060238
0	0.635075522041856	1.03643487079546	1.5555524519466	1.38044776608185	0.731080149162747	0.375647513914067	0.496234164922941
0	0.771481172834486	0.962514643282348	1.18345179301723	1.13179433757294	0.725636350606274	1.4091833837493	1.30818608466246
0	0.759601397871595	1.20533126216054	1.58505569527795	1.50049546404106	1.00729189168419	0.479169075450195	0.624124038745975
0	0.828599898510142	1.01799292803837	1.36668146903365	1.11052362230367	0.929925990716521	0.799934440939864	0.906490270247835
0	0.832871584049018	1.11443021119894	1.50969996616272	1.11069086788342	0.641132273188255	0.47846829504893	0.794790497865902
0	0.422911569865168	1.50718322143886	1.3997197832832	1.51079354601708	0.759021977086564	0.471395607165223	0.512177083214826
0	0.703276311475738	1.02416193862529	1.19500850377507	1.01920069825868	0.86862706450316	0.803052090549438	0.768024497284371
0	0.804283802387683	1.15635794726643	1.37609118713002	1.39506030443959	0.613157440259715	0.61260934502501	0.588109502020562
0	1.02603725916796	1.32092911653713	1.49433190088481	1.13706294467628	0.713444922742812	0.518097467017072	0.639350263048801
0	0.441504705776065	1.48279656382995	1.6570779441223	1.16791963699164	0.643941589765376	0.532167636753903	0.935566667303317
0	0.253218058427126	1.26479104090324	1.45900254336274	1.39604345245679	0.606394344347887	0.539782410652542	0.814667421476009
0	1.09278389207645	1.41243488605912	1.35308529806138	1.38850471948748	0.738504781212317	0.551648669846574	0.98886445662549
0	0.674126807232711	1.16750977062471	1.279687506205	1.28801863741108	1.05615472946361	0.645588591622928	0.766596549200319
0	0.803783292404528	1.63633969076762	1.59525124225329	1.44080483867886	0.703200147536233	0.50881769010752	0.457014865389529
0	0.822928711213385	1.10047928757351	1.43949913618565	1.35850711454592	0.968205614723409	0.494760787591182	0.894537984024603
0	0.857942271457684	1.72845059368678	1.65265484237349	1.38842091552244	0.458139126444377	0.210892075574856	0.568023766291403
0	0.552013556514766	1.14442359060001	1.63238651552063	1.31903042036854	0.472633480936063	0.323334130545342	0.5019362206076
0	0.276378789805212	1.16283268068753	1.36225907972775	1.14274962419386	0.700935417893299	0.629494585122489	0.805564392288402
0	0.693394195639024	1.14702738224487	1.13954657925878	1.43232027236686	1.14762334904438	0.827071510654145	0.677753241727452
0	1.18783884238006	1.06805164640373	1.28975008004048	1.40697451045504	1.16527207587277	0.624997068834389	0.711692847864209
0	0.343928277780374	1.2621648137983	1.47662674849087	1.45276210887254	0.537899570175474	0.758393478715707	1.02161628559961
0	1.1331302856421	1.44284806843981	1.39586606455226	1.37760962954027	1.18497981421747	0.355005886753703	0.508601506251062
0	0.444088978959183	0.7625083503108	1.38429625873332	1.21927838143859	0.836393947100809	0.7426789038758	1.0151529342802
0	1.18320836454889	1.33853578679452	1.69790029637417	1.06108065010844	0.566177873169304	0.315022532123115	0.216702865676427
0	0.514802650818428	1.15315776515996	1.60031035904229	1.32963820008771	0.768850190705304	0.695058165954792	0.831796639841664
0	0.497352626883226	1.48932992699504	1.49694355964017	1.19159334621565	0.821245897083989	0.226039685282325	0.195486975991718
0	0.292345628224819	1.37364395039632	1.53053087412453	1.56435051819979	0.905627882530339	0.646280447711926	0.502963568869825
0	0.78082444797058	1.39104808262155	1.55407554289971	1.33614249393049	0.8476324361812	0.52748945698598	0.423109659111591
0	0.955931330916194	1.09310274541801	1.48331828529419	1.31463300745514	0.617440954444499	0.640568168917157	0.865487042974464
0	0.580320425821269	0.947679626864576	1.22618433240242	1.01508892863902	0.924286529039138	0.855518367746566	1.24228374490777
0	0.286315644564579	1.44278984176309	1.56124536460763	1.40487327230894	1.04459586146525	0.497731755632269	0.921290010709523
0	0.857846865333342	1.1339017775134	1.35778188960122	1.53246756025521	0.861908090586919	0.898780844762171	1.00651688446332
0	1.26797016169821	1.27053046608134	1.26015692986547	1.309546648827	0.818349631559151	0.355434084987725	0.388450117928418
0	0.717713807758037	1.10740783020393	1.46720556170019	1.31259034410852	0.827106366244898	0.599535582945872	0.415306581157131
0	0.851765671640382	1.19303352056999	1.43365150413229	1.14064401413632	0.773915430698803	0.70836903385143	1.0256061143052
0	0.618844813721937	1.0910709283796	1.28796361488922	1.05996151952465	0.760982632448162	0.893856449562331	0.706813109661037
0	0.589494815489619	1.30648164699609	1.46087577405865	1.38850620899618	0.802530632218363	0.846176485693336	0.920786417897432
0	0.35662200350195	0.903288211886955	1.40897054006153	1.01280058029199	1.04993133955213	0.611373103896024	0.577552897679756
0	0.364369020477846	1.64255131745202	1.88204593745359	1.65576741142796	0.837225188251182	0.446691734892659	0.459233949733276
0	0.701339223526572	1.18132699183018	1.17737322325513	1.17343657852221	0.907390209458121	1.23630726979965	1.07752823686061
0	0.924566967506814	1.61518762574898	1.45948531560579	1.43870826104674	0.8380079127449	0.1779789199992	0.236818108215634
0	0.371648277129108	1.31636988526042	1.45737092754209	1.20647822079576	0.686676725795365	0.424212636372431	0.452899350803985
0	0.863637422776386	1.58327363810994	1.58993613430825	1.53172406058618	0.605960902302059	0.168761133695828	0.325306144325655
0	0.666408926370211	1.42482568016048	1.6603786338211	1.63591075459863	0.8239475007126	0.27784591768892	0.351960237507181
0	0.45638458079023	1.53533110344741	1.47129429008071	1.39752656517376	0.878876384616095	0.380936190285377	0.640161460433622
0	0.570700861824036	0.949649967278515	1.13359882592783	1.16401835525399	1.09457196519787	0.73126048215929	0.883825514340985
0	0.742324524150078	1.0667740232865	1.21245966910726	1.04507056806746	0.852809394470229	1.19683864372347	1.17707092351432
0	0.398642672697446	1.01875806205739	1.35769311558553	1.01839127678794	0.885325192987832	0.3699799003283	0.598199257370753
0	0.656384049504855	1.14594465740418	1.30341284493228	1.12933826807778	0.56104225744383	0.548118172728667	1.11075227178155
0	1.05261615307295	1.44472630187473	1.48871563917259	1.18605325060331	0.757451955827859	0.431545626184255	0.673925390646032
0	0.514720288729613	1.06314791009505	1.30844277096517	1.24373662988319	0.847319643739422	0.870611600101999	0.854244939108658
0	1.07561491499059	0.932189320528772	1.20409212216829	0.867985039041126	1.06052237613664	1.10598457397554	1.02607881321902
0	0.516995359270803	1.09390373031858	1.43090060451475	1.06504553913093	0.770048175927252	0.496189929595426	1.00091729601952
0	0.917533708466315	1.0445549494701	1.26123342680443	1.27548970581359	1.03367445044964	0.810523576530971	0.74924067054928
0	1.11448955692386	1.28606782706346	1.23737679114533	1.11043392796136	1.02584359605562	0.536247753084967	0.994013572516789
0	0.289910534117893	1.06151592076308	1.38653698055368	1.22047292170089	0.883298105799209	0.758653302852994	0.93277093690669
0	0.818280230664489	1.15482454343846	1.27604096036926	1.21353512552125	1.06889672600021	0.706126456292358	1.09354074546911
0	0.619664119093336	1.49242054376043	1.65541720845459	1.16526833507182	0.386663891410005	0.27259240235345	0.452808968855839
0	0.995403112307818	1.16735598036984	1.2508482070695	1.09074464232831	0.625367915464149	1.1701495052007	1.26488070630147
0	0.769890663912258	1.36025747181804	1.41302024634565	1.49760128523065	0.725320905350153	0.713534118689891	0.495656486102254
0	0.42530661751956	1.46132642476784	1.623523137222	1.15568595639246	0.764640814840557	0.399372802395679	0.884728921577433
0	0.320330368470605	1.4861159150146	1.52471551680821	1.14334516760042	0.781695529353294	0.482080609387731	0.544520519776527
0	0.857148776320137	1.26902640146491	1.29071489802175	1.14480363936362	0.813874827011357	0.605757620679419	0.848521526398079
0	0.682493865826951	1.06059711384645	1.07687390257563	0.86439428336734	1.03550040235648	0.924833749071261	1.20394616238847
0	0.431261782115233	1.20267154535586	1.41161162130734	1.26156290008834	0.722010914867436	0.612769951583777	1.27766840441949
0	0.769169358463249	1.25282798390024	1.30907410824634	1.34962366976218	0.950446706749702	0.486515728874439	0.844996209034316
0	0.423488240602094	1.61075836372321	1.39490832193664	1.43226782551168	0.722739773918007	0.156192900874897	0.308918409424537
0	0.519125395058512	1.27058145377981	1.35965212776409	1.26483893572493	1.05768689862551	0.491382393552754	0.961456010931393
0	1.21591378286447	1.04389908624167	1.18224967890632	1.0347827165973	0.533352947733454	1.02832850817129	1.22961891085603
0	0.423999362514908	1.08282092503679	1.25274493648848	1.0627601791721	0.724401292502437	0.776242705454174	0.910714260822142
0	0.797502165016361	1.33014608546758	1.43054490678168	1.26547084411813	0.814556493048249	0.426337301966755	0.630049787263719
0	1.16878550825316	0.897119744178471	1.26312092133759	1.13406561303867	0.836937921636906	0.740478460675291	1.08703936279489
0	0.720921993689029	1.48293454724164	1.65415374990949	1.253523810278	0.513998903090261	0.381488431310411	0.44829992019886
0	0.582913816282744	1.05413855187251	1.26334930799115	0.880122990672605	1.07082305140473	0.654283241467816	0.96673279312097
0	0.735080230637588	1.37878317995217	1.75283843354077	1.43774015623834	0.597574818257525	0.125189623199678	0.397960081128914
0	0.761742680071772	1.39539908153629	1.44185041599596	1.67596561849768	0.637602770617465	0.18379401187959	0.364794658077545
0	0.836531938090828	1.07595908550393	1.31143293698812	1.16062045123833	0.982486417955205	0.648528982005079	0.654727726626664
0	0.763520321463272	1.4610577562075	1.75952574865602	1.53940748292121	0.590593058116891	0.370482556192515	0.517096358028397
0	0.505248918424272	1.54360762527012	1.52099117432973	1.46654807392044	0.381807727746551	0.414886849521634	0.593778124394428
0	0.462765329580729	1.46628424866692	1.51687380888969	1.06477169257585	0.951491520953857	0.235423232945339	0.464406453585319
0	0.808561861266035	1.37671589526449	1.55019079075769	1.49321424081347	0.81590051475789	0.540094665950478	0.612431811867604
0	0.768845964608721	1.35888763963932	1.4273270773256	1.19748723614917	0.812297425584086	0.201685557967392	0.583126702264626
0	0.986581232355092	0.908500137788567	0.691802672225371	0.7533573519624	1.02140267816883	1.20097613383545	1.62429637597177
0	0.557931282150003	1.27718615690821	1.47326743028259	1.51395073509727	0.603568365383718	0.583284387192293	0.429961225609217
0	0.813324342496931	0.826828540542878	1.17170419536227	1.01376513808766	1.00119032178081	0.86080321051797	0.977172376239163
0	0.32501784787665	1.06483332254157	1.34822438838865	1.2630755828372	0.574181821611277	0.487524348996483	0.870853658472335
0	0.582769371215737	1.09079733024017	1.43734043070343	1.44087011335023	1.12467951615515	0.628206231673953	0.62724464809924
0	0.758531587594882	1.21264173419309	1.40335304526186	1.23186383182749	0.697821105108357	0.82136712277252	0.903583112252685
0	0.885153144010755	1.09977123502752	1.27676322985578	1.33626672648178	1.01893641319536	0.372273155091785	0.508196410242979
0	0.964009441066283	1.52175362165453	1.37220659103375	1.48606415789236	0.810166448481115	0.321117095739583	0.801645594255747
0	0.519355770781544	1.04042187806763	1.25484590574441	1.12309932027329	1.00540754179834	0.958600478477096	0.931064888223335
0	0.453551601277935	1.31058870262589	1.42867361863994	1.41452149009286	1.19409080029226	0.592369630267783	0.444289557889059
0	0.462859200377674	1.24342121572365	1.50240281391106	1.4279330147832	0.711034859409965	0.16297582716732	0.494694232112206
0	0.751430715129126	1.09049729085156	1.35945242301228	1.1072131501167	0.69879251362465	1.15465075968889	1.22488537332858
0	0.577047167089414	1.2229519864055	1.44117915433689	1.33017466300401	0.912401161351067	0.559431201491138	0.78657929499019
0	0.659647520987653	0.863555625773405	1.11386413216899	0.91690093081704	0.851609220166421	0.829564492591563	0.985423420496234
0	0.872672450417293	1.02730113988425	1.31148010476273	1.01531810821215	0.584909841229194	0.697741428758544	0.718637506530062
0	0.550233054233157	0.931193354312545	1.29914283298719	0.92940436770698	0.828873415918925	0.727940290746532	0.998001227572577
0	0.783107063008584	1.39633553929748	1.26856677116485	1.27850250339073	0.826138320542342	0.426540531832856	0.794105632046971
0	0.275373460690917	1.31960881714263	1.48111373543554	1.0865849467834	0.677615468785293	0.927569003512775	0.792080192510918
0	0.773456598163843	1.74671817289555	1.75957702067059	1.44825249094055	0.505849159737551	0.48167954880332	0.333519752166472
0	0.753788255000757	1.53265316264761	1.62105721738945	1.58175701847046	0.508316028509015	0.458930447946773	0.497469848780316
0	0.295810491680078	1.19803256535514	1.66904011857234	1.43284130977586	0.641118712360067	0.548453963820403	0.846521735320285
0	0.464556973652998	1.5979267451463	1.6455679771816	1.56334633817438	0.550334479727852	0.354306583181813	0.632394220618041
0	0.611440574787662	1.15437933484949	1.54578226303069	1.1941750043453	0.983255079274698	0.750261158202496	0.692282490304191
0	0.493039171117508	0.942757071623824	1.4651466480873	1.35247469652144	1.01332995555925	0.750982369674157	0.802293071271618
0	0.496575046102567	0.877388520029389	1.18109985326782	0.918418394080174	0.989923251917323	0.924045559704081	1.18620891614632
0	0.825866709999785	1.05465510765241	1.27855407287564	1.22280542177639	1.04591298327951	0.94801420324598	1.10324234580686
0	0.953464823346591	1.26891913421769	1.42497617219442	1.18288077183422	0.939518637883182	0.64961358941671	0.545193307315327
0	0.977625719190285	1.52596073537044	1.47701374820422	1.38603986754232	0.699467089490093	0.711871670001062	0.566567870996943
0	0.968868332180158	0.978977981912719	1.39257417752405	0.902174949536482	1.05888304078526	0.404744624699086	0.863939311003451
0	0.457421575082454	1.49147775622834	1.57939359615631	1.39325105564087	0.825155485811557	0.738619292342923	0.213665989885256
0	0.739786344751358	1.15283926442039	1.43541782960995	1.29723979338385	0.865137512103903	0.715234735336706	0.846203393556655
0	1.11026802603968	1.42213309147622	1.13023067848117	1.12186689886557	0.551729756849134	0.755456597316646	0.784725803187687
0	0.671327010230588	1.36223701766538	1.55861958234237	1.34056349327403	0.779431416170109	0.893258164057435	0.472198095234254
0	0.489585474297918	1.6673648698888	1.65590768109149	1.67119768830482	0.43185214707918	0.27624181954998	0.366893331872999
0	0.648830780555929	0.970435622746532	1.01355125707398	1.14788355879115	1.02674073697395	0.933744068819916	1.28419196226662
0	0.69414672265092	0.8567314005477	1.25233361273403	1.1474537118143	0.768034622430949	0.988852504571899	1.19073771720551
0	0.76836014400389	1.15442997789381	1.1540511980502	0.886443592687325	0.885647435616259	1.26390372525916	1.5704326692584
0	0.99270947112445	0.720516864315108	1.13159077084523	1.03890328349884	1.2765565425125	1.00763141129464	1.17126914517006
0	0.494914627815331	1.55599611008071	1.4515086192693	1.18343463823722	0.672965538341019	0.548599891212264	0.367665308038855
0	0.645066085275289	1.23724517599063	1.45086234963647	1.38009774042724	0.91649201139509	0.262270387573571	0.568036015174916
0	0.825758436397277	1.10286816787698	1.27216321309805	1.15075846526067	1.31114598803811	1.31105162112229	1.43971131472908
0	0.510714611878138	1.32415544942328	1.49653860743719	1.59616021402712	0.933444263216	0.43634948588527	0.607382015185494
0	0.664547977286522	1.27332687057443	1.17529906714324	1.54672772218431	0.853247358582834	0.741389943414998	0.84149174454422
0	0.88990630272699	0.681119042272644	0.867032703114595	0.889465436063061	1.0859507966521	1.36459204713627	1.4104351441625
0	0.623098784937678	1.47798065549263	1.49321083096183	1.5576746842025	0.899562588604812	0.416282238075515	0.681462085067861
0	0.319467686765617	1.37430328562169	1.61249682428149	1.59280802297069	0.801905486411087	0.554946732472499	0.823184674601235
0	0.914555349076105	0.971920857499883	1.11270252965869	1.01989329536762	0.550825149540479	0.792097973766884	1.08615325794015
0	0.60424880269378	1.30620450074477	1.47409172560086	1.48975063651926	0.632670982282994	0.685318663111549	0.896996138884761
0	1.19485905941215	1.1890982746878	1.26265669829189	1.24384827796792	0.89462653277044	0.906206248193377	0.850501908936429
0	0.932049423521351	0.619402599968559	1.00669800737164	0.59074486837826	1.09316995551569	0.830516328485362	1.39421501289569
0	0.322074998667642	1.4893747069739	1.53175052116672	1.55989480951826	0.702177804253909	0.654036827281736	0.634487463578652
0	0.40142773076929	1.02259958341567	1.29714031294746	1.10408172831847	0.967389117671301	0.702059199884362	0.748373745541555
0	0.366290768184903	1.242356604068	1.28839603970919	1.17973830639773	0.994667501227598	0.591137675287015	1.04380994151257
0	0.895823244498195	1.05947641354098	1.26656702524899	1.35092753917665	1.04847673434376	1.12524031829369	0.786138710125823
0	0.791664986903511	0.876637625620446	1.27961455471907	1.14579779208926	0.964223229824799	0.884153105196285	1.0343924805362
0	0.478475652183917	1.35330843242282	1.6256756408791	1.43692942846771	1.05442510930918	0.266651878620347	0.65570646536626
0	0.710862453979827	1.45526800124008	1.73191269885335	1.40015607263376	0.717690339322552	0.506837195371756	0.529831628880262
0	0.831048116792647	1.48265624748179	1.27052145432794	1.3508293644698	1.06637713781568	0.545103660950066	0.662002432557898
0	0.71681480930979	1.01117038637333	1.02045714684869	1.26255274097761	1.30245856437307	0.953375807635088	0.8341303478805
0	0.840910716394922	0.910370443713511	0.955554443834853	0.832645521797393	1.06890167742153	0.573539815239477	0.866353289870945
0	0.527130716415617	1.34615979066749	1.58293532397124	1.60180115938319	0.571255875101263	0.159027613480473	0.443890369218013
0	0.614287303097652	1.01005302357356	1.38803390533611	1.21790393004967	1.08785788548632	1.15796741108037	1.25420667344241
0	0.689556405333791	1.25369240794416	1.48363771124985	1.13212505332416	1.0390993647854	0.777552723824256	0.919573799391106
0	0.793453464758639	0.990012392718416	1.31099238349594	1.09229174129679	1.08236187147147	0.967871785095446	0.826038729858434
0	1.00669258576574	1.07246909973175	1.53567782761975	1.37670517687132	0.725255229815528	0.395248921096065	0.576748045812165
0	0.270975820512106	1.25013696639833	1.379511984899	0.773728546587104	0.480245157942155	0.966361559361119	0.974076086247729
0	0.669042751527328	1.19084931864302	1.42084143294132	1.28895468139337	0.670996548151461	0.739700862346013	0.762188508388541
0	0.400321552800998	1.50132212482323	1.68175352406771	1.61422414528802	0.727540434650982	0.234928222486927	0.367801595984962
0	0.383488685749385	1.18852526280594	1.17618950742393	1.18806602515077	0.853816921890269	0.521893123304407	1.10428679360528
0	0.446693162126301	1.19571152294115	1.29497882922588	1.03805175963509	0.940873321429263	1.14685359297296	1.05418091266446
0	0.691935144324785	1.10205423684112	1.37372056864053	1.11825164152907	0.845128151365878	0.950281974939818	0.641745809521582
0	1.0408227758347	1.33962685593687	1.54036658157564	1.3954879114446	0.839538419144172	0.402151143390866	0.99434465788722
0	0.366150980191961	1.27293177795468	1.45753857480835	1.70535980935272	0.864832908661908	0.721306153485593	0.567810662595664
0	0.553739545006129	1.28974685794527	1.46520931969161	1.32528302725386	0.777243684452501	0.746702044938203	0.750294855344528
0	0.240714005991517	1.3972805832499	1.59043352256115	1.46865287966351	0.850852405633323	0.669336132275538	0.550938396681682
0	0.632887030966887	0.961059627628713	1.37915185143463	0.990492132987371	0.824630494286451	0.405968028322691	0.685278885738882
0	1.11385742524318	1.25290423069511	1.69320490296714	1.57413050254671	0.825527373682353	0.459609745256221	0.516593220930652
0	0.513421520568588	1.18588960417549	1.29750399062756	1.04300473328673	0.810010501250722	0.599748724161275	0.830228139628768
0	0.262315793001835	1.35156001291497	1.49026761584101	1.33390603598717	0.85840051670953	0.759621418072068	0.516360730811865
0	0.608894024170361	1.39752765501136	1.60081301992245	1.16045521945182	0.831086147987272	0.586874038774306	0.540587869096501
0	0.565940567865272	1.2561593095474	1.51694890886989	1.33263934362307	0.63647485803892	0.458147591818859	0.780021005556168
0	0.737414976602276	1.52203725163879	1.63713795605198	1.56774267554092	0.425533898667665	0.221711193391029	0.609191452991548
0	0.941233491526481	1.05950281039508	1.39803246853262	1.15798836196053	0.558040702574101	1.00377419841923	1.22152192349708
0	0.388288816274358	1.11794156813966	1.51116433105533	1.48412299912272	1.08661330118837	0.49211731180387	0.825616748329613
0	0.776418275570428	1.10270223330574	1.26384402878006	1.09924570679013	0.812823098065783	1.03754173999597	0.935039991520926
0	0.652866054610853	1.08606144229293	1.35945347131851	1.32777183222606	0.59407460798993	0.441976939402546	0.660065656458524
0	0.374282301952262	1.14949234102919	1.57015586788715	1.55830340204302	0.85574418799411	0.279471046341824	0.465069968366995
0	0.662010549278798	1.54787148553899	1.47251387496416	1.12392698066248	0.812832817627563	0.827983384416186	0.824378924957445
0	0.865827029730567	1.02332046941153	1.56540046600052	1.44774109622857	1.02411070997606	0.561680734518306	0.861012834194189
0	1.37920022275646	1.33013612209098	1.27093672826973	1.09308407968249	0.806779431732509	0.606183482026873	0.51367337281443
0	0.70002655674637	1.23809772607552	1.55027826623651	1.10492962779611	0.882520336194223	0.325882124837199	0.546244943152596
0	0.814564847844812	0.867275533664531	0.992746947154799	0.786167392061047	0.779312890170927	1.21827305199434	1.58932455994981
0	0.700982993765124	0.857341082513595	1.14361952004384	1.16677809303227	0.937365882903667	0.935354136212866	1.0691340481567
0	0.930138218083058	0.877549890217258	1.15799103451127	1.15871413817462	1.04090503180194	1.02172874797046	0.996763251642239
0	0.795246074144026	0.855570935837242	1.33877021330346	1.02340612290346	0.801322789824431	0.732286215746581	1.20357733337829
0	0.61679263364415	1.39401001008849	1.5646419649538	1.252352643152	0.628264394528436	0.548310411763572	0.575275030375602
0	0.415597418011166	1.22972011023575	1.40186406891131	1.3367026891628	0.79166200086165	0.450141496584803	0.848772795312327
0	0.765914088947672	1.01952648593804	1.19757738021967	1.3507048486678	1.03403697634382	0.760632480080444	0.904592274934782
0	0.922248892838282	1.29512132192295	1.72182781107659	1.44937503385794	0.848866662086409	0.586198969982941	0.617056472716338
0	0.236462120716564	1.14316838911897	1.17050059235489	1.24107603400874	1.08900548607878	0.42555890905624	0.828669810733035
0	1.00506549641389	1.31418885699844	1.44127595045515	1.54977493964397	0.941594808440802	0.397013738564226	0.421585143477944
0	0.688112394056437	1.44675617509021	1.59116234246735	1.30506400064435	0.454613474147873	0.632008111399966	0.498285807420422
0	0.631071792879053	1.14883044881149	1.56246322001615	1.40530642467442	0.916873487805582	0.613140830416372	0.870241551392974
0	0.488520527864241	1.25299923735262	1.63284570949533	1.46681583748093	0.991124425371166	0.585838546965894	0.69935046586522
0	0.620509339854723	0.833183900358818	1.48809461257018	1.31422366901482	0.615284480870968	0.72605735059878	0.908623468965689
0	0.798535305906758	1.10475749781836	1.45253092889293	1.44796561044548	0.778690932134042	0.548443917950694	0.773419627711678
0	0.925125278868119	1.06447461443689	1.26149981442812	1.14732592961964	1.22222090762628	0.46318340834013	0.956275017004181
0	0.923465579903277	1.2255020365842	1.33979635430997	1.62232786253495	0.894081317063294	0.920709711507595	0.977526355184145
0	1.13771832558545	1.29474674373435	1.27794411636839	1.07425008707423	0.99465959830529	0.47810675088962	0.687433384499242
0	0.444181533226273	1.23002613731382	1.37014778769816	1.39961728233316	0.831887961135606	0.508406791539162	0.631849099855496
0	1.16912169075404	1.23521488111426	1.53938456652457	1.25166887264131	0.88445658905009	0.639891486052457	0.943784275408093
0	0.928986033956269	1.35236677489432	1.41535281646402	1.69130981553581	0.601607510063687	0.900716989724871	0.986132526699054
0	0.681205653102109	1.26069312528073	1.39164816601542	1.08417467910224	0.593549830443267	0.364771140355414	0.648123834984727
0	0.636066059374923	1.12349836261653	1.38948934976771	1.08201773804009	0.745346554112139	0.53663532758003	1.1158197558714
0	0.470882299151702	1.34879807062531	1.37042393825426	1.29515275496901	0.651248394236079	0.573877329675955	0.637450554503228
0	0.343930275879136	0.690611468351646	1.17561571757074	0.922350802910533	0.661740632513014	0.69483603862359	1.105651533779
0	0.763105421785894	0.974997901130675	1.22106916720098	1.12834117492963	1.07206819195325	1.03626524472444	0.869259919762168
0	0.341879963658592	1.25482566032227	1.52793015118547	1.33720079049316	0.988986392661853	0.331396693201852	0.930284454648611
0	0.931026176682641	0.871790039965115	1.15075632202167	0.929957475210158	0.77836810789658	0.726523229716085	1.05441658362688
0	0.993116007662646	1.36723470051169	1.58687666014344	1.33882935589421	0.908313757498897	0.423846934031491	0.644954071631267
0	0.512173332960035	1.18093463477472	1.29849659050074	1.22310834527362	0.892058537026819	0.663485207200424	1.04732776108127
0	0.67450212906301	1.31143887934808	1.43680990057055	1.15822650771924	0.7312857960641	0.646491532506253	0.693399236134095
0	0.563812839530925	1.38960676995364	1.66715394143033	1.39342660168069	0.786640782771859	0.621383497042186	0.555986020600051
0	0.621772437652788	1.25083841200335	1.55774291721535	1.15006579851882	0.521689718185427	0.51647606788491	0.520923617762855
0	0.808367587256936	1.26207021496964	1.32766235414842	1.44423264032549	0.706746515680211	0.201539075228319	0.54210653324771
0	0.885962291802045	1.10404966173568	1.37187463014151	0.960417077766441	0.73098061251462	0.520804973144653	0.85119237445619
0	0.461653821560147	1.63491318172484	1.81122925129045	1.51948931352854	0.609819461047187	0.114189174105478	0.319275743903918
0	0.502455744678905	1.25661116083778	1.5974141200629	1.27255469339744	0.714427488871057	0.447092597928315	0.569647786197001
0	0.691135505558813	1.28120455700875	1.37623209287926	1.41108268037142	0.583641579757637	0.830062708739365	0.714925153912322
0	0.823015076276616	1.51692722313427	1.47873098478458	1.18656411164579	0.525577862688657	0.172251800760371	0.605175146753731
0	0.335519042786118	1.58422396460161	1.65967874790484	1.56512809588581	0.512297492712856	0.34407827788966	0.366863615848204
0	0.483785223593443	1.19171572072623	1.35525967350357	1.13026755259076	0.691933215763232	0.487441084774129	0.769792794950232
0	0.714223031085532	1.207791072316	1.58925109203833	1.52399237455875	0.764030217842056	0.332096366381038	0.657916774518899
0	0.473411921543676	1.01683283202509	1.45024483290739	1.2734216212859	0.948121713058891	0.760942577687634	0.902495045501997
0	0.554878732791782	1.35385379396307	1.2484796842961	1.32854054310328	1.2000834564885	0.658766553978108	0.525042120578897
0	1.26517032108653	1.53597955601802	1.64353304249568	1.22554242918652	0.668041546804405	0.616349271154966	0.481209722259494
0	0.424915517158259	1.36521751031614	1.57663926753479	1.59088596338169	0.906007345924974	0.804629879191965	0.392640319740748
0	0.485281426954844	0.892979034173942	1.23284043874054	0.728451921475439	0.638675611206947	1.24484901056818	1.31659317035688
0	0.547890404342358	1.29639282865936	1.40237500199123	1.44522968842542	1.03316889456531	0.883655570587529	0.929056785068118
0	0.661472567656171	1.66762545491331	1.63571347610282	1.30177193988699	0.69015625618966	0.339757974150955	0.338713000251256
0	0.336802993292294	1.30888762781882	1.52929708183672	1.15336159314689	0.818619248937164	0.251859193937619	0.392844460084658
0	0.459690949535644	1.05427609244287	1.32893444163352	1.05195266742287	0.897772598444287	0.398242587660426	0.944276672592836
0	0.84870676825757	1.43685837378336	1.46591763908015	1.49435805473131	0.673390299698215	0.830390565653995	0.693435529695169
0	0.895252236771191	1.12414874846676	1.36409496577756	1.2260293922111	0.713722277424845	0.822551861615494	0.874145408111207
0	0.63549595261994	1.36939206809063	1.36827062107105	1.09089332795791	0.658456767320542	0.149360306018016	0.56679686640948
0	0.862072148877394	1.00885980119036	1.31813516988543	1.10721167824493	0.725954604176803	0.648799929370636	0.874368080975286
0	0.520705467413033	1.24152790741692	1.32602806871856	1.24788239627272	1.05048609912897	0.802486747693058	0.742791426081048
0	0.8626882267003	1.27986422507861	1.42861219122646	1.07997665983886	0.549347009002065	0.654719012688133	0.772046267328355
0	0.455381434607477	1.43825328439322	1.27236114100645	1.27819893947553	0.664788210144885	0.351811705864072	0.627706137759289
0	0.727174899244691	1.29992699219621	1.42061281573933	1.49442555980945	0.7455091046151	0.745527616659548	0.77033758766761
0	0.721349939412072	1.2589114234167	1.45371567301079	1.38031150243298	0.712496796335174	0.444564131648483	0.677892065931508
0	0.736783960568787	1.1953548975817	1.63155778717743	1.4825682174629	0.557168503658917	0.653734381888495	0.917121779989145
0	0.563725818896581	1.34094186311279	1.58266448387062	1.45005379542377	0.635342148736977	0.5444262478724	0.726421853156764
0	0.470553653090016	1.50784411621963	1.56062576417458	1.52216300078837	0.819158140264331	0.743363103140967	0.360222369749345
0	1.16795960602306	1.72644306135697	1.55721786563659	1.54172134479119	0.607735813302608	0.164891423810263	0.38626512681544
0	0.640978317137639	1.08425115226851	1.05353359161633	0.911663268145091	0.752013000382084	0.891948919282707	1.42553990478812
0	0.848450691645076	1.06871932496587	1.32408304643945	1.06997600324802	0.891901379346697	0.622368216768871	0.877312482088734
0	0.680565143067019	1.47246839349415	1.64074161723331	1.27785025923468	0.838755204524195	0.573155956485114	0.95952067137361
0	0.697151363778647	1.21705393403305	1.1269191158646	1.42766412601276	1.22933608990297	0.607301089529447	0.547988155654786
0	0.51780194528989	0.92579725686151	1.19338226476278	1.27424918922025	1.03347291063245	0.584791441506068	0.788226895888053
0	0.617859979346481	1.40633431058003	1.61932589878669	1.48880479980841	0.947343889902874	0.487997256019979	0.13900614504444
0	0.688988890220748	1.17718119565682	1.45923789458609	1.34015116611278	0.977795887714502	0.439263246110597	0.615750805123216
0	0.860929931533885	1.08863419721883	1.47021761751445	1.34091932919372	1.04403212910963	0.579140900101245	0.796292013857173
0	0.406046465236066	1.25379778627491	1.71767222520044	1.31695767333691	0.768240249379097	0.418177392011891	0.556770296334215
0	0.530534547413965	0.990085209287568	1.46596129424927	1.16129642583422	0.820779489845982	0.795311708582773	1.03249852913279
0	0.460094173929605	1.61998332651051	1.59505041449395	1.40357784032738	0.925759130121887	0.696810203599117	0.38479030611268
0	0.724230180041372	1.20411491309204	1.39522680903333	1.45773060957164	0.995853779257824	0.24948503441397	0.426874694929843
0	0.814177990082033	1.01546763025053	1.38402848809161	1.23460944469564	1.0526670653709	0.681132422941703	0.859721884948982
0	0.664296168579711	1.49886129397955	1.37189261463632	1.43050726276565	0.901157265251308	0.360671656818262	0.746277483878815
0	0.842226778231674	1.54645094050492	1.75961204003849	1.52973507950642	0.337613465123971	0.455272737814639	0.668649551158349
0	0.339674706462299	1.61108182954751	1.7222714405048	1.6371239263798	0.546610096310125	0.335989849876402	0.348336830702298
0	0.492305702874331	1.15084931338456	1.29121986909492	1.4829972287578	0.879495580719388	0.61139213370461	0.704811461909964
0	0.253581310652342	1.17720911267077	1.28538058315463	1.17993581328235	1.02949278371436	0.693446014641602	0.883591747001282
0	0.34508480196724	1.03241908952178	1.18033681077952	1.03571181644807	1.03800502732711	0.759419028830227	1.02896456437964
0	0.588265115838414	1.27535682666941	1.43130736909571	1.42502849316871	0.839549897898267	0.637094387442526	0.760169061661415
0	0.49225122975701	1.24406575838609	1.4233422967355	1.2211286423767	1.05001301459356	0.773132494785601	0.719790133047009
0	0.744802196141952	1.2165484085316	1.39252260051072	1.17587297322409	1.02149481391762	0.461450633678565	0.693040896386812
0	0.480576262670156	1.10444890147991	1.28328920839055	1.05088732580016	0.660237877100613	0.437568545621288	1.14463575687076
0	0.586685217104078	1.14075746461719	1.34006575845193	0.729946333296777	0.661139569147583	0.570492483250516	1.13928832307482
0	0.59816924339191	1.15598002151981	1.325261579935	1.07432304176461	0.860709134273408	0.579950511955942	0.93505245896428
0	0.458102342382142	1.07295680112041	1.55210920945121	1.19417405871089	0.562843452887705	0.6124044778628	0.945094319773437
0	0.799788647678403	1.24337489839122	1.50631928433569	1.3566169871328	1.07953208734982	0.744475459582294	0.576622725977933
0	0.863921676158093	1.21071330799429	1.43197585605555	1.10823929276594	0.825694557839386	0.214544316682307	0.466725729506782
0	0.505623691291915	1.38983883285698	1.61444808708256	1.30981669112123	0.965332033698997	1.00681101045231	0.973612557526833
0	0.745521386273863	1.47728480563479	1.62205512001106	1.24448379590118	0.698505741346056	0.508847199030807	0.361611604995259
0	0.677219930486498	0.784044987422937	0.976607571177335	0.795264048313282	1.03695979842029	1.12939874335029	1.26084722922705
0	0.759042382298832	1.33562747153691	1.2643831932932	1.01452064065477	0.740837329086579	0.257378297598312	0.433693696124444
0	0.540200168631592	1.32964727358281	1.37596900411338	1.37040370356069	0.8793972847897	0.942554515435102	0.944459582582509
0	0.378306538343629	1.21763406993812	1.47087128455028	1.29519155110465	0.618865481311644	0.886741213275233	1.00534807511906
0	0.648409611081682	1.25469628138879	1.47586926532351	1.23055123320809	0.943985549635881	0.403620604582501	0.642162573395786
0	0.816443445736001	1.63646430623878	1.54124330821381	1.1987529816745	0.623870058318324	0.626010782931588	0.427768422938819
0	0.520413719338903	1.387265262128	1.60857147825052	1.37089133259516	0.671935708810016	0.507664447305684	0.634856272313078
0	0.860697854223602	1.11428206177572	1.39176656472551	1.27521196411013	0.598922371757526	0.937172738883963	0.772258153341811
0	0.714929152281527	1.20484964782394	1.5073267468144	1.58204358090353	0.619392443462803	0.780356060362446	0.680802758423878
0	1.06218411672773	0.794724365842167	0.980611080988419	1.00828333567893	1.07150053181412	1.08962996153631	1.14847532981656
0	0.416083191874988	1.40041993277579	1.49177984801461	1.48052227680019	0.628108323137908	0.506868821055777	0.683085571880036
0	0.6567123046424	1.31505676006764	1.49989836976536	1.34055449281298	0.861280996125812	0.475541354096595	0.630679642094339
0	0.532373325796582	1.53464981394634	1.49303832371586	1.44803458566313	0.802001015822898	0.612264802813283	0.56929504050079
0	0.418470117805163	1.16181838157439	1.22539420089723	1.42687455980588	0.897484156132921	0.890009465648975	0.848283521425752
0	0.81868336708712	1.27987086578914	1.46545653988708	1.47369550112117	0.639326125383669	0.810026786982846	0.803132733614582
0	0.263319955135653	1.50410095700926	1.56914734345211	1.55950062435716	0.62839969134668	0.371374431282045	0.388394070997153
0	0.326130980619923	1.15868986370614	1.71725059830722	1.36587258848018	0.638930305931952	0.492391875017638	0.567455705237031
0	0.708348008112267	1.21830095567958	1.39937454984362	1.35483736604205	0.935427483426109	0.344559687235906	0.694425696238969
0	0.436553149054997	1.25168372751182	1.78287058281637	1.63107034319247	0.667410983813208	0.619165473479322	0.438344651901204
0	0.508811204188112	1.28010688267714	1.70733175751648	1.47057850170385	0.53066760441991	0.405434123880216	1.01153776085906
0	0.780672587000284	1.14538012484673	1.58540235849097	1.41623294285092	1.01647379625956	0.614349362803071	0.703851774986619
0	0.413027673506207	0.943876407773637	1.06880321555982	1.20432188639387	0.790572309054056	0.872693341289965	1.35630618487652
0	0.464233866184576	1.35816097083492	1.39305919017857	1.04362845226323	0.993210158172253	0.702824430978009	0.579067367758118
0	0.726476717166643	1.35043632366227	1.74420218578584	1.58218538309103	0.478460349165759	0.605182121748825	0.78954135166901
0	0.866460603367875	1.13961944843437	1.54011189306894	1.14698551833925	0.883491815123572	0.653767768020036	0.971485997274492
0	0.703001058683339	1.74072767767885	1.37013498562237	1.14456639977186	0.59199016606258	0.463668788371859	0.553150582935201
0	0.474791617207067	1.23530029040242	1.58414804099944	1.37011965571	0.872425593106359	0.604796302945186	0.728068597451922
0	0.665179943822567	1.34503891100141	1.3122102635944	1.63127615618976	0.798441447695964	0.663373461523415	0.618681293091831
0	0.571395797937184	1.34705573378478	1.59280872160826	1.46544407599615	1.02808687395273	0.472984765920863	0.567136429464975
0	0.347041077154176	0.913007180941095	1.33173288246989	1.15652840647609	1.07971049475434	0.742112559260808	0.589427572112205
0	0.685638655114489	0.766221984470917	1.31830080174775	0.998174763808916	1.02194983856009	0.722401890695196	1.08589128708716
0	0.671722883563949	1.06322236775319	1.45374585418707	1.22950190038606	0.910849693544724	0.372343988339561	0.720710395016364
0	0.619042769832559	1.24374386115532	1.59835484320566	1.4163259656643	1.25346883231739	0.688589501196927	0.895447714470695
0	0.788684512421701	1.22941173956351	1.21731221511901	1.44719977774567	0.856729607223254	0.737297178712146	1.07814889250443
0	0.561608940802365	1.03469812322233	1.32856968030813	1.16199605536379	0.918189884169726	0.571866543197352	0.5674153870114
0	0.405454029197737	1.23219463234245	1.53590725981329	1.41688333772059	0.596553123787293	0.602766558710109	0.507668553630476
0	0.75328567564294	0.823333091022021	1.20613094866537	1.13714303681008	0.947935649992556	0.514664423564821	0.875548953834474
0	0.19256015994743	1.18734715091507	1.1737816818603	0.940037045010365	1.05433343562866	0.998831618337584	0.792899640944773
0	0.977822396428928	1.17529467037416	1.3833691999099	1.02396518127511	1.05918265878248	0.696081109732201	0.95226583833251
0	0.557556706331386	1.0735599271681	1.28126361489514	1.10655263353676	0.902335123043002	0.577757640201011	0.489432549345874
0	0.929844161817002	1.58949227351878	1.53491070291655	1.15176356559727	0.597057287175553	0.138228961943949	0.476457658209558
0	1.18090993531173	0.915308022084885	1.19845812300549	1.50447880472271	0.865643981485086	1.11683695989386	1.06479457611905
0	0.733105258532534	1.08195211430705	1.19185435027648	0.984733549625203	0.873040101229064	0.869555944291694	0.895797876922824
0	0.197907022931656	1.29613885042203	1.42856768047137	1.06253131014954	0.779948710268039	0.515835482334712	0.966127168206542
0	0.376248412348344	0.673072248955374	1.02686118808576	0.763666668180505	0.925399768848463	0.909017242769275	1.26137751000819
0	0.592539219423538	1.44902333724006	1.40473591987911	1.48235980791047	1.00612981168234	0.539604112086243	0.760207906424973
0	1.1551775914698	1.26750152593882	1.048370717701	1.19263227571351	1.02395947899222	0.494937354625851	0.667329928548228
0	1.11858903953319	1.31912109522154	1.29757148810533	1.12627686005427	0.772881604283959	0.925069675053336	0.787087508439668
0	0.747557600477457	0.926279226825201	0.994175215503732	0.858531830893622	0.966180036861359	0.683107226611495	0.653270695432365
0	0.523454483900511	1.18821831295953	1.39018888657189	1.04585574384757	0.940915703373489	0.94895181297276	0.9387683059037
0	0.708574186531102	1.12340030617368	1.50812973264362	1.19412009899157	0.715232578492046	0.426987806675901	0.804088642851284
0	0.843143652576759	1.16207010111141	1.40701417384937	1.14628327413359	0.978408728573743	0.667193733873602	1.05645493830109
0	0.637109448349402	1.46657293147239	1.45361149284906	1.31333941602752	0.905447898136055	0.588376568674687	0.570357655881546
0	0.844597591716387	1.41970199060467	1.67705359262121	1.32225123830208	0.652561296524321	0.274932841068135	0.197656598930526
0	0.811238746535597	1.34335581985297	1.40134782993115	1.28638402256708	0.861786459036266	0.457269445921211	0.452178449492595
0	0.817970064481719	1.00596459513824	1.27342687094869	1.13280768797951	0.960725627072503	0.943399614164627	1.19251724860517
0	0.718435177889532	0.663605882668502	0.902524192085116	0.860071442892489	0.992361945721028	1.24456488039554	1.16553246030822
0	0.883409914927236	1.04762001945592	1.41718116373133	1.0718150931533	0.823498914474176	0.20188424653231	0.21162064464474
0	0.851230381943553	0.999007211057818	1.29265126809457	1.17722944941989	0.955837418467035	0.704577892992851	0.753316236769293
0	1.22460522129776	1.50268995260447	1.40363145075079	1.31804535480694	0.438843949660725	0.767524864372859	0.752445902482346
0	0.560770096421119	1.35477371712106	1.74017908196685	1.52745571828648	0.67484694591661	0.516695161968706	0.589533173755895
0	0.92453367913513	1.31018403973714	1.16328833135408	1.35282629959078	0.887796644716124	0.414778351600857	0.789045841838075
0	0.408756889873332	1.41591453117466	1.44579872919854	1.29477132592993	0.909050339439848	0.851603486004333	1.19401131176012
0	0.793349657502686	0.857156542274585	1.29988286954795	1.15646082274537	0.86059662782638	0.774238321565256	0.778979606001429
0	0.310693086926667	1.1785808519263	1.52879199562772	0.931969359077831	0.473609965468914	0.549330368308981	0.451404697121874
0	0.975448381615878	0.853181653707544	1.24669043290105	1.35014354231745	1.01051966816169	0.583135623492623	0.831878724287172
0	0.755723544736097	1.29836461968332	1.25358960126657	1.29066025547247	0.722454560799014	0.402516232570678	0.660147263403732
0	0.552327718019027	0.774342409696336	1.29145365905424	1.07796223996159	1.03929347530897	0.550572869986054	0.882372866934314
0	0.684468381773151	1.55463766387654	1.73744908366648	1.36334524821027	0.770996352748601	0.588686060899446	0.803006288559412
0	0.64487806167201	1.39354019994285	1.70118448043694	1.44993073881106	0.831492571559838	0.539185408962631	0.57787200383649
0	0.71086519527328	1.22692391271645	1.67496981352123	1.53761139032508	0.500004818730741	0.33635672791489	0.421440731969365
0	0.901367141187014	0.801476898541546	1.11151897130373	0.93480007342092	1.00285282374106	0.629321252576413	1.00468920049173
0	0.74885328666909	1.69006797755815	1.6568797745723	1.59975109396515	0.557341071795418	0.436104940668477	0.199373515256998
0	0.84271996808816	1.16440227952179	1.47417574489898	1.30117095718921	0.699012214088741	0.146457544408141	0.461779122669146
0	0.315309380943425	1.21746065235171	1.29708278880239	1.0116629382614	0.849813525343058	0.46471034320949	0.523111141384265
0	0.407081243586495	1.63038863931497	1.53690566283465	1.39947338899885	0.807205569063371	0.413241125684481	0.460781298731457
0	0.627312266875194	1.49800001756909	1.41283651719696	1.2760432482166	0.782829079365526	0.254604946792845	0.578451634094565
0	1.25449745402823	1.20062349339008	1.37647457684031	1.27712089762188	0.762835705547797	0.556179273500588	0.850569173021271
0	0.758610810207251	1.521016846639	1.59567671709473	1.68568860156978	0.884895876797169	0.965082407421472	0.468250628982641
0	0.631254089825559	1.07119365538278	1.55607559116507	1.17573837175679	1.10060998220963	0.715579437407252	0.721565757840981
0	0.7655114103999	1.34219051912381	1.4819051709362	1.28133575202373	0.504706548893448	0.513005811692995	0.827224265971111
0	0.560905302479076	1.4867802004715	1.47122679924888	1.36930976817333	0.979000650121339	0.384258858497902	0.584177564636714
0	1.1852933344087	1.69923602521048	1.50348439214732	1.56192400902319	0.523235776507298	0.22185266485586	0.287169166144904
0	1.10253747321077	0.908920337502406	1.25079623926374	1.04904371424636	0.833160529686028	1.05187585693447	0.894091098831461
0	0.834472845527082	1.10496834637568	0.952935908296074	1.4444604708385	1.21392794011522	0.964218164011836	0.91790816226018
0	0.655550199882142	1.04282745690366	1.18546176683151	1.07363120929896	0.946122417277619	0.561833327635902	1.06352888583847
0	0.684815490154435	1.20942938959512	1.36472801401259	1.55332231717255	0.395777281298146	0.851500363198608	0.531462470738525
0	0.553683644889733	1.28890290212069	1.44289567062698	1.24943839609447	1.02337199079429	0.597900504751286	0.832588717985887
0	0.940880232601591	0.883093736721477	1.20814891389977	1.03565264769983	1.2520591313597	0.875634631154793	1.21493336989825
0	0.56596075077881	1.09640520003674	1.24049440759044	1.15796543748689	1.04768019619718	0.65442449732839	1.30915787279495
0	0.303303390904283	1.06714208578198	1.52026441480773	1.2549153898736	0.907071796712845	0.256261145692032	0.90786786245659
0	0.360729728915809	1.04291993291112	1.3751628089111	1.09663211694276	0.868665909918809	1.11302631054139	1.04397725057521
0	0.459314081723658	1.38334008537023	1.50308087109928	1.38610812327449	0.853936662781892	0.699230111777151	0.743338565967926
0	0.683299990954573	1.12363559049132	1.29533398295422	1.25603148458849	0.931525139861675	1.13537496228782	0.904074606673012
0	0.274640482547402	1.22925645201803	1.55072802684639	1.39027050913592	0.970873042950022	0.476483511895699	0.711383238565369
0	0.709872682597367	1.33120458109871	1.41935210644412	1.48514418715318	0.980707095721403	0.519904711100397	0.588865149298563
0	0.391175370008866	1.40367085045478	1.53034296751369	1.31448897261024	0.807756449468685	0.292027243417439	0.343441969171885
0	0.772195419307006	1.43239229693258	1.52331271234301	1.06660899438349	0.390477616885659	0.533566445138619	0.890630523410106
0	0.522361951668901	0.849813052295886	1.41874610629109	1.3211497880711	0.892919192878662	0.98751801376064	1.13300953074017
0	0.566233406261614	1.06577107103001	1.04415117503589	0.893931373355482	0.708786722869833	1.02737892886448	1.33191875396082
0	0.197032064334991	1.54884269143201	1.68742287013378	1.38341733673959	0.724732506042009	0.394376852255657	0.429967211527184
0	0.977831580976191	1.15604802203836	1.28262714524213	1.20928428551168	1.05362322763323	0.786298837957414	0.995337256272378
0	0.606095601962562	1.05158558599045	1.35909178870072	1.2643457641325	0.767544366947687	0.662924430858092	0.929526701771325
0	0.503540396168217	1.16355836902883	1.47777059839976	1.10374775625391	1.02327048912303	0.966895406389507	0.670056048944904
0	0.818994826477162	1.12219495224267	1.54776014043621	1.30604279080231	0.957934836077033	0.82975505982271	0.644641321850602
0	0.592560937944442	1.5981153607501	1.4349004818957	1.21157022964244	0.765093513637991	0.290913147705874	0.486113026752022
0	0.34528850646248	1.22399951131624	1.42532876515813	1.24214989131847	0.890673062394674	0.567894281480583	0.708946370554774
0	0.401317018987942	1.24034950438877	1.55567026577876	1.35197311877963	0.787848519684331	0.352865353536	0.540975381026505
0	0.506997201540233	1.51358791698421	1.6653992108119	1.42806118401247	0.784867236816986	0.200166640483953	0.464420151568101
0	1.34003039424238	1.34178767710907	1.57439211987525	1.38709214303732	0.837397853727738	0.924977108140908	0.617606343122289
0	0.540487156039588	1.13459081802621	1.33038056948988	1.03083255970237	0.865565588127307	0.700880234444627	0.975472273690677
0	0.811679328650921	1.34568467620606	1.56697080293881	1.3655850849061	0.922053578529273	0.696294479790652	0.712257569768443
0	0.362735356198787	1.32335454035088	1.32771193713587	1.22006899978605	1.00058379159703	0.378815085180156	0.734822252953637
0	0.646716616240187	1.56535056094441	1.68039763941976	1.45788463956355	0.683959880686539	0.189702043076288	0.42263144439365
0	0.325468772793964	1.55128506626696	1.57500244004167	1.12692804822093	0.556940174919572	0.142293616944631	0.613630747900672
0	0.870341934316045	0.77297705615829	1.14960962334554	1.23338083322272	1.24948212165535	0.658979488229722	0.692722921896477
0	0.777418612855458	0.936355371806244	1.40995576136541	1.38756832908658	0.750859588871329	0.704976788009383	0.991536493360065
0	0.512599163446011	0.97085835794915	1.43818336889042	1.28058473773408	0.81034467718476	0.455003123663782	0.574537174697723
0	0.635267521519012	1.02955118254068	1.0432243139406	0.672862626515092	0.925196316776366	1.2925681936257	1.29430482150897
0	0.646455930802824	0.871000248746404	1.28774732900651	1.3297430353521	0.944339178494924	0.931091286619174	0.724069439746144
0	0.973619687478061	0.830919260605089	1.09594280999502	1.04849516680061	0.752111580030582	1.17291391380101	1.41357827800548
0	0.633720076243381	1.56741038426308	1.58096298047277	1.54792112666389	0.638309201062634	0.64233011702799	0.489271843122058
0	0.89931544316423	1.58489429637238	1.65810367387331	1.1659403460017	0.383204445526598	0.649327210799027	0.411356299867531
0	0.631475843947305	1.03895877845731	1.22752017048077	1.56622595950451	0.942107421538817	0.749715762365424	0.832093702436127
0	0.49575874190953	0.942686418077217	1.26253375945191	0.906428774914128	0.791411880703658	1.11459793704448	1.38798736849251
0	0.534385909920879	1.3453660869791	1.56838871994259	1.41154648839289	0.524233822483376	0.442125476468743	0.493939540001552
0	1.10419651577485	0.853134808764324	1.52653719716274	1.31989382774542	0.968064170827524	0.912508682188369	0.793905767595231
0	0.322624538787792	1.1508391178393	1.20783016919607	1.13704069819315	1.0834934865589	0.786241980534643	0.952959958466642
0	0.832777109800177	0.776110496844781	1.22098543129764	1.17124551237325	0.9094610439775	0.914206254054406	0.874095317810799
0	0.471345724707255	1.37295651704857	1.48989368952114	1.34788648501355	0.781044076907935	0.504704185008881	0.803765242408234
0	0.562236667544678	1.50814169859547	1.406873297608	1.34685308157244	0.425050328084371	0.690354245708882	0.656570517715431
0	0.433541284380948	0.820770470884152	1.24266125460321	1.05658589549135	0.805344406459761	0.976026584584557	1.03042760831443
0	0.640450946220013	1.25054778389463	1.54499688923735	1.24830259641186	0.88818293201858	0.599941390231512	0.457018880534697
0	0.561055386929102	0.865778469478387	0.97316371791238	0.930125556081609	1.21852844675125	1.07401809757397	1.15415061862782
0	0.802472108391323	1.42696798861289	1.4721583949214	1.2510699403402	0.576669883574772	0.321091270566406	0.620616059450194
0	0.83308180100422	1.01981976911561	1.34799344958221	1.28878535779842	0.75060724449322	0.342292180170875	0.544294380842697
0	0.759604101447695	1.77524339883039	1.61462121544973	1.5773166034808	0.662653551840252	0.346568242497879	0.147191168232314
0	0.735877313589654	0.809415781398652	1.22908262422758	0.908880972903767	0.663799905775745	0.704128954820452	1.23099340770065
0	0.462208691784055	0.906673455694484	1.12822018620716	1.16291896911814	1.17303093514823	0.76628848847827	0.904530347725346
0	0.590928911717871	0.959028099869627	1.06444238288012	1.18085083995175	1.05294686151846	0.620204598703184	0.720481045249902
0	1.3475664083094	0.892683982141664	1.0018968505501	0.87104253802627	0.454714686833108	1.11425693489257	1.28151136208751
0	0.807212515187304	1.42862156514793	1.56537455082691	1.3973925737551	0.492051354978623	0.325702338104312	0.336995174478271
0	0.404747868183756	1.22710856528028	1.50941639946933	1.33611155538155	0.83170434072405	0.462807714131217	0.768275076872391
0	1.04286596948926	1.1968568250914	1.50061427985892	1.22593155542178	0.90076651281956	0.521935666513427	0.401795298117292
0	0.727299570490527	1.55718387954559	1.5327901808841	1.39185617679845	0.741877593004284	0.209308026468424	0.545746059975463
0	0.790670243006917	1.3529886551207	1.3004065115862	1.16747065721835	0.929543568239445	0.573539794541094	0.561035230299908
0	0.628318190176064	1.48465655378833	1.50166080708912	1.16928088128051	0.9217532709612	0.307510155077351	0.633135944478509
0	0.571594934078019	1.49321966509323	1.30549575216741	1.36020050372732	0.534869161588317	0.787239375343873	1.0030809859901
0	0.685413803868357	0.726750197963298	1.24549372203587	1.16739578322421	1.07207947865708	0.613777067672705	1.0954494531949
0	0.595849256992945	1.33719297134117	1.7768024481921	1.48239191976319	0.738249276343686	0.335257414298591	0.467011788745295
0	0.449998109051952	1.10062538668223	1.27099699608129	1.48982471076568	0.848822992083318	0.58168155009757	0.586448642457224
0	0.67070465146327	1.29287104701034	1.39408060289943	1.48925733988478	0.898640842637621	0.665637500362503	0.641102411957456
0	1.02123995349956	0.888774279131991	0.985836627140858	0.856465515710267	0.935841300908578	1.17853672797564	1.07628013481827
0	0.700461836222724	0.769776789057954	1.0881760691892	1.16083889974418	1.01778731221711	1.06407629980577	1.24155975992937
0	0.804461147078112	1.08792101434013	1.43973660958773	1.24059751085774	0.900427465264815	0.911363904885443	1.09653208417296
0	0.701715684467544	1.4337473237862	1.6573809388722	1.35330401731623	0.556820079566152	0.237327061819939	0.558349805130678
0	0.709865696175755	0.815650930612367	0.981218477689908	0.551004244678362	1.06475563398368	0.83389400970696	1.45270801715032
0	0.906328255933455	1.20514144027332	1.31905432262953	0.989640769883208	0.898595883461274	0.571645099740033	0.62924389861536
0	0.387288105293127	1.16889876736124	1.09419900231774	0.959820272886219	0.980252126176256	0.727846375620515	1.32735062476093
0	0.959406593711227	1.17113473988437	1.43627946734043	1.15239596030388	0.861113668594627	0.362249843456109	0.715520183269597
0	0.912477547679615	1.05137283855992	1.43183024581341	1.28039208489295	0.730205215819116	0.776539942394759	0.856082018795798
0	0.846363035656946	1.48310943229758	1.4899615129582	1.37944807499823	0.493112937782309	0.827342677170525	0.47721975740206
0	0.769746374807654	1.47650777487362	1.66545762638751	1.53087803052469	0.903954711693805	0.707636677590193	0.758181844548664
0	1.04206431764227	0.953853644044325	1.07822635437339	0.566885189513994	0.584973323189937	0.725412002457684	1.28359337397725
0	0.760929536919341	0.982468894143191	1.47858141029712	1.53191725195411	0.846935358108507	0.810306286205	0.966627764456133
0	0.685937002787716	1.19334478487344	1.55961686818274	1.41281907444778	0.697540443826647	0.520065557769699	0.900355126309991
0	0.538263234452782	1.22783586781147	1.68399567881264	1.28755755611916	0.864352784028454	0.755705753932051	0.843166253072013
0	0.752334011736584	1.7169252295843	1.532172384147	1.53821499184444	0.372981587574172	0.347501978692615	0.559037160740129
0	0.683373096487346	0.970224322176108	1.37510008378914	1.20302940457208	1.09597881248548	0.595683870229041	0.728284138555163
0	0.48785329052806	1.30502145931928	1.499954708608	1.40152615056192	1.08062568744208	0.431800518466496	0.439509879113141
0	0.543887787334055	1.48930390568156	1.72941917525502	1.58858822239742	0.878693494790611	0.30923542590976	0.513639648120969
0	0.49926716632353	1.00936544154954	1.31273102809101	1.19855426014556	1.05673444016713	1.12902787127821	0.851782832169692
0	0.298594839636621	1.12584470630119	1.28970572877585	1.16329671833848	0.923167066091686	0.538040092955868	0.958484352445226
0	0.55257431107839	1.10203781870623	1.42866826378626	1.16062794752987	0.844505887682865	0.638405852722645	1.06731926421459
0	0.277003330719194	0.780239141038213	1.08870697855571	1.20002259056056	1.09813179786728	0.953319870210425	1.2487529455257
0	0.950270239474109	1.32568875477212	1.72878091573837	1.66891051258703	0.62857066816581	0.588586776129577	0.48752710386199
0	0.492632344795954	1.25635098151828	1.58251898083619	1.56862319615433	0.746009595930093	0.418127161622199	0.71200046725852
0	0.740048740007602	0.953469393061113	1.25117959468174	1.28225524333252	1.11200938113198	0.580091989148173	0.731006677203255
0	0.631997621483355	0.847191935391571	0.988399846529774	1.1709243156402	1.10530339353521	0.709383371557485	0.879187099793888
0	0.478193116224461	1.27086358485633	1.41575498439267	1.48496705021409	0.918235466572439	0.746702647203341	0.864133581072586
0	0.50148496295743	1.43177117963871	1.33907068658619	1.25963432434844	0.834775230246667	0.381102853242369	0.814432828559235
0	0.665283044987212	1.61754970432038	1.68736126467071	1.42241352727058	0.389199058233216	0.40831043367764	0.332507928479961
0	0.84755543015181	0.920917823101762	1.25044609099524	1.00613067825291	1.06003566661298	0.920710164632831	0.99005756783868
0	0.806100214238928	1.11960494042184	1.56875459249101	1.43442443803593	0.52200402340333	0.625263325220137	0.741277513350581
0	0.281432237218149	1.38388358314501	1.38024977748223	1.42207291141786	1.08366377570873	0.57705302000174	0.900578829856723
0	0.874867924572059	0.929266003175644	1.17703835265123	1.25656759432406	0.879081404671559	1.10034968758633	1.41263060249321
0	0.354938027768177	1.22277944388656	1.38901700879826	0.993367303629546	0.586566940527073	0.697902028188359	0.865548654433919
0	0.39841037259447	1.45358178666819	1.52092296362171	1.28850450365545	0.885401711440576	0.451153903174713	0.560893438690087
0	1.02708368781328	1.11930001808849	1.32437133121201	1.08630640905862	0.91745921973572	0.855495731814216	1.03552203150379
0	0.598640237607096	1.34297224130568	1.54071253888671	1.56268344469909	0.97926449925001	0.40446868814527	0.617488370797441
0	1.22376008434873	1.23344426953827	1.22467875742347	1.3070226132345	1.07387332322691	0.620382209206932	0.661128937181477
0	0.614513417493698	0.919108067949024	1.3042793490437	1.14115215012038	1.15977934013698	0.65244662243339	0.765510835859861
0	0.393341583715632	0.941425708492091	1.09236226054554	1.05287234902179	0.88241704763932	0.930729711559278	0.734149913914145
0	1.12981442382249	1.11851377417571	1.33628781466497	0.936421698772526	0.670168336765717	0.934242598813423	1.08983731810353
0	0.100268654011642	1.09828128726351	1.48974298696698	1.20607317970977	0.718099684256282	0.488068975309626	1.08912248275312
0	0.717057313281004	1.29390808902647	1.42241184511023	1.24444152831739	0.825683483571092	0.419845747897322	0.852146102011801
0	0.296375286512889	0.899578771207574	1.23806215826398	1.1741322244246	0.989109761099152	1.03892603568097	0.709104952235531
0	0.428625292179152	1.26077287141981	1.42231833681681	1.49092875622891	0.684803483350507	0.194924146097587	0.461348711928784
0	0.476715498560275	0.880010259381098	1.38608514330139	1.03013098859846	0.871121241305553	0.698924179383625	1.27559984430199
0	0.363988470489779	1.07425298483517	1.28624913202985	1.53329523053637	0.886304455818782	0.605032896016842	0.621815604010546
0	0.641832757783344	1.05767450973357	1.34845911073219	1.33744305096707	1.11013609688281	0.797950754152287	0.836591693863141
0	0.401258818325474	1.45746493996369	1.65243709468884	1.71639303231337	0.963259671610016	0.484952761812788	0.708414258335606
0	0.855964494736022	1.04659692457901	1.51117322962654	1.2301305371856	1.08822617341202	0.363829314398064	1.03044386560103
0	0.351106304767546	1.28829488197224	1.13635887232857	1.09872181165136	0.870993165997677	0.577136478692578	0.685971961252412
0	0.640678493575702	1.50392226559439	1.43617334864868	1.48744260486307	0.536658386676242	0.225942190495667	0.430184266657635
0	0.678594280076283	1.12964995588638	1.32425724808989	1.26521330050655	0.829704019018399	0.842376652660657	0.898124393163497
0	0.40715345842804	1.25196744203305	1.48630579902883	1.29697601854385	0.948495385395189	0.514313070460097	0.878559816314743
0	1.01128366700057	0.983604156229505	1.17657402314064	1.49928453548068	0.665021740185416	0.829997325826166	0.934837760895625
0	0.662338051513168	1.48589216601328	1.80292269992774	1.53368209123724	0.488348905908835	0.2273721056184	0.700430216056069
0	0.636177329676481	1.25329304555839	1.58382354289968	1.33681810297699	0.976230713747989	0.768908237309878	0.62249306837447
0	0.631464654091076	0.922838470914777	1.16447582131733	1.17196126649243	1.00407209109708	0.99380049407173	1.09919787261719
0	0.709275964478491	1.13732433625164	1.30275302013895	1.06121040740653	0.84684238218249	0.55176567191335	0.713955419133678
0	0.318381739027402	1.43965110905681	1.66443043871737	1.51936206617183	0.780602042871076	0.57164975476589	0.341320659447845
0	0.42715679902585	1.01857206857657	1.34647470857008	1.04423640754801	1.27564727718227	0.932486859551827	1.11528066079168
0	0.678941996901139	1.07053853740529	1.0289241022687	1.07969594963787	1.02643629730502	0.558831305707705	1.01758419754122
0	0.479494168579969	1.09269610948347	1.41343611906919	1.27884773013224	0.895753789496839	0.754633735361459	1.22230987030791
0	0.358611179857076	1.12629105646839	1.4329466493963	1.04809164878981	0.963621984837044	0.654688310219054	0.694430249535648
0	0.255226203692161	1.33435980137665	1.54761664701291	1.38502990206406	1.06433891036696	0.455953367069032	0.861193675306734
0	0.326530712306912	1.27321708905173	1.39594518636631	0.874612849684771	0.831749765564952	0.43283538049668	0.871326476315445
0	1.00035262934841	1.26953912603128	1.41180937240467	1.45519925412562	0.791339861591504	0.455553075650015	0.75186238454271
0	0.865665280032826	1.31189978797867	1.34224048903735	1.46263049993465	0.752565228797446	0.558877529668542	0.650816091888112
0	0.643476003825973	1.32446907953001	1.26000982618272	1.37336958809446	0.679970039650472	0.44336700664715	0.513374118469856
0	1.27412014922954	0.903297314753674	1.23859730887359	0.828235220649576	1.06262182694056	0.5185869492306	0.874557362852217
0	0.553731174467128	1.30467614788458	1.5317829655839	1.19712976388142	1.05240420662247	0.580541180902224	0.784905708859767
0	0.547606105681862	1.18895476466238	1.34892228396961	1.33502964228868	0.993292107082952	0.604748957249309	0.799391693641109
0	0.464762547974981	1.20656849448319	1.47288996788365	1.43300448947059	0.579826531883153	0.33764315744119	0.791024697937544
0	0.450098043264678	1.40892593116585	1.40793641171543	1.40931028384596	0.748200139895392	0.516668976964827	0.367939538509525
0	0.867364219472886	1.20254451607888	1.13294392596588	1.24672312631787	0.890312345735712	0.863299866931196	1.14724285195781
0	1.05478504695576	1.44450754378013	1.67166274802032	1.5047328468888	0.886877247134672	0.316987262520081	0.617442248712863
0	0.6900775101283	1.31611079920875	1.59769899510113	1.2582580649803	0.793380028994327	0.268461040390412	0.511958618114088
0	0.562234183911828	1.55542252866532	1.69215413511411	1.41497939667791	0.385431124518994	0.33779952232056	0.285871725344609
0	1.21165748769906	1.14821458378358	0.944976853565771	1.22555793959432	0.923081205964789	1.13364781540006	0.923075669586356
0	0.713174686895894	1.06383863349935	1.24078667039713	1.29205708335884	0.905713037712994	0.420940945471429	0.499559940134373
0	0.701408517940788	1.50422543375781	1.57584969757042	1.26543250429169	0.737984979886269	0.435354625367865	0.614575013556541
0	0.718469478995425	1.46198298138611	1.43844108155926	1.33742454000224	0.949213838176449	0.927218280742754	0.623932914507396
0	0.528093674269089	1.08766833243507	1.28279418229102	1.3790667041268	0.82729425153209	0.65163327879434	0.712837398101863
0	0.532830607478214	1.48588063143866	1.56005446225076	1.38457061335817	0.810176239395075	0.138770983836071	0.248324345556536
0	0.390903787204959	1.12332825986365	1.50019315769477	1.18635948686374	0.723883102502481	0.827680691396686	0.762027128683069
0	0.3978610448001	1.28964110613367	1.50224922676785	1.45003557395189	0.942273339310085	0.581959235389145	0.90934270474763
0	1.23495774055931	0.878788221144187	1.05874787284036	0.90044055876465	0.788294041331177	0.776700055655508	1.46914508917742
0	0.292472746780432	1.22939886212087	0.99373987945577	1.27521572448128	1.02180269111053	0.751651982047388	0.660040351574041
0	0.497133920506059	1.13364091448633	1.43353462254279	1.22327424982169	0.946127859455208	0.936446645276849	1.05303484999302
0	0.4223914546288	1.25688868304432	1.46554406871806	1.30521567709239	0.942529899906715	0.784632243904479	0.510281265784092
0	0.896760302287734	1.58849288312405	1.40233186331486	1.08282473663665	0.731604640494681	0.500639478159642	0.712202746824411
0	0.33082703020434	1.18192490958042	1.39063448116334	1.2369321807565	0.6952993265192	0.487170252470851	0.790498185310489
0	0.837611637958055	1.12841281046883	1.56710474419333	1.44977373631195	0.711425960852834	0.584018994483907	0.643629270037776
0	0.719022120371765	0.99095378303402	1.239579826562	0.965009787728678	1.03662004717214	0.986083943112103	1.13871158077583
0	0.634613440841993	1.25538296959894	1.58252694648989	1.38211679681397	0.706331907379135	0.490747701792798	0.580186540997823
0	0.85062638894195	1.45778154654899	1.40150007032362	1.3457112139545	0.923604313043192	0.559049735935832	0.90782492594043
0	0.767423734274121	0.981978063858333	1.28154624648375	0.68746081509258	0.937870610701699	0.859755156625007	1.45541720735282
0	0.465743483575248	1.22517010010939	1.76052701555343	1.54312594423282	0.766465795240641	0.621521735731656	0.838386451672681
0	0.790350277632534	1.13586871119831	1.52750045220621	1.29854045970977	1.03523636621882	0.566154138505958	1.07182665759817
0	0.68259050068811	1.27238259095349	1.44857956943558	1.4091447882411	1.14410314129921	0.401434328807752	0.689110695955254
0	1.00895262374341	1.37256430612507	1.61214449528804	1.21369622710846	0.424600304698113	0.153674585694557	0.388755401853139
0	0.588352417572213	1.3497906636388	1.38268266680398	1.31129601840083	0.746076977756243	0.561221755733639	0.402203190902233
0	0.899570148995016	0.939579808024015	1.49333357621562	1.45847622632796	1.00154174414495	0.941256241603402	0.817363945171555
0	0.523195858807828	1.39298238596645	1.55295371073158	1.36186598201188	0.971502655719235	0.389798983775256	0.81852512240976
0	0.872032499251332	1.19535926673225	1.29591300577346	1.36730241029156	0.951892392234914	1.09502720604877	1.03709419719398
0	0.678900481176998	1.32495489972365	1.4298731212503	1.41413743681567	0.778912536208261	0.350558885409838	0.657167173094659
0	0.54494395905664	0.985654989577116	1.290780293031	1.0458644371022	0.729349168237245	0.727289954784482	1.06070047918136
0	0.642130293180579	1.19257146153845	1.66625072653261	1.56345985791526	0.399267801421942	0.709610634594157	0.711167836506617
0	0.910666145318851	1.22627368925125	1.36039502166794	1.26794178951388	0.787943166512595	0.291048810743248	0.391506758552609
0	0.765350515849136	1.21038168755844	1.65237528219287	1.43654802432981	0.4670536373993	0.759523671715366	0.831951728494271
0	1.09321632361773	1.24419227118767	1.46123161076793	1.3632816429195	1.02663539148144	0.628113583220434	0.756852107380577
0	0.687860625208051	1.36294912115973	1.27281954517394	1.14598423696172	0.650375443281571	0.718153598851002	0.972568413664312
0	0.801704522112481	0.929951737555857	1.29278783520542	1.35013407952222	0.969808543761549	1.00665205103174	1.09574565251518
0	0.454697017868594	1.0238205242337	1.42128630652111	1.01127036589412	0.936325577077159	0.622737673206355	1.01893317699722
0	0.873105444360432	0.784255905514165	1.40951923456614	1.32180136100562	1.03157498775603	0.692901965709308	0.910599316739393
0	1.29419442899643	1.1477651920575	1.28432501633488	0.883003498101294	0.725780055977748	0.775970198614715	0.930910023985282
0	0.766684827846552	0.813247762552381	1.32835026522533	1.0885680140946	1.14916586038956	1.16960262397775	1.22441727714618
0	0.930195842305879	1.05167681408578	1.13939782968917	1.07053349650401	0.954009875448162	0.619401878721547	0.932471166910093
0	0.592121140439578	1.01498392333128	1.23728661823022	1.03673860497099	0.962293494154964	1.00765389031301	0.872354816679117
0	0.982041759504635	1.27228690598879	1.48212298583735	1.28661473067584	0.850264091943466	0.623003808530748	0.478328778794806
0	0.871729310612979	1.27439526886203	1.55379199135424	1.4810954644656	0.579328151703538	0.612478398782759	0.686364188687475
0	0.208830138846014	1.13576161956135	1.45906922946142	1.26327861254517	1.06218771737905	0.914776888550369	1.1208399149291
0	0.57201225569944	1.43798697171181	1.45978212500489	1.61080800615409	0.707966013531408	0.941121406765726	0.948701848537705
0	0.877448293633113	1.261622361151	1.38340665630742	1.3839516942324	0.659202531403198	0.53616180638935	0.712646253191433
0	0.653908898685346	1.35771132027589	1.57980223842367	1.26431131749932	0.683633389058832	0.35525744245465	0.722389856565151
0	0.508102154152292	1.60413120353377	1.62446178760822	1.47517663671624	0.738106915106832	0.51236366479658	0.316458825367674
0	0.440895673890733	1.1777291243363	1.54991545099537	1.41555180773897	1.16916379433025	0.537519550591667	0.726362010922729
0	0.474057009688668	0.880129382857893	1.42988493829621	1.42882086179467	1.01169269339857	0.671222551148284	0.638707695014437
0	0.468809143573073	1.18830478987328	1.40880647558993	1.42415411490204	0.527945649924411	0.528868025477651	0.807645840322039
0	0.743205189982131	1.31194241144933	1.57975347464608	1.37077902858494	0.722599982106865	0.532501203419864	0.586000562014622
0	0.670242430812537	1.21288113219327	1.19247865459482	1.25983118281687	0.867889525215685	0.643942848917916	0.672070945636279
0	0.899096798094938	1.16206021617139	1.16131892062897	0.957802985761174	1.10792730857506	1.0467725634928	0.86693531274014
0	0.864913882487867	1.41800092808897	1.57942702834589	1.44586327846113	0.487147359837528	0.162282035998244	0.314746795435366
0	1.23539253889377	0.976541451054968	1.14577682655478	0.916181091540636	1.13458543848547	0.715743099358766	1.17298725720988
0	0.737015067849865	1.23012704248823	1.42988454623485	1.38317866769037	0.948891822297295	0.739996017716232	1.1401109061374
0	0.714277898059646	1.20628696439293	1.29548207774217	1.42497559481352	0.764141398583531	0.526476142031643	0.834637406501736
0	0.372681767744432	0.823005413690383	1.31696012274035	1.01960141281111	0.752601831246498	0.62275174492456	0.872857474428871
0	0.992013265719367	1.25421695877885	1.19567366907759	0.848479411332764	0.788165472163798	0.948708040841739	1.38148062391825
0	0.432813648964186	1.0255827521895	1.2508504109471	1.19328982406629	0.893731705881311	0.626571745943626	0.823643946144459
0	0.389304737048814	0.658760124063898	1.2548331987527	0.949652292414383	0.963088932197097	0.425668248253078	1.14221291292294
0	0.489028911234947	1.35226273291257	1.44734711555785	1.53035112658865	0.842481320679635	0.794894163528882	0.8421538702629
0	0.557260230251973	1.26006942259029	1.46560606534409	1.42362799613103	0.691419296205874	0.276598405757465	0.251321956335035
0	0.659983112931565	1.09807883667976	1.15750367656398	1.4011328020572	0.978323976507277	0.983457628813433	0.916020601260209
0	0.925689033426586	1.24869901364627	1.43182269907239	1.38817829304549	0.73496960950615	0.671015035163663	0.339122886865316
0	0.496189577726731	1.1884915805118	1.52741198145437	1.30400430333051	0.626551474933301	0.706904872875257	0.72724077677715
0	0.601822050051134	1.37281264639252	1.53481558073503	1.2708306988606	0.920662877341077	0.464379662985211	0.792640284211207
0	0.64166263571709	1.13480328147433	1.13875932723087	1.22222189654817	1.10006223256044	0.912974891805775	1.0112094819336
0	0.806473789975412	1.51879261398191	1.69319437236892	1.51998335227432	0.662566172258031	0.499220867002865	0.66935131107419
0	0.607927625121038	1.26887920577842	1.52729436366163	1.38246009244237	0.525740296435427	0.768697334838924	0.7071423103662
0	0.433977129283188	1.33713869032198	1.45568777332703	1.30444800800962	1.13166775087562	0.922174920782129	0.98005355681934
0	0.541542232581106	1.0909748898281	1.44515484301012	1.37593460830382	0.827985507928614	0.665452135518204	0.568009637237028
0	1.007657527013	0.987020777273554	1.26757261921168	0.963308232920596	0.740986967223961	0.788462387900761	1.14157546602216
0	0.532584707761453	1.14896840205184	1.57904639830807	1.4319095613372	0.904447075652497	0.583429853107567	0.823534161754791
0	0.604399620935426	0.735624590962927	1.27771586919137	1.33072229369328	0.845311363670061	0.564070555738286	0.877963747977422
0	0.569284971542978	1.1330167375081	1.45543706283976	1.14027271794518	1.04755707088996	0.580118445767965	0.977980372953806
0	0.626696962021337	1.10092379930334	1.13185715863594	0.955197900757535	0.752233769384	0.933828640204243	0.822578462716229
0	0.335320721334867	0.845072595254713	1.14165161655373	1.0682270117581	0.931792723310202	1.05611866865183	1.24825501975082
0	0.383393738434057	1.30294977844743	1.35753613941664	1.06958699840673	0.682786557275314	0.573053009533077	0.570895130914846
0	0.788772983682663	1.43380909134496	1.46583929013803	1.04158055768859	0.676767741971712	0.912491111324597	1.21062091588859
0	0.528969140522103	1.28697688499922	1.41421967479503	1.36960027036054	0.831591583960538	0.519380665740704	0.902686266177806
0	0.345869815119167	0.87768460647394	1.49483629161842	1.22436620675579	1.05541360805033	0.574914174538395	0.825630622924089
0	0.463273453843266	1.69386632925752	1.75612788712403	1.66259460141202	0.309717805771695	0.455352639915456	0.840309270190944
0	0.652845708472886	1.05873797459368	1.21033882268347	1.16305079616845	1.02390769409025	0.690526052804124	1.18220975511953
0	0.353310100246941	1.13630063168776	1.41689961491547	1.43327122259178	0.886983296362142	0.848480038906911	0.734208917491903
0	0.804823642769605	1.04194640840604	1.04462218041103	0.82393738487834	1.04842062965329	1.06461334876319	1.22107636807402
0	0.919123583312013	1.52731242456367	1.76477837241957	1.31525471272387	0.607405358558549	0.414795756007357	0.40225831640409
0	0.6198207167126	1.81245670136737	1.79310080771577	1.398583861375	0.468314964398798	0.139540646266947	0.555354029640151
0	0.826030533102586	1.21262671181656	1.65347997646936	1.32261741336314	0.962473404729417	0.778701104999764	0.927184115060757
0	1.02224535923385	1.17375716866894	1.11795902831794	1.12999039498101	0.618430916831385	1.26863471096669	1.17997658186341
0	0.4844311525798	1.21225291146644	1.43745802452741	1.24629097484812	0.914173764542414	0.513264491009306	0.68573639316947
0	0.614467996964012	1.26677576568103	1.47326256134306	1.4961390627191	0.876561976388488	0.689211953113883	0.73251342617816
0	0.543726721276893	0.83319961518922	1.39846286711116	1.2819965121207	0.995546260787988	1.015484274121	1.03166707632752
0	0.68639563619705	1.32441083493497	1.5234335621025	1.1658120833308	0.818473477253263	0.91934327510056	0.751278999942597
0	0.530643983413458	0.674613301664309	0.99862880215769	0.783926779557331	0.778136196104067	1.21172260472105	1.37026379953608
0	0.847496113490478	1.46322841399039	1.56046458834826	1.34135707668815	0.535658261425532	0.271776437893695	0.507990797577931
0	1.00889436945887	0.783374279866203	0.977613217195081	0.632772799839501	0.995310616272274	1.04418843679388	1.47930700915023
0	1.0095337316433	0.755446524205044	0.957118943332984	0.909020317916953	0.854186638812794	1.12316292988041	1.2524069429724
0	0.564624060293894	1.1678277961921	1.31926954483943	1.3678854350486	1.17357217674793	0.909669402272762	0.847791603549409
0	0.567286933006226	1.08779315250873	1.50223576680909	1.34665908206033	0.95819969856481	0.296373801254492	0.457304487381269
0	0.772084972312686	1.12723906178805	1.02432692341326	0.990145790092928	0.617756515192454	1.06680473665222	1.11708155961306
0	0.620101600612497	1.33075233378397	1.77250854397324	1.46637645095284	0.502805567439127	0.119130553261299	0.344410819660893
0	0.672225310062715	1.09013683817868	1.43000074155963	1.09892696865562	0.834303529352427	0.708029464570666	0.763808270957985
0	0.867133825212578	1.55977116842728	1.69230458034697	1.54615833356162	0.625961549371109	0.523754297642116	0.461328652149362
0	0.381898618158072	1.19155334332925	1.45878794443333	1.53753883598325	1.03840296636486	0.307243917980022	0.938519290663457
0	1.13650601061703	0.902861289015162	1.11684476434777	1.05489268068436	0.837381610630829	1.27535869163495	1.61482904427816
0	0.911605558109484	1.20658436400007	1.54456359664541	1.32782773564217	0.986389111624896	0.809860283015343	0.707460349004667
0	0.532659963546463	1.19400293425363	1.50572970006162	1.55435769983956	0.764766620794642	0.849969939213395	0.977883541219215
0	0.746439791319082	1.0656603984179	1.13490480665439	0.706489758147463	0.576837667343757	0.834166060208347	1.06716839831031
0	0.752322860453206	1.0003744795389	1.38656219227997	1.27745790996077	0.791437319234884	0.790518307990163	0.96986484336746
0	0.937316319905073	1.31626410575499	1.45020626103351	1.64304675283923	0.732786778717214	0.555741250366551	0.539342030967977
0	0.737284219815615	1.28100609589051	1.50241734858007	1.38973193597591	0.774067610748498	0.614912058780155	0.888704435421026
0	0.748984713083291	1.67112208468638	1.65810293514125	1.39064248651213	0.50040909761794	0.149762330785348	0.250899804448913
0	0.983395818089568	1.18842753710475	1.3766660066708	1.25183805369416	0.837466599191778	0.439841117130217	0.526645055320102
0	0.70437469121265	1.41845913517343	1.61224582566877	1.52657976971502	0.833884850841499	0.31627312427629	0.453545669586829
0	0.287594443131984	1.30246465875349	1.56924954657735	1.23520043243405	0.70485244913405	0.279238039029337	0.594940042007868
0	0.703872205524955	1.15485823013501	1.33705511354143	1.38802492852747	0.880655981320592	0.475567563492533	0.930133987422403
0	0.635312161006262	1.08000779932408	1.21813610296316	1.13082530895375	1.2345277486866	1.20693230630331	1.3462615752148
0	0.573383322266289	1.60170172411802	1.45839660753326	1.29124849475086	0.766161251624981	0.566606468445346	0.656714393143226
0	0.70647583350829	1.33566295196442	1.29223733789757	1.30776923208771	0.984343421863375	0.929738656321481	0.803225395240414
0	0.447617862991412	1.41412193108484	1.4743680035122	1.49672757636427	0.557823610970265	0.53635578141541	0.670132472159529
0	0.589919986113898	1.06609478669852	1.24960148833241	1.06011678105586	0.750751131809289	0.792433611605727	1.0840392538812
0	0.66062619611351	1.23763966524679	1.54732060767526	1.31475623418421	0.787552761588455	0.312682852004149	0.780621638528522
0	0.942429426027015	1.1043729173957	1.36945654767022	1.31246889403272	0.789030213787898	0.286735256203001	0.518182691954013
0	0.906417943619915	1.77933071872923	1.68084916693937	1.14750118743002	0.528315825851723	0.354888058438856	0.539596199616627
0	0.661458916179966	1.19056101565235	1.43109385355945	1.22128907888714	0.990809456510302	0.64498777991166	0.987786839473213
0	0.844440081130594	1.49629848677585	1.47065568233958	1.30903431799416	0.390399214459308	0.808582327877485	0.936216717601102
0	0.542122706934501	1.27042191988737	1.57161183155993	1.38917499703383	0.73604396427962	0.647422245602451	0.609229648474475
0	0.481847318842601	1.29569706562137	1.59163352239625	1.4507294018974	0.855998896117785	0.914568666869826	0.57401457136738
0	0.70985548429305	1.05497956351007	1.43079016173571	1.4175118828385	1.24007907702974	0.879096332676737	0.775880821732754
0	0.664337304374349	0.857745488762944	1.36727746511021	1.12425409515495	0.860371933688867	0.808345244370603	0.883651091262752
0	0.844011212489909	1.1381581204034	1.31705911987474	1.15717600858144	1.3374766873291	0.512416491724071	0.724764188300158
0	0.816070481547023	0.776035484537248	1.15594678106343	0.794842961457344	1.26430773496256	0.853420844763985	1.25343275317267
0	0.381706634699096	1.35989688510394	1.36003600967171	1.57873619732701	0.75725147604556	0.519649181504082	0.595236424105855
0	0.52546174116987	0.896151712422947	1.3693001369085	1.30209084501348	0.787438192340721	0.615188216363936	1.19845747696368
0	0.814612899838943	1.17755954716563	1.626218510441	1.26368177416457	0.79211620765283	0.354861919346017	0.502964242487697
0	0.945563728842658	1.20916346933763	1.50116847181173	1.25146736669482	0.544126999467064	0.615883908075382	0.711905162548005
0	0.60807623773305	1.39539093286791	1.71028887433643	1.16773435853692	0.741541518234762	0.263209704663764	0.166554792152669
0	0.776462572146437	1.32611991707381	1.26082914694503	1.36302151333268	1.00131358281203	1.07249095641678	0.982006015425692
0	0.795299404242183	1.36337986601023	1.54343774486822	1.0818602094374	0.605530064709067	0.485637466505249	0.691684647026777
0	1.0848577894368	0.782741099153502	0.935335024180503	0.725374941845984	0.895334346442941	1.43752557659647	1.57968295581151
0	0.921365453945001	1.29172751025273	1.45534272331032	1.60617331531276	0.779734401571227	0.901150576355244	1.08500580643593
0	0.717211563438168	1.47654835467438	1.56510687314764	1.21532159176099	0.669965743655517	0.235232108746478	0.288081020495876
0	0.549347630329204	1.34606518578553	1.62496832484766	1.1743182296183	1.01621671222701	0.374443175675557	0.329499944728248
0	0.593688844558684	1.30980451668021	1.58769541892801	1.48107355942186	0.758800291890647	0.741169527072612	0.91729510730796
0	0.260364839955329	1.09930363078415	1.51367321498225	1.14503236468944	0.570649670859517	0.226826167850315	0.486376126286379
0	0.745526640092783	0.815273679585166	1.14081607000322	1.10421743385598	0.981670670056463	0.772331620655153	1.07925696297458
0	0.542100228026416	1.22419315209317	1.51373931393575	1.36559303041193	0.915296722069429	0.800465986219045	0.841355339684257
0	0.33510957389326	1.1748957234506	1.38897346151141	1.04723096842488	0.531886676778346	1.08038942649583	0.761095153938019
0	1.0384228543296	1.31959487192089	1.5046170262004	1.46354360444873	1.04814047883227	0.814338220570162	0.797000612949335
0	0.628430407148867	0.853962217228786	1.17201813960985	1.35202471235111	0.955147516983339	1.02708857797796	1.22684266521599
0	0.615738991860451	1.31441586290592	1.48138917670391	1.4696641345649	1.07441418799498	0.568131922243674	0.449970752731895
0	0.343160299989925	1.0784043859478	1.42938755209077	0.995419887696351	0.891836293353089	0.954843398185647	1.02898403896837
0	0.943073173761986	1.14030604598363	1.35923070873077	1.44334018106212	0.91134401424107	0.35752961196278	0.841564280640492
0	0.982768290885724	1.04208019172334	1.19502755471921	0.885669980959382	0.972619416965676	0.875966172841883	0.912545237193521
0	0.452615816773567	1.2586783455818	1.52644219064562	1.54611981893478	0.490088745353312	0.256087757494356	0.350659909257064
0	0.871200314458727	1.05457384345258	1.12840811469736	1.11731267544549	0.996944819656441	0.816733488111727	0.775990260037573
0	0.93087145331315	1.4734571874526	1.63634153660185	1.3653032722215	0.627697075308118	0.282174028740422	0.258940306198745
0	0.635058206675872	1.35341054362278	1.45222705361242	1.31544621972715	0.819297774512165	0.772817646779962	0.789167551957965
0	0.502022916851822	1.20057462725724	1.48935016538551	1.48980097010523	0.991496665572398	0.625263865748554	0.637570434495783
0	0.673664155966039	1.13324605370093	1.17287344186567	1.1643509513427	0.861108276205725	1.31323479196371	1.00082470933907
0	0.628795400085255	1.32299169720658	1.42858202806009	1.21837808615521	0.818514863385997	0.474923110513291	0.805996414567899
0	0.700450810484335	1.3453965002772	1.34420905745087	1.19761435545055	0.886672833840082	0.215192866265681	0.695601281309918
0	0.366540689716154	1.26161999843086	1.25334861270913	1.2905987083687	0.621666313424304	0.745774493720682	1.13710965774313
0	0.640041483275141	1.2552404351123	1.58089415703907	1.50525210800863	0.761295771923723	0.44388971966509	0.705357559491674
0	0.626371560842104	1.21263654441268	1.58864762262759	1.28480982538722	0.907327158377268	0.693988683017435	0.920015493091853
0	0.527961859519733	1.0229972216456	1.31057575567561	1.25375025228867	0.969567494171014	0.931352497541387	0.940106995836859
0	0.681457015555712	1.45547036492399	1.61868960827632	1.46173962461926	0.77255786067021	0.18804490295749	0.510267161540665
0	0.301172343713239	1.39791852583077	1.68906865965986	1.45651295813694	0.773951820557467	0.284621219367658	0.636563227162942
0	0.214714718893946	1.3511891551623	1.35997846061003	1.01408533303229	0.850754116743587	0.49642528068843	1.06438640165976
0	0.713129453912559	1.52769942884092	1.35392677227031	1.28236953842804	0.506105839214857	0.73107512346042	0.509871552962518
0	0.70623385382282	1.05344704550501	1.2602245990439	1.25612211294035	0.860114802210001	0.762585762816454	0.862278865374305
0	0.478998774557489	1.3805967503813	1.5522728166199	1.40153056580874	0.396540500934029	0.388567852073846	0.548613036522684
0	0.658961549174791	1.19415932990546	1.45413501230514	1.38779161892955	0.896459249897876	0.847456785313015	0.568792301433352
0	0.902905110577621	1.09677472096695	1.33789182648512	1.44149342884804	0.927368979777938	0.801267311865197	0.823992868425438
0	0.538685881111762	0.975859244755391	1.38053317885155	1.28115512161642	0.860313622941256	0.812271378596548	1.11262193967967
0	0.998699861435921	1.19524521557771	1.43476004281846	1.10016400987132	0.660421911116618	0.435240522848878	0.574029908540812
0	1.00567462174313	1.28295216138874	1.33369687087204	1.18579814027813	1.01597164742175	0.596067661441001	0.875903983041082
0	0.761149077715299	0.896214358022562	1.3097782233622	1.23646717030492	0.861517566061181	1.02835389052155	1.19521398754842
0	0.893740987559282	1.01683179701623	1.23066292890715	1.3087980231257	1.07542493610195	0.689461809875178	0.487709684450402
0	0.77698362819599	0.891834370876403	1.24808880529197	1.13201113530559	0.768290320078466	0.8712368234167	1.05746063793022
0	0.634299506973099	1.5346847517782	1.60483338438639	1.25024243336824	0.342839321991201	0.521136894253245	0.366929844550468
0	0.428658864634046	1.5205156354996	1.50653042919163	1.32025887193798	0.766703294234061	0.319829496873878	0.436595310203853
0	0.630681052368501	1.57016789340467	1.87140430651112	1.70225864316105	0.522833541934498	0.279762423807719	0.38683756173644
0	1.06430215401349	0.92329224015633	1.22912981845755	0.895870358980273	1.14038818936282	0.959317841291642	0.986188297876475
0	0.744813649600285	1.0343954142025	1.21927656451754	1.38996888405947	0.935477119303278	0.611290736420284	0.907675356729635
0	0.709616783658276	1.08067611687925	1.26230008702432	1.32571515383355	1.08183035630016	0.849248168792025	0.774552114238419
0	0.591646669869082	1.17748384086391	1.50421189480604	1.26436881524744	0.865372253189123	0.483502913592666	0.504453118113262
0	1.38584019482863	1.21236685315281	1.30695144313134	1.49973364877284	0.821455640061241	0.740274996555864	0.636198856964609
0	0.838441555972486	0.82777307707585	1.39905639213363	1.20415522546781	0.849806005148237	0.909989591694971	0.974859735610789
0	0.533514822843218	0.899083651948062	1.32148141419076	1.17318146631623	0.860729685910223	1.09592235880229	1.3016857911617
0	0.718590053998634	1.43539945074828	1.54401763411699	1.43280957400954	0.631275852908415	0.537614937257413	0.744256083708101
0	0.885022435555405	1.12065031458513	1.39292682415838	1.32720663323958	0.864115005327835	0.714296337828405	0.853556984118615
0	0.478233892673148	1.25854495007807	1.38063841031131	1.26655068272935	0.903502359306321	0.566978521637076	0.858620671932633
0	0.739241829318485	1.09460381545808	1.47011652417844	1.29823657582147	0.922285252054998	0.383755347888636	0.725442403113919
0	0.899278928242058	1.54791385374074	1.65068100984964	1.41084446436944	0.305427271176808	0.78668503905959	0.559204225790951
0	0.443325669103846	0.940110632296471	1.20343440988837	1.17791650499418	0.894328885809607	0.67071015156775	0.96050056122523
0	0.893546714978934	1.23387126030825	1.6616387357486	1.30885843985666	0.729168478986359	0.359534660942814	0.910001179242123
0	0.614377984695253	1.23106762558636	1.54929589758666	1.37663408727827	1.05427738285239	0.597956895896336	0.834332233186828
0	0.901096837394344	1.19994415162785	1.33453904773686	1.1964533490209	1.05805211696886	0.774466234322743	1.04430010206645
0	0.791761416815859	1.62563456280871	1.65747170088071	1.31033588011258	0.553069076359595	0.464972600632745	0.309845688437898
0	0.718879876001828	1.1253401194122	1.34687886793595	1.35830958312254	0.775570877790154	0.830658106092551	0.662638527905622
0	0.436697778297589	0.993069025708548	1.45654148837428	1.31181041619102	0.998928158045041	0.631195759747748	1.03177781187465
0	0.566642212877108	1.25876975143079	1.48894540696217	1.39550068771311	0.866355460421852	0.517600263431767	0.437254898571599
0	0.672756389002715	0.939411357608214	1.0110510757083	0.613159579596051	0.807235092540621	1.15081759305742	1.35218211318216
0	0.271438315985265	1.10766133179421	1.36533387924532	1.06391643244221	1.0037256058416	0.723838531025054	0.767138323112724
0	1.33295311697401	1.08130579816571	1.6037001494324	1.45130168625403	0.756739350239575	0.515436585790825	0.73226434323161
0	0.584723590027093	0.814073771713631	0.924924713266619	0.66195625508308	0.923638258036408	1.27098387277798	1.08925191371109
0	0.189834928487949	1.1806090248502	1.4044865228522	1.19790033443121	0.871505606250783	0.60977937558995	0.959142189608363
0	0.905806806547572	1.60288736152482	1.7302543164494	1.38055966144237	0.481887524931956	0.289998632780377	0.38005188570038
0	0.908100688197805	1.4355426379075	1.65300554328252	1.65271851364465	0.525426644360656	0.576620769422217	0.567205802083289
0	0.477987316007505	0.972865168009429	1.41233370718186	1.50695292631572	0.820350788926814	0.961834034629814	1.06913248669756
0	0.584248970530763	1.10360878510318	1.41887701952112	1.34974453888143	1.13772292856775	0.690698640000675	0.612342428948186
0	0.620866905488816	1.24433152353682	1.66354170371774	1.50255025251762	0.483975731063634	0.583807656664142	0.822930959213934
0	0.27308523949009	1.31839632214393	1.48771467917382	1.11604841199135	0.911982692879009	0.681973173702486	0.461532856721966
0	0.406212543908105	0.96021335171198	1.19463597420596	1.14715737044656	0.839949866329245	0.601490810511907	1.01028896095727
0	0.874046274953792	1.30564670926514	1.48050407309829	1.35843060686803	0.617895385917498	0.564455714943074	0.311925668390218
0	0.503676138600331	1.00152658221324	1.28175967346022	1.18599688322414	0.959620824406918	0.606432162238172	0.788528121551799
0	0.455982425840742	1.27136603261066	1.27851908994342	1.25944061281084	1.03143128651422	0.582378269450962	0.770586931602803
0	0.519866792101314	1.56552632388969	1.62287914831421	1.58523704984982	0.742838761224644	0.689836739791951	0.702686245673391
0	0.460946098118884	1.17141895753711	1.40837922821714	1.21523329845322	0.941366240827782	0.700494532708455	0.465550474473974
0	1.07751423526411	0.906941238734831	1.26801059825972	1.11773857106496	0.941113478397912	0.793212371011633	0.697883066937505
0	0.847763213146293	1.15605558016373	1.42227981968239	1.51831085366794	0.758056947747896	0.385674660153866	0.655086463384455
0	0.58412125997558	1.35332079067873	1.38691168585033	1.3772679248268	0.83046291706712	0.269837930776193	0.459134978816254
0	0.859789423295549	1.33041562151409	1.44220231816106	1.19108657715784	0.72171480317323	0.48147444984393	0.45774416491544
0	0.512234944696963	1.21894375492415	1.52370475633215	1.27401645708774	0.808595417582634	0.617148150220034	0.520112426729909
0	0.756709055322074	1.34360565864606	1.60186069357936	1.51242026425823	0.396032476961073	0.47536174380981	0.7184925392114
0	0.771592520098377	1.30436865736332	1.56568020148761	1.47214970302672	0.79270288202086	0.391622126784942	0.620194893496724
0	0.770055265299104	1.25962914035505	1.38822380132767	1.34126995389847	0.999346531174359	0.520830174239397	0.911279749055369
0	0.638321779076196	1.13512052205823	1.13605597959091	1.00061529543083	0.885053961563408	1.31714914771043	1.22902645960211
0	0.214280930423603	1.3225823489232	1.56646914178022	1.32493820864973	0.899568870323357	0.492422151810437	0.891873299571747
0	0.788290526746964	1.30437615574393	1.37533128906929	1.32824963641048	1.05563655751799	0.363088935808233	0.983813682607754
0	0.743925980197641	1.14151736050993	1.49052669569355	1.30930095459401	0.758380091393209	0.706270579468298	0.572305205095673
0	0.82681064777216	0.938051262173369	1.2119086646472	1.12384974481249	0.999611128822283	0.778932273361617	1.0744114687511
0	0.460451221306	1.09373862537592	1.39482119327159	1.38629652158627	1.02191919913103	0.784485079619375	0.859084632855209
0	0.511596207708297	1.39090011683636	1.39874894975497	1.31543440305823	1.03303867805794	0.951079118871659	0.721706389135531
0	0.43020156473048	1.10474849392081	1.36858393356287	1.19684420052657	0.927655439123305	0.562150000884537	1.04920263095174
0	0.847295134535911	1.11930481437353	1.41971513438889	1.26289824672821	0.805796958118786	0.743318171442717	0.767655138150038
0	0.724697603052491	1.19307077949206	1.19173061292274	1.19374762868235	1.00246368709266	0.492688244340283	1.04590897215512
0	1.11375826753313	1.16274344181329	1.31507683334934	1.2205356315106	0.969233208300929	0.570352420632205	0.611422066378575
0	0.405054227277414	0.858365143174513	1.22601732872067	1.15490184614675	1.13768782254533	0.866078381499491	0.708046451323779
0	0.233068596447768	1.2201545371678	1.28229189254393	1.01095045484332	0.877104003965379	0.578538896570381	1.01255380260405
0	1.00499752234285	1.07148413434483	1.19088638617788	1.14013108054096	0.86544422523453	0.798176160383891	1.15251682240926
0	0.971605833107808	0.942225974020458	1.15058994515452	1.17699384571434	0.963194866739628	0.865360994766893	0.686122751166367
0	0.795611704372476	1.55526746563454	1.62173479308944	1.67253311677003	0.673059657942065	0.792613642520707	0.456389435909054
0	0.743372930245509	1.25534344640805	1.53842984971806	1.28350435902269	1.09699426709312	0.522047890904301	0.673113042751358
0	0.554092381163865	1.60127847531518	1.72538664194386	1.4271689456289	0.941191050387778	0.511770567104311	0.265053723946581
0	0.628068208985067	1.34070382129467	1.47216282630758	1.47621741647978	0.751353757230371	0.947355966517657	0.774315739630588
0	0.429401004468127	1.15173564432953	1.57184679650267	1.50986046125375	0.699406373584244	0.714319657852538	0.716451948996094
0	0.938290390312944	0.873335697105564	1.12851122801125	0.892115226579929	0.782775729970641	1.45884393173978	1.35682001513345
0	0.548399960684839	0.834324011538325	1.26491851084344	1.04101656546617	1.0970010553486	0.99189864515857	0.804632879100567
0	0.573224551338635	1.4328371564088	1.5215502340621	1.48059285540332	1.12040720035062	0.650390210687315	0.472837000849294
0	0.577076128881251	1.02587626004479	1.29688140704298	1.2187409255023	0.908051391446572	0.722249217579542	1.08692477750315
0	0.592025254883251	0.90749174621004	1.4545382122917	1.17930672587193	0.796110024440973	0.757353812581795	0.884796482172711
0	0.680355555889553	1.57558422347188	1.59791264319668	1.23574857723995	0.677838966945613	0.274914528159635	0.485581859183098
0	0.865225355339373	1.16369637268797	1.17593399824727	1.13199387042743	0.841974199220656	0.736783788025109	1.0961903766793
0	0.764572752280743	1.30504946898982	1.54812647002142	1.31481013133944	0.553588300868682	0.254829887647849	0.450629122840279
0	1.08557803736768	0.916686573456324	1.11333827899179	0.704919883287202	1.04561270877641	1.00579903607162	1.6106074664946
0	0.667176735007034	1.17809487722622	1.56355657588556	1.26506027541506	0.755689388669486	0.56866474886673	0.606961403560882
0	0.38036934485406	1.00858815846391	1.25666182366298	1.13328865005568	1.07207782425368	0.871006961335635	0.875664425117244
0	0.880351615761088	1.07166777454371	1.24452038507674	1.25815185635155	0.752462469929363	0.578873799599639	0.712102371204792
0	0.547389211148764	1.29964789663535	1.3898773580161	1.42102913655359	1.11194356109189	0.828782107276843	0.961444370318864
0	0.364856851198476	1.1065301977642	1.36300184356405	1.24819907876713	0.769609183442394	0.576411740569522	0.885043242315677
0	0.523850073625628	1.37149170213933	1.59545074429079	1.52359381745046	0.679144112110563	0.246171887503535	0.354079637618967
0	0.742329396793269	1.07298770604615	1.58012270390031	1.34937488999247	0.527454237442086	0.243238877541842	0.456150596956491
0	0.48363177964876	1.58212600130848	1.58622803379592	1.31554338670033	0.780224457178733	0.743809029244832	0.712234331564191
0	0.441431696976521	1.04188835614177	1.06493371298057	1.07108787809302	0.998338733729435	0.480772388181393	0.406090894019328
0	0.607109949285458	1.10335779879002	1.49764397449	1.28916984170742	0.697035062374853	0.781497029185444	0.889051137961029
0	0.777732154544258	1.34055142072846	1.60391729608435	1.28284886315546	0.703039606660853	0.222422014752341	0.622090919493586
0	0.785641943401114	1.51951606471941	1.66083505616398	1.52716213763134	0.6187853842878	0.492847563164633	0.503679918417874
0	1.07851052286092	1.15900108678931	1.25950375573485	1.25579076276127	1.04645696784504	0.457067916700717	1.16659821562731
0	0.50632347392112	1.3124307403272	1.50768834419362	1.2419725912697	0.782886660675605	0.737381469945026	0.861606200468887
0	0.848344597947269	1.12787038516022	1.41421787517689	1.28583895748801	0.9985834453087	1.04461158984818	0.885729710594832
0	0.862143905734842	1.36871920214998	1.5987635440751	1.41275926388922	0.75155336488381	0.384851039227077	0.500470004511778
0	1.01365277904839	1.12920446603332	1.63089534942091	1.37576833960503	1.06139396226701	0.669225391117636	0.402686376541756
0	0.457846351447149	1.21035333973589	1.35147833648569	1.03820190072242	0.930961110327681	0.522622919882574	1.02103703713052
0	0.318005218043954	1.24249148768867	1.39899612820023	1.34165655980606	1.05946876856099	0.438496394304937	0.939734501582238
0	1.02865124266235	1.11583488645582	1.46549364053643	1.19967973246895	0.834191272019314	0.546180376780738	0.991018576257145
0	0.749800359656454	0.970412012989832	1.28531739478178	1.11435402787119	1.25924006766998	0.8372936485383	0.827839602531689
0	0.634773952199059	0.979524537405453	1.45331116710928	1.20648962856579	1.06622260935811	0.328551606378549	0.538671590286136
0	0.715741916002897	1.25240972141699	1.69057348996812	1.20534619202164	0.989500580836301	0.438521076711304	0.688662094830227
0	0.751244863229748	1.16337936511317	1.38297945608313	1.02915055197037	0.835881472858801	0.630343912597277	0.771589503352073
0	0.331452127076975	1.58911457908011	1.68794875924191	1.29514254240861	0.885714468196237	0.255393296275185	0.379994828056859
0	0.764155975991611	1.05991777708294	1.38765809823205	1.23241861012247	0.89884782324962	0.539182833062746	0.965681246148135
0	0.336527134163747	0.995282242365274	1.17220231273176	1.25929896399881	1.03568472852393	1.02078172523794	1.09107585135626
0	1.19309425436217	1.35508359608968	1.60417635896917	1.34785421522726	0.727967568373149	0.554915415073433	0.408870848309228
0	0.798439880059671	1.44460530730013	1.53037173164406	1.52860235877643	0.81340163611863	0.34737818322068	0.426049365977508
0	0.520287458207969	1.05143081890558	1.28586604913596	1.24600735854086	0.93460935657323	0.725534319651702	0.650821498218374
0	0.960882535782424	1.36256313682657	1.55370190737699	1.36902445755145	0.912178811766777	0.548823664557849	0.428318923735623
0	0.653281194067334	1.05390050375177	1.44027855157968	1.43169023449304	1.07385981889468	1.07193821968373	1.0539882049822
0	0.413235385903866	1.41937739104101	1.60251437115098	1.46355101641487	0.740719271395616	0.386742361762923	0.632691038834425
0	0.857943281705835	0.691941883373505	0.785331743375446	0.84476671653886	1.13521513106797	1.00768738702683	1.45037584294421
0	0.902673475208275	1.23731010805905	1.3829883008743	1.17054742671027	0.529918680756989	0.387435272241634	0.648538070631154
0	0.618501552314683	1.39547869661072	1.44751735219231	1.35362988265283	0.609247001135264	0.726973414874971	0.660917781578827
0	0.750589987427785	1.37503922975654	1.43729235840443	1.2906551827695	0.504882404295169	0.799460079390611	0.427891648384513
0	0.650521091678173	1.13798747417992	1.34027634179366	1.2507758327329	1.21351804059108	0.802952145043025	0.56329474425881
0	0.858377985740331	0.815960220054994	1.0566553853909	0.959229656815906	0.736954458459788	1.16883193008182	1.31959205274052
0	0.645696223117323	1.54971184882283	1.46556436999961	1.09828590081415	0.907547930469376	0.74801485286599	0.596863450387976
0	0.486807323019334	0.995612584364889	1.35854101927959	1.10465101881357	0.702971267396573	0.50286420316622	0.567095215644214
0	0.812069083900678	1.072208397635	1.3057307114051	1.10733583341521	0.928728713141274	1.05803488576946	1.14900311610302
0	0.370395712832415	1.40168455500984	1.61481097305093	1.432132681001	0.908947355636376	0.21557836798223	0.291049270140018
0	0.646573976302664	1.41258984788895	1.60894534240988	1.37459212387049	0.422542237019299	0.477024718826265	0.471379285698282
0	0.406367357925797	1.03643829377884	1.26749278031068	1.30684630579462	0.810687158220511	0.486929196752485	0.694333517722244
0	0.64761325077633	1.21160045939699	1.42529816209297	1.0736203482044	0.754313990515889	0.717159534949927	0.774153684377628
0	0.354013135556395	0.939408334525744	1.16640223427486	1.16605588436009	0.829190434208071	0.815864657775439	1.14536400824022
0	0.698073488096232	1.04203215996963	1.45835604015339	1.32340275304267	0.738615473731332	0.704806905797771	0.800512860958208
0	0.317442228984708	1.51527173517698	1.48961442289467	1.2201746746621	0.66027832661824	0.350936301062548	0.428082403591669
0	0.262757180920673	1.21500978624995	1.49403655416657	1.32924518058605	0.717200581681932	0.576725107951661	0.97209387298369
0	0.823173033486115	1.23836187145436	1.48594686072187	1.06406433550801	0.792524609235362	0.626601718088799	0.788813794822815
0	1.1529935558695	1.17335592247654	1.33574456634267	0.884688043126465	0.609109963689426	0.635661382411666	0.810445593221128
0	0.376036891556947	1.54922573003861	1.62289734918557	1.38482749968493	0.655423560822058	0.513962296297198	0.443016530336712
0	0.590197539622332	0.990287034272507	1.21998703186132	1.42594668671972	1.09528517583024	0.492943961453289	0.553539146983073
0	1.08348005217806	1.19992521852773	1.41259739470135	1.28460618223607	0.796468441052185	0.898066247159316	1.05936729363161
0	0.953968511746584	0.931308599343389	1.36490680192045	1.30675829399395	1.08090603567116	0.797566176288785	0.919736870004859
0	0.732861133212111	0.983168238375012	1.23005657147875	1.00555035539078	0.921130904829204	0.940350415442464	1.1929938105862
0	0.815021640728422	1.55024689922229	1.58895938200194	1.4206546779174	0.799922273483192	0.0915672944500848	0.405530784216471
0	0.925951170297161	0.875757055487808	1.41595778784583	1.04353198671717	0.996094879911646	0.898631819329141	0.527850362066295
0	0.414295284144926	1.17235893664745	1.31855552723008	1.61344656194885	0.812954077078132	0.412123939775972	0.529456207660467
0	0.578639495806039	1.29761876272748	1.40865060861946	1.33219386205468	0.831841882750382	0.612200972320886	0.831337673228224
0	1.05978608606211	0.75993092096063	1.34487221763792	1.32198405058368	0.911176301818372	0.509483704981638	0.871859280764282
0	0.723811658081996	1.28608326016917	1.52631114021389	1.35986386896808	1.2021230708487	0.589391939739303	0.370801661369021
0	0.41104458365841	1.16913243789708	1.26857907386455	1.24009633000328	0.627508434917508	0.599596426283028	0.862893308369917
0	0.951944665012859	0.98707390041595	1.20377306627111	1.0928729577875	1.06481407781235	0.865557844769123	0.913880484630271
0	0.686816992677885	1.16689594840979	1.20786980084718	0.902028700346365	0.810676974544077	0.748640774601337	1.09641438527045
0	0.610111971328875	1.26784542047886	1.37255997927307	1.11501167785025	0.985026799573477	0.225573746496118	0.65098867491457
0	0.564244517605951	0.807756360786109	0.98501767208477	1.0719249976015	1.00367154527432	0.718199493114781	0.91943195686016
0	0.869324697291027	1.47347524497659	1.67762018975771	1.45368641795821	0.660435687517236	0.374960608170749	0.244690970725409
0	0.856930412959434	1.557884953787	1.60499089453749	1.57621694225361	0.510504709117659	0.50197981502114	0.345109368637447
0	0.405488933253489	1.51916742629419	1.81278238189978	1.5306129752339	0.63498003193787	0.391765797890787	0.369987807284727
0	0.605946564226502	1.10035893582315	1.36918360741227	0.892472618836487	0.805148992123255	0.460625353270641	0.766004201224266
0	0.562766549093224	1.11465288648219	1.53365884810236	1.34548904223486	1.01552063887182	0.782604005606722	0.857852907013801
0	0.927878461381734	1.34849595177319	1.65781890605978	1.60256930393697	0.90201770962014	0.667195247191748	0.623942175080341
0	0.762134922366104	1.47494427579262	1.79480823445654	1.52168515076206	0.699633141176531	0.457445634032478	0.283741744290759
0	0.695348665463389	1.34638635009171	1.70651686811812	1.40402570634435	0.805900853304095	0.534051048661342	0.475961953958637
0	0.695391873278223	1.04368781443095	1.24910294602886	0.995256950199791	1.16381209929446	0.926250796390767	0.96111299450412
0	0.447239352712919	1.26259637216208	1.36396297610512	1.34933546881946	1.05995117345556	0.481087866038566	0.603083221621569
0	0.535850786436975	1.06873479568079	1.17488021725788	1.04294596002516	0.901602692077332	0.903123328106134	1.1018655563581
0	0.966646796144661	0.996841617480338	1.42188066201612	1.55713644390499	0.999475924063258	0.896742466341275	0.695345210248174
0	0.734885168041668	1.31103573842969	1.64034928699537	1.34383615513877	0.558525795729437	0.190387364397036	0.646436151687117
0	0.313410883265876	1.02176987607324	1.28552673253329	1.43459162131593	1.05770358143964	0.705650261003026	0.763979938937734
0	0.98692848154057	1.50141121187991	1.64206325569179	1.52854471427003	0.36559438970995	0.322684593567564	0.416928322803951
0	0.325149417323508	0.940051402678049	1.2717007446561	1.23267186498363	0.933858089362138	0.681276901085644	0.832417670183944
0	0.634516265775796	1.17206671576562	1.34052638902905	1.38377867042609	0.97767440002732	0.71160840756298	0.933437529285157
0	1.25840177600397	1.1823359917405	1.34494243677243	1.29389825954743	0.714352502037262	0.710677508929504	0.932821310908263
0	0.446218881260331	1.17515339553167	1.3673143286905	1.33974926703275	0.777567428776932	0.994852524795959	1.30359753950386
0	0.837861486858038	1.30080675876992	1.29293095546759	1.07996988204312	0.318245901056739	0.787729252811973	1.04295719203503
0	0.827825934153623	1.15884181224685	1.42431784479046	1.4344788531919	0.825359026531971	0.867915151778253	0.479069341700932
0	0.590358773313264	1.04198314010139	1.49612992756994	1.26837896764556	0.688006703761819	0.877408824355448	0.83418961793285
0	0.40907621871326	1.13440690195585	1.59574403104708	1.3740920223561	0.459794797571575	0.510564702973964	0.784019103482169
0	0.377840926193588	1.51040267882542	1.74307929570557	1.57347675470098	0.44576777475701	0.296290350191758	0.610930919524153
0	0.897783140664371	1.08368369494527	1.33604479719237	1.40165523211364	0.95736409409103	0.831202377145952	0.905926763939058
0	0.98370091977984	0.77291053524329	1.04011228427583	0.739817366799917	0.995696773016467	1.26892892783732	1.39320345256361
0	1.225803683775	1.36674159013578	1.21749247839433	1.1909633454971	0.660981864785781	0.913672153922423	1.0944401989772
0	0.696830268661605	1.40968685972769	1.40833482459484	1.39357914054274	0.944091310683445	0.397516629698639	0.84296010952782
0	0.739033784642045	1.55393981166991	1.59052590467947	1.45042271701883	1.18252811896819	0.627996950504179	0.612346865284148
0	0.990788285664466	0.977258370183197	1.43340488058746	1.23807328609766	0.905599474691224	0.729189937216027	1.06420666396058
0	0.54118159216547	1.21959146590113	1.51355563610038	1.52602836116327	0.949468326761693	0.870867144494768	0.682644865946729
0	0.691073619013852	1.37452190253376	1.57918175756314	1.25422123660026	0.6241886827776	0.501579956253804	0.538603260606235
0	0.583012150812882	0.952431651788084	1.26037591696916	1.23792871853413	0.813123272646639	0.578117768829926	0.69078472101745
0	0.606642433762504	0.926515542895132	1.18737441856373	0.914328379536154	0.953685691641276	0.669351989786	0.988572102490751
0	0.445946594774179	0.733801368882741	1.13094623801474	0.945657781828551	0.995921925902596	1.01133180735479	1.29851367937286
0	0.493918043496008	0.979480557704913	1.33055021731843	1.37660908167071	0.827868295888018	0.704452189472415	0.776679306338873
0	0.699733439020053	0.919550740007014	1.08244333158163	1.00925229621343	0.723643145800708	1.07793895609336	1.18293588951979
0	0.816078905334135	1.0813927254304	1.43538097325382	1.38876589277805	0.786575406190625	0.809881135582851	0.655047931778986
0	0.279508892756987	0.996029491466103	1.3365414698109	1.2207000079894	0.587190963281306	0.85138398776017	1.16868602796352
0	0.810343500664569	1.61187565989765	1.51837471126236	1.18801160270054	0.528035165172458	0.309717884212476	0.705160566152491
0	0.758186475600489	1.53153857677903	1.53075010825152	1.21472341162596	0.302087267657362	0.379916684540584	0.293186300533342
0	0.547104189786438	0.862415007587413	1.03150277904658	0.796386590949224	0.97593755856089	0.601961700408296	0.950314061875903
0	0.365341852540011	1.20716888225665	1.50686711688029	1.0432922821434	0.788306080963251	0.716774505544472	0.892808649410001
0	0.463254843577551	1.0582584521225	1.21538428325466	1.19050784832679	0.774619304602595	1.14252774988203	1.17685829432795
0	0.262240524878222	1.00960547830879	1.45467559841417	1.22197410174789	0.88178163605337	0.525934584882902	0.903264083217729
0	0.416066904751746	1.14223531654157	1.52342341657477	1.27777461038184	0.784460525263789	0.700831884607924	0.98822816280128
0	0.919699912272932	1.32226764949291	1.4077634573034	1.09954428777047	0.814965300937942	0.73295992738439	0.949423554199934
0	0.728163820630468	0.952569635328509	0.943249612969752	0.879079769167424	0.857999969825794	1.25761795726878	1.30333249282774
0	0.488745965330041	1.21671450497452	1.35665966911287	1.24981422718261	1.09310238381098	1.09205670361476	0.890006717023588
0	0.609481482347062	1.27705912311773	1.42249838230344	1.39572650416113	0.997133663170449	0.388418904847347	0.736292897062248
0	0.76237598701911	1.26077180760841	1.32142478843958	1.35920501122772	0.905250999291115	0.667124808921545	0.795356882607333
0	0.395520242642582	0.909561653366267	1.17963182463552	0.906623665444477	1.09411618955922	0.572016889525464	1.17472667773448
0	0.394549293342974	1.13936453249192	1.45268585051983	1.35340696139238	0.58531624606809	0.489460992002798	0.727039993009538
0	0.658281221122029	1.01689873270378	1.1619254249091	1.30184707064632	0.99762779510348	0.889520493797266	1.15777859494654
0	0.896112904415346	1.44276890834956	1.58538674218442	1.41058935405803	0.607859996654795	0.428026092226603	0.657641847908428
0	0.619479429897958	0.651357674392928	0.959822012603099	0.987716571905016	1.11237487948091	1.27589684138609	1.19105810184558
0	0.618169307887783	1.14199948855162	1.2479101701208	1.58260262163694	1.06172660393142	0.697755305197863	0.662671156460091
0	0.618306804298537	1.4361475353823	1.60710183522949	1.41689035613987	0.983263606674429	0.503691629599447	0.981987860581847
0	0.652176114665523	1.65388544076249	1.46619828430709	1.19704386168959	0.771547863016562	0.24296936661397	0.361954065415886
0	0.570345451445621	0.71292189202887	1.18548643098634	0.925552729811017	1.00246490341791	0.947996476703092	0.967776261468416
0	0.827631702430303	0.874657039895152	1.06133420221035	0.774049302888885	0.667176118264775	0.580403704041955	0.988597926102119
0	0.681919812638861	1.31857687052466	1.48167394679888	1.42658585483421	0.677459874257503	0.504436577912311	0.520383207537608
0	1.03961855463507	1.08157812534649	1.45191343068203	1.05399841798602	0.88245430700993	1.13425556116053	1.040309218379
0	1.14261615330025	1.31784170603927	1.55231478528736	1.32114118224601	0.984415340158233	0.209699606159578	0.405281057922812
0	0.576747987904191	1.43235695558132	1.66181122717689	1.61300762175936	0.672541334676034	0.685765773938609	0.639869586398519
0	0.478637771548206	1.55058215503564	1.533860342706	1.4084549460783	0.686699476975461	0.356380421375143	0.303312219593732
0	0.747435480685708	1.02346205814285	1.05271035814074	1.32360496507726	0.974842818613218	1.16319459418041	1.20733670316011
0	0.925774379194814	1.06183989507277	1.29118736630173	1.29624763552723	0.935339352211158	0.665710567813258	1.3066266330573
0	0.906952514596506	1.22077583628567	1.5292955598124	1.29068113952693	0.820697792556295	0.653791579075582	0.588983693471393
0	0.672694556063167	1.09709163725081	1.39735798822345	1.19771849344097	1.04369471855233	0.750791126216619	0.728265870195579
0	0.698029561523561	1.38694141696978	1.51382550929997	1.23697493718001	0.969487056681077	0.493623550924388	0.685451880531266
0	0.557653201244249	1.22284284330177	1.51646347315149	1.31165231057139	0.796686426967212	0.902329787060052	0.573038183151335
0	0.569907964405904	0.98293205004184	1.58300743228328	1.14594777783351	0.662111608229066	0.348523014914918	0.486036328034391
0	1.22407302360576	1.11490454141762	1.39928872374657	1.61413412586492	0.846104090279183	0.558803595738534	0.551597685864181
0	0.524052503351866	1.08021288087009	1.33025980588325	0.767781012305765	0.731865646360366	0.853739540987084	1.22829714053296
0	0.504133728978935	1.22164840888554	1.30822267485505	1.45890969294386	0.772940425911301	0.467248073019406	0.363263478890556
0	0.63772971250083	1.28216307124369	1.38977620664206	1.18824548888846	0.7208955192793	0.755989655863918	0.955421639956736
0	0.820124730058081	1.4242672748336	1.58820151348452	1.40740025813083	0.501555817986564	0.413296028275334	0.377872736632362
0	0.946001059432051	1.57754614503969	1.52603884204624	1.56933151653561	0.827842842645968	0.469983114586072	0.817088398344544
0	0.593466086800123	1.17900247297095	1.50228192403104	1.334018057762	0.672407491359738	0.562796501314479	0.760236364235059
0	0.981428501350225	1.13125200720642	1.41473836859569	1.13472423349634	0.982671417197013	0.644673458752707	0.923309384725046
0	0.498366761928303	0.866750615613884	1.26900981813569	1.19004412617225	0.878707792931343	0.708332308030685	1.12222782535555
0	0.813254926391001	1.32888640176867	1.60716179664918	1.37098840885894	0.983828321239803	0.710515208976227	0.463283054490465
0	0.653427057362839	0.880743080964546	1.0669259646148	0.893592697859105	1.23993648901395	0.950784214477033	1.17270195329965
0	0.391959253855005	1.1593388116009	1.27002501207833	0.997802903476613	0.688306296048139	1.08006694827264	1.38092935627656
0	0.747601960764085	0.829538233316348	1.38353754034172	1.12759206661723	0.992946200724247	0.555480714749068	0.815606986952295
0	0.668648827378735	1.2267425607828	1.5611062497553	1.54182327520058	0.926346345334247	0.327841079748759	0.395523627804352
0	0.678279154470954	1.07352134664056	1.3134414546538	1.32519526403511	0.900838600348469	0.530296910511122	0.93046042017743
0	0.969993233911691	1.11327288729131	1.25503206303484	1.15569619739082	0.884023162188813	0.36485916035569	0.740767848375086
0	1.06301207710424	1.09414141715511	1.39120210705708	1.19119428422298	1.02884848827874	0.558319882903882	0.539954968856869
0	0.739646770945139	1.21301470586186	1.42506546256356	1.14494316481163	0.906779971947645	0.793955484361642	0.912182298137018
0	0.756314574498825	1.21914056846748	1.26610712703445	1.29005572284412	1.01643565242667	0.879847329501022	0.80121840912471
0	0.576810627389077	1.47881216231872	1.72849776078492	1.33173022872836	0.625446625477772	0.279342571958564	0.274767985966596
0	0.545330844862287	1.08759382744178	1.41615556004816	1.52550143496702	0.801017430502202	0.588114037654092	0.772327864988643
0	0.756358803981333	1.26098162925227	1.34555403071442	1.318344062778	0.824062397192254	1.02920339852217	1.22258773728653
0	0.536558610627355	1.07561289844988	1.49706659205215	1.32177135593659	0.952452973364952	0.622481740141776	0.7384600781211
0	0.672226995782561	1.08140556369567	1.22757533271581	1.10042522335372	1.02619410032337	0.87073137025156	1.20229974826915
0	0.709389639035795	1.21740108616692	1.53352705088924	1.41763101563967	0.755751849408983	0.517093638015336	0.547919091006463
0	0.747660877519256	1.18877464164308	1.43086733662218	1.31815050611177	0.894538063156059	0.548560426680498	0.765897036887045
0	0.653513889868919	1.20284442391748	1.37271476021787	0.915860178426462	1.07550035888034	1.03399594152615	1.02330602412831
0	0.828678005796672	1.3694596185352	1.5256325812578	1.42633301519258	0.829629066758436	0.978365338818077	1.13971218787548
0	0.913176478550578	1.32403266437619	1.58258329820103	1.38074644449459	0.81995190575543	0.306525970118773	0.432724990606077
0	0.765867682928883	1.29073781937723	1.71909282022411	1.60522750098191	0.42314668047338	0.538310266683661	0.516426448990937
0	0.536327466237088	1.40326143189683	1.45594265862612	1.3578914023926	0.848145230060979	0.549679219630549	0.802992583981485
0	0.818253299085134	1.24031229544946	1.38664976912704	1.29031754546482	0.929624718187415	0.448872092957607	0.740837971790343
0	0.330894822630882	1.22930699148731	1.36425590473572	1.19574004390667	0.918221679823467	0.571020598345617	0.942878120420947
0	0.4481722908272	1.07357291594447	1.63114714175444	1.17005346747474	0.92948985579897	0.841610137300439	0.876591428036163
0	0.575579593607262	1.02507965103413	1.3448293626791	1.07930738441037	0.926095214908376	0.474203342582488	0.7295316575863
0	1.33979504008454	1.11375205465832	1.33088012241992	1.29368157889776	0.989698474865266	0.651465229581518	0.998813421237784
0	1.04729930232997	0.991864961354108	1.28758467992644	1.09376351909544	0.887910746297985	0.854456541890115	0.924635735179462
0	1.04296452008031	1.13420314823401	1.12823605277382	1.39278173857667	0.79766424222585	0.676908380414857	0.763183730638099
0	0.740199238834471	1.3684177995027	1.33947115449104	1.34486988562304	0.885620208433575	0.900145470700883	0.897362374380181
0	0.856339235965654	1.18429068161045	1.07819554144697	1.03935904610326	1.07477321290334	0.919762939947457	0.941292671236222
0	0.704174193799106	1.49903915193928	1.56113241556939	1.39109879991315	0.562621302546571	0.596431227628705	0.375460775130571
0	1.19140003018403	1.37162780834097	1.3660295267536	1.43832302730046	0.848665084366751	0.997170851171957	0.910343209538155
0	0.867858790135566	1.5611726751031	1.51671866760757	1.24296733443043	0.469201159817394	0.287427677065477	0.500033100727655
0	0.571387613883494	1.22608478507645	1.46562401108237	1.32854534910792	0.843778181233877	0.246868236667631	0.483139194163688
0	0.875125818056332	1.49323590547972	1.55127117166476	1.55624219276525	0.641623377785348	0.206880917667782	0.435347662766287
0	0.391808498393532	1.14966495521801	1.28487173503069	1.32333703244388	0.87973719392065	0.692080684781296	0.801696476984875
0	0.788831161006805	1.2643843785104	1.40606603534038	1.58562874157497	0.888697233664476	0.958910543738809	0.832589975933598
0	0.90393475873349	0.857697402826372	1.10519104991711	0.934438655941411	0.929514998973209	0.810730817878907	1.23528195649445
0	0.598947059763138	1.36732859371015	1.55843829782755	1.33512376204938	0.674934034460593	0.403268637709428	0.752408765111302
0	0.503320911835555	1.18671322922621	1.37157963650009	1.18035092104669	0.885307792485377	0.391721493372853	0.704543528337331
0	0.974884927999922	0.960303829556705	1.31861309209806	1.18953437693823	1.03176088878657	1.2442289471534	0.882540155887894
0	0.317961098132866	0.843320723577924	1.21636064770578	1.0885773733181	1.15224175108261	0.540274524494943	1.08890045216479
0	0.405765280126699	1.00462510804507	1.36154325201938	1.17905724206374	1.28153102205724	0.628776835515512	0.88810726188061
0	0.45024257590778	0.928139808582072	1.2587586396976	1.12748274447611	0.860624837109129	0.910994261476193	0.824635839423651
0	0.688117271300808	1.26870305970597	1.30909515293369	1.23754688854863	0.934344020237579	0.794936734845828	0.69713224128946
0	0.470502508074904	1.13147029031339	1.42512393845199	1.27506087748567	0.715060073906534	0.396394965717663	0.817092921822463
0	0.546102453775676	1.16531487838456	1.4702162131889	1.24698187651358	0.790135839408525	0.722789258271949	1.28709618842264
0	0.617901461506482	0.815061269527874	1.28352884269424	1.19916997826958	0.899110360382166	0.648509067680009	1.11062774770954
0	0.693211246018236	1.19864188563799	1.24833205881957	1.19514910438449	0.804577972938692	0.323684254778422	0.756155875181584
0	0.733163414304983	1.14658104904519	1.59322233833488	1.40851722458725	0.981824304086755	0.901556274842576	1.07595200490867
0	0.373096807381581	1.03459724058573	1.24722173574059	0.958622182061896	0.919039397037088	0.417272977158742	0.880090968758654
0	0.802588186908204	1.00849586019687	1.19879114563563	1.25025941821414	1.16835423509945	0.738148557140847	1.07861130106652
0	0.448157763002099	1.09245870521693	1.22607078036981	1.06967903444044	1.14427123489804	0.853475034716106	1.14762391951858
0	0.692336679137628	1.49320079752473	1.50985675771729	1.24527995865393	0.563492384433142	0.36116737560831	0.591480095535872
0	0.871952786729161	1.13265100221708	1.01932904810634	1.04113957583601	1.04799262518164	0.817155303017001	0.925558478358797
0	0.743471385892436	1.55369445471604	1.72805581488289	1.36808903589161	0.551161026432078	0.429166866574372	0.405711286256236
0	0.780313384708311	0.855449069842962	1.32948080823024	1.25188666305827	0.982809318853106	0.614717925917849	1.0349291916781
0	0.531324559057589	0.981614291166513	1.03978186119635	1.10683245731559	0.836298662598059	0.601088598546394	0.853346121292846
0	0.483569922577662	1.72568522464751	1.58307145599595	1.33302566449041	0.663234373027707	0.48857527090292	0.248555364034753
0	0.567729826207803	1.19337959688537	1.42846935983366	1.15149869670847	0.782719912084326	0.77423010424503	0.927238295628325
0	0.631694081455772	0.930862164996755	1.19783392672673	0.959857337793766	0.721049784951345	1.02638655037928	1.24552033460527
0	0.736398107084033	1.15648741519185	1.43068562518816	1.07962437295156	1.0603853502288	0.507260944336406	0.902353449432421
0	0.757600823100795	1.16799242147942	1.15650490583344	1.20307129839417	0.755415421206377	0.869825933749153	1.21335269096724
0	0.581087740629255	1.35880610969239	1.22894702979558	1.29734354051973	0.930897485184619	0.456880074857918	0.546011568805387
0	0.759936099222359	1.1061223095932	1.24631147636404	1.29857913779363	0.666194210531491	0.794247266034814	1.02403005434386
0	0.719689994401791	1.2231788282967	1.46411645386526	1.1907862014786	0.771509978546694	0.723186153009381	0.856852197304269
0	0.861664924022816	0.925284778752272	1.25074220648975	1.13321223039661	0.914118119790465	0.842888084187493	1.19496011361514
0	0.771272795192413	0.864092072879869	0.869879878890909	0.989506219185022	0.756238494683871	1.008264064886	1.02420239271803
0	0.646429088268702	1.24037831543646	1.44901616806295	1.2303600188409	0.697800710780323	0.717139477637953	0.576192559332701
0	0.999719878396852	1.60975089820329	1.57856641004199	1.5014868282126	0.714049613449971	0.343706929143929	0.302719148199761
0	0.744716631261338	1.24195050139024	1.48270205049831	1.43191013963182	1.02340747292611	0.387565987689749	0.757572610869107
0	0.84265241360541	0.806351436668898	1.46744306630969	1.39730309238726	1.1182840854114	0.943752895107927	0.697622836065009
0	0.289806025342834	1.21195286578171	1.47687049511319	1.44967019508368	0.829517103299534	0.756175566211777	0.337961806180577
0	0.801306766227433	1.77235392025079	1.70767416810832	1.72338785698809	0.695355639120913	0.242335882302527	0.364194222238144
0	0.465073356274423	1.05213018569383	1.27898183741073	1.01104815570521	0.795263367252463	0.6815568592246	0.845064558359213
0	0.540201516945838	1.49631448549513	1.54416109531957	1.27044459121812	0.786186671612663	0.302108038818048	0.792848828351429
0	0.814790613161325	0.912127827565678	1.32022795240576	1.01232908442449	0.907873900156453	0.835340669607023	1.06014505064737
0	0.919076168729817	1.46395460345254	1.28452582225289	1.25142850093575	0.868867441307915	0.53750658188943	1.02128067165004
0	0.754054735785982	1.35756629113509	1.54743610615683	1.56899768002018	0.823065691505387	0.540085513202806	0.714259474117279
0	0.410864474018071	1.07267796378884	1.37866051546965	1.21014171913138	0.801507017706924	0.501488561704751	0.710695336682446
0	1.44200566128785	1.47685643902007	1.39867286639607	1.04924960858867	0.53755880771515	0.603954964401489	0.86301625346582
0	1.01531374072192	0.841101165289371	1.1248647400345	1.13150467973442	1.22537821455016	0.865297420894571	1.24054598566206
0	0.796661756175844	1.64700687048379	1.58364462361617	1.6134424550316	0.500234801100232	0.29286127470586	0.298502630702106
0	0.846530944608906	1.02034774451057	1.37293320303203	1.31384158380293	0.95974062897192	1.04866730952483	1.07672578799179
0	0.233654222392041	0.96994629859393	1.23645060177044	1.08616867681244	1.05366719549641	0.912898770808759	1.3362327973028
