# Supplementary material for: Diversity of spatiotemporal coding reveals specialized visual processing streams in the mouse cortex
Source: Nat Commun. 2022 Jun 6;13:3249. doi: 10.1038/s41467-022-29656-z (PMC9170684; doi:10.1038/s41467-022-29656-z)
Supplement: Supplementary file 7 — Source Data [file 41467_2022_29656_MOESM7_ESM.zip › source data/Figure7D right_C12.txt]

OSI
0.19186650761686
0.211353286239812
0.196248432817951
0.17916710009579
0.115029602047848
0.28349471851167
0.181441994883574
0.52814574611412
0.277672950740837
0.0344385631204116
0.449588821332802
0.336850203289196
0.291480970670984
0.224715749504786
0.275436189572495
0.279260713344228
0.363456763856259
0.557784764487954
0.158200867759731
0.422899956855346
0.578662612319678
0.40592954514714
0.576983392381644
0.234451349772372
0.0994541226845052
0.445126390626637
0.634481075268447
0.256254330026594
0.525827319573145
0.0899916088566165
0.647646278292775
0.652799180596111
0.327639755283239
0.201322506685368
0.523492987053247
0.212139442506829
0.267576704458868
0.399431815144158
0.257184687331058
0.202763458081297
0.183012237376919
0.244312688005389
0.379510983238263
0.129814058232849
0.422352971205797
0.559583221688811
0.174268937152239
0.514226746284757
0.186046997382023
0.409473189769962
0.104102869395144
0.488521598909549
0.356946915436857
0.323046544047112
0.226986314365101
0.274510242695931
0.318350782622615
0.110907317219749
0.13291499774144
0.283587094694528
0.345017300034636
0.133255857275903
0.218111067488287
0.41719642036492
0.526684379040829
0.318418153347481
0.0735897788798646
0.19833377512389
0.25149398794342
0.172302052256321
0.324544570963114
0.0287371797787203
0.222695205746424
0.183004984796854
0.153121723281404
0.221445884188048
0.330558312566
0.672609165061595
0.372690734441101
0.664841830465766
0.220517696957216
0.112628005210719
0.176762455631456
0.0496157865639786
0.10152392536934
0.158247397191652
0.389325982280573
0.189449452831266
0.206319339936324
0.150382530807929
0.132144998696443
0.183539757669462
0.219412362462188
0.218939940734726
0.411504805155627
0.222398750661709
0.372210773219817
0.180256732264953
0.422404650708608
0.284619069315618
0.340660904060484
0.549520512515701
0.213977894600853
0.297928775035665
0.344402428995714
0.156002137614933
0.590915624329088
0.185914464790073
0.155494712169377
0.282059629389826
0.39356621961447
0.493678002418822
0.581619721124857
0.49083624791294
0.211123709515413
0.356610057930585
0.115576683702378
0.610863349113882
0.474326573571216
0.250413574144059
0.198804250343131
0.246004636416028
0.242505521973323
0.570182341398104
0.110483292791788
0.340108741784101
0.251523346862802
0.201338187005977
0.46358049435561
0.0558407071665644
0.582467957603977
0.677822795894919
0.299020852141391
0.585372332077108
0.618783383018328
0.249411029643683
0.338875298244243
0.487263273746181
0.453823126738479
0.700826746569916
0.674791334631219
0.434520423402521
0.386480286240077
0.621821596256385
0.257221981307532
0.655414018720569
0.501703868850856
0.161311096530312
0.284475163631435
0.444443532823678
0.530347642881106
0.409968032107912
0.619670819911109
0.700293763475247
0.697286825910993
0.74899405693254
0.673456340175373
0.44028256932049
0.300403857813301
0.630543440600749
0.210650446865861
0.614428294802294
0.504752803616713
0.259196015373554
0.121792176617346
0.224642888062864
0.218684914022683
0.135919636651902
0.294687032058088
0.258813159414792
0.609356936289253
0.624489569183769
0.636694024316601
0.628945198687074
0.156026263098922
0.664875674120723
0.425333971024184
0.405778783821773
0.503873061054578
0.609973006699456
0.315353360554493
0.703686585212809
0.414550697678132
0.132425457445962
0.582293199948617
0.55771920249862
0.529386111508458
0.21599064788119
0.385810173692607
0.456881463077666
0.488234738207806
0.658301339068946
0.215452588260451
0.403894343535453
0.583693506136365
0.577150659787614
0.643593062425114
0.551588801770116
0.617426762504113
0.354032668792071
0.514063291801207
0.570147574268399
0.379649434681848
0.689920358340717
0.704632962656336
0.674807307318258
0.09698095463858
0.229919909288944
0.449517731523473
0.146816436633057
0.459208915572762
0.356848711632851
0.310740447806196
0.123360155913938
0.435493669375495
0.59950080659238
0.137187063758847
0.536397571666054
0.311698789624864
0.408337915704206
0.101530305410166
0.17311100711628
0.631167208319614
0.59279430721953
0.521597233437162
0.437384639924973
0.510682054185171
0.400043198359185
0.63350996298307
0.466997840299479
0.214523052918781
0.0620952395033034
0.223277641344388
0.28584130269619
0.331591243627918
0.41864219680888
0.116964970884969
0.233925186362086
0.41938092805447
0.0519904673544528
0.40238236395153
0.0958843112523096
0.330974545365887
0.467626455710276
0.402567223673469
0.140073320883176
0.367804176846806
0.299141620496195
0.362762836688114
0.255703172076326
0.458128914836579
0.463233004554264
0.42748130947844
0.379012026512694
0.324621913298248
0.509374311286847
0.329001889257229
0.192672994035951
0.195450578401388
0.435711130630243
0.238883811230497
0.335489148405107
0.0559082909784343
0.183255949214706
0.392031292068873
0.200408980210537
0.433786474345316
0.558241676453629
0.412250669369639
0.234294983135209
0.629058505794269
0.312230210900323
0.145953289888671
0.317826350769966
0.581040133208106
0.102218736866913
0.355662803362129
0.606835088721563
0.437689069578527
0.178299527197441
0.488130468358343
0.631687913834109
0.123155105795355
0.540158341972107
0.42034294459951
0.14622641631587
0.287613842028657
0.504115109485136
0.408973154141516
0.451017482268222
0.309430258091191
0.25797801731603
0.707783420851604
0.678888327017008
0.198761216330535
0.16318287503523
0.0735203609045516
0.512947840435298
0.140174247655652
0.612716850032975
0.665296116101728
0.544821562688494
0.561579286203465
0.682929337571442
0.32927844226869
0.150633637908999
0.58414218733802
0.421496321374411
0.411145347934695
0.0853226359059392
0.539726608540598
0.552076060394908
0.501819451992823
0.43570701408142
0.71652153572635
0.567121004223867
0.63027091195158
0.336458512989661
0.625552187805776
0.411302471164906
0.588627310572143
0.670316737823647
0.656658681016561
0.442308308018097
0.297422189204988
0.183618566489608
0.661065892853057
0.329992641027067
0.361553473582694
0.0361706818643006
0.584439525249565
0.290276705108187
0.559847812891929
0.589579777035872
0.564487148590883
0.557160644655194
0.51246203034841
0.531484938059722
0.296460934904325
0.564470431174826
0.277526039700212
0.336821834830996
0.334710302090141
0.563901920460607
0.402287059475066
0.542133373889674
0.272942390653443
0.231081935254187
0.18312604359714
0.21219914803367
0.329082221313577
0.29159082372371
0.295831390908892
0.0622869216768687
0.25761949855794
0.479524764889699
0.158119973289364
0.246940099795005
0.205583761347417
0.273780952666732
0.412378588071871
0.0291161346360221
0.262205094252825
0.14136580640383
0.0401794515468772
0.482472212789994
0.608867372216917
0.555331742025694
0.173169575625732
0.547121080479828
0.406178271110798
0.375675493031921
0.280062185533487
0.445757468127896
0.393885720310095
0.249333742523625
0.296015363221138
0.583537660143814
0.262708429318424
0.457371801490473
0.239245390139133
0.236453270262861
0.358648643578305
0.209823370846413
0.475149084238834
0.644578209279967
0.312593248293518
0.252325089197283
0.117303794116035
0.235596239688296
0.26192637412792
0.076442507363388
0.505866016806721
0.231337094325559
0.482655147815488
0.121081753074241
0.168809999743579
0.238898741748539
0.545188273864646
0.404204052986138
0.561686733012836
0.275222378963111
0.56883237409509
0.199589962649755
0.0555349877013164
0.278213433566458
0.144098694758206
0.221949684996158
0.424121268457542
0.524836031867011
0.247193518462145
0.400506403875657
0.507085948191595
0.493730097962073
0.484915697041944
0.112570453273958
0.183151983947434
0.248020938043504
0.341147770070467
0.649242752871003
0.522197887787832
0.0883983432956083
0.163140735400083
0.301914532127157
0.21983606281229
0.146500619729462
0.575295219356342
0.0505092825087692
0.235670183320188
0.328864172375053
0.521691884832403
0.413430905437825
0.20952767769497
0.311981265337477
0.461809469456123
0.0967404656942559
0.431762630096413
0.203536468330647
0.324226638429257
0.164788635406419
0.191577383047063
0.264370819613032
0.358582363616552
0.0805182034163383
0.261515152347453
0.32878553699308
0.297428462053638
0.33727854900187
0.267384511939117
0.3830461919895
0.551004047788559
0.511942884678231
0.256093633811165
0.369611118136425
0.548561712794714
0.394229545630263
0.237220605719258
0.236997431931423
0.489418069371634
0.600920885408528
0.190709488507988
0.332572169758997
0.220463837052649
0.352275826942601
0.440620554204812
0.488557548574311
0.467242623209043
0.447265440482194
0.196179742070586
0.376452738480932
0.125451140400132
0.517349567982456
0.289392417272571
0.501283954008429
0.582687003585307
0.127435838245378
0.544266430510067
0.449826479510262
0.330357847724496
0.365723075753989
0.146796740261384
0.205069615023455
0.528528544696373
0.435219935885943
0.367595222486055
0.534546879621813
0.482215786326521
0.279179962377986
0.411649922686427
0.227605135629805
0.411186343453042
0.399962429237784
0.591767304722197
0.441024346748943
0.109911007728253
0.611997798105508
0.189267310206101
0.00605132462517688
0.559476427240135
0.188703751096151
0.398604071301307
0.161625080801602
0.484210625483857
0.412286354908113
0.500076864327633
0.188519529227163
0.515459682858266
0.44261117620417
0.290399443842507
0.273004373506505
0.250918107563345
0.373422515498501
0.226846056288137
0.34005465395934
0.566941079432801
0.198212382011555
0.261905795197972
0.151944350199631
0.114424693155423
0.0793074075570795
0.44393304496714
0.408673887218273
0.167821192415482
0.479429601882971
0.28116412998869
0.439239444463452
0.242750021490369
0.453276057896266
0.143374787098145
0.20398002953082
0.233654180622964
0.211687750100654
0.235334971359113
0.503845117756212
0.159848320088394
0.413161511041251
0.389340900105204
0.371422602711019
0.552894421645384
0.197501639132443
0.311914943429107
0.539401247056954
0.33086133118962
0.325317503641865
0.271648245694688
0.319582265617438
0.456530990377958
0.27133536127059
0.231903898295735
0.433605035484445
0.359655353906594
0.593435003043055
0.475229512207432
0.523291709297808
0.31758622904161
0.284978822560588
0.222077115866722
0.121898604433438
0.35174600756969
0.122799923420994
0.33647247614325
0.251304203019022
0.370144457570349
0.461758977205884
0.351753177996037
0.227447366280085
0.464813738362486
0.503664885310663
0.593347621619588
0.425675561716704
0.20594942380308
0.1928918412441
0.324234322670575
0.375967772969148
0.525427476859209
0.509045700894468
0.454746783092327
0.319559535590844
0.333956554869165
0.493802568684649
0.484340659601155
0.526345576956521
0.444263134270905
0.247865078857065
0.400485915157648
0.516871344904231
0.384077440400522
0.230417409195554
0.260610587097509
0.338517418451185
0.366683571378747
0.478874588332135
0.278405868173967
0.218476495269321
0.0585503225725604
0.21439970386902
0.0751246245279567
0.489581854841538
0.0716501772104647
0.395417946030119
0.196391500867509
0.683614880729913
0.480619404244587
0.211310849681231
0.0477675482425284
0.581242898581412
0.205077616319491
0.373760257010631
0.298660153875023
0.517476944953767
0.24986753463248
0.609422456595489
0.209993537065927
0.337324782156181
0.0795279987436981
0.277647887558212
0.146684966605041
0.488363305937764
0.293501666250425
0.422601346970426
0.336585225693455
0.313098665881001
0.488019572300334
0.26669174282167
0.285074548435214
0.493905513170126
0.277060588750336
0.611907322108809
0.144064144497315
0.364116541089259
0.377215432227632
0.453329320470817
0.202370173103046
0.179942188438145
0.672273167245876
0.546818476377969
0.358651429524571
0.399052179039432
0.503499607548324
0.615135618449456
0.538834785287764
0.352379711566448
0.39611280159864
0.52454464587771
0.215208013030766
0.334433128654284
0.642728236387209
0.549722137055019
0.261826838103274
0.250341605167564
0.437276372083849
0.301247039013693
0.297301769178454
0.428287502685101
0.243732247864119
0.450637336190487
0.289116436223277
0.278138639237505
0.533366960874595
0.609678789585312
0.480567568397497
0.246140236545722
0.462808107034263
0.195256075791596
0.0999553367711496
0.0818033395247941
0.177622015450781
0.333488770679171
0.462549663573919
0.369680602053797
0.318099660025729
0.509938586801355
0.514070788234043
0.545899387570646
0.373981335347551
0.534918300269305
0.606308115075333
0.380389286341954
0.536495505589569
0.512927065728267
0.391204643560852
0.38947146228256
0.483595073448569
0.316623719193483
0.107147587282441
0.51770500390475
0.249979903034276
0.110120325471081
0.396424206880682
0.187886449782724
0.458641875483078
0.585167258911604
0.10634774684092
0.349519854650105
0.193221813714113
0.0881022968034981
0.195145272267871
0.434512661233937
0.32998585507074
0.651434312392961
0.562257041743898
0.308191043304374
0.226978315361247
0.529967076325339
0.178994606493472
0.296830063681917
0.243021566853008
0.300922577265018
0.515485624562712
0.472237703276472
0.264885620336668
0.696477170839248
0.570464707582714
0.385735573653843
0.364262862946592
0.489004922119205
0.474763597430199
0.272482695365718
0.328942598006248
0.322388698132158
0.352687408239966
0.175837012989485
0.21350140608055
0.518360235314215
0.4123134597286
0.617662011581735
0.214299444149466
0.633094629273558
0.412073575405132
0.489090977334877
0.429917847111712
0.355324824819505
0.346066601775672
0.64916885806886
0.708525445528015
0.2718676663275
0.382069661660288
0.668061772024385
0.329516232312095
0.327228114854677
0.316852396862615
0.307216879177889
0.389111103675285
0.366413244014891
0.564761754929073
0.425895910237683
0.355881323970581
0.315099366340907
0.296028186606652
0.384930571773355
0.538525334551973
0.578736805836797
0.0312776846456206
0.548147128832125
0.447823354955213
0.398034986206862
0.51973764072502
0.369960911238883
0.273902265818575
0.400717554030637
0.46090462885435
0.392373218455285
0.373650886295104
0.52451433423689
0.160784427058589
0.120586606584453
0.237633910169157
0.436757955476541
0.499512260271417
0.22759548148942
0.603518201537592
0.670064300063275
0.705734015598444
0.646919924886046
0.675856614998316
0.637454027856789
0.631831450264951
0.596955720592477
0.517736074937166
0.636761391000566
0.414502564225131
0.636688904306233
0.520668241138939
0.200169195064366
0.515463914055382
0.305391498944801
0.356905398625941
0.377667266076718
0.66225331052494
0.641837109589039
0.180725960630973
0.291529941361593
0.515580681525428
0.414893234180325
0.51136587619779
0.632186291372085
0.607248966247809
0.313473764858489
0.302575087872371
0.126413661051555
0.563348521648982
0.622709869069097
0.365952766920042
0.533685986653407
0.40622238138489
0.460590939193781
0.558643210008082
0.228091837103738
0.161099975754574
0.395347769378412
0.426262912579756
0.362042318879479
0.181685843903219
0.63130839939496
0.649078887712626
0.526732018250212
0.65755048431357
0.657181241277738
0.253098067574355
0.560699797271236
0.609446448721919
0.443738070717516
0.310341717476786
0.463399370767616
0.423053684160703
0.297715070100038
0.475423910692937
0.421731698746387
0.545486812084909
0.586248593184081
0.208411199885394
0.439784123466921
0.433700004277692
0.459782665023543
0.497045178178943
0.585666571948671
0.586949241424083
0.223693090159899
0.0661134477899701
0.52833815185729
0.392417055772755
0.12111519012959
0.571522118468856
0.412413679457792
0.129891381628163
0.194165074554312
0.438990008639668
0.340820286074571
0.0758192070491384
0.2078523737987
0.327670874213783
0.560312865643538
0.0914296938657815
0.418823392131614
0.43848321794779
0.2971570828487
0.403605996407097
0.409194252814271
0.496451489981675
0.444463305733206
0.362654426740007
0.162794929723697
0.402949432167679
0.492312153879423
0.352223694590629
0.594930974301325
0.396267959425964
0.363016709834263
0.285986180236401
0.387362872526117
0.274135639296343
0.450146895042688
0.128231216043776
0.295883536022649
0.273405651768639
0.229504857401036
0.405429101029093
0.349202960017928
0.421143580228281
0.449358766113133
0.508973843709702
0.304562912286292
0.385204579071556
0.432608003727879
0.268943583111081
0.492749641234791
0.387162228439636
0.29278192052906
0.15300417076737
0.226987545650074
0.253510393743839
0.252425162612896
0.145405583779605
0.102439724699873
0.511856636009326
0.439685466605819
0.407353886739559
0.43114852525539
0.321713677705652
0.294142810205689
0.403377559451661
0.303290423581826
0.24217111339026
0.247036747542877
0.185990118303929
0.535589419394593
0.434442409159117
0.350453541933672
0.198431019302085
0.202704136995069
0.224704488292005
0.376246269738217
