# Supplementary material for: Diversity of spatiotemporal coding reveals specialized visual processing streams in the mouse cortex
Source: Nat Commun. 2022 Jun 6;13:3249. doi: 10.1038/s41467-022-29656-z (PMC9170684; doi:10.1038/s41467-022-29656-z)
Supplement: Supplementary file 7 — Source Data [file 41467_2022_29656_MOESM7_ESM.zip › source data/Figure7D left_C2.txt]

Inf	60	30	15
0.857615215457194	1	0.201742829393984	0.137686280983415
1	0.511706512718827	0.437733704590704	0.928854864860127
1	0.517083791965952	0.154298943977167	0.238710523071972
1	0.341938382609479	0.187472665639075	0.293326346056807
0.439853752459808	0.520544925246179	0.730410517924851	1
1	0.305956696720035	0.119264275085014	0.135134094688956
1	0.632439816630224	0.344163142319396	0.136971971388184
1	0.887080696179355	0.464317804784828	0
1	0.50501510743834	0.0290560482364779	0.150152411907713
1	0.420665826574804	0.0230163785997451	0.0411578461237039
0.637217647229077	1	0.727887101015184	0.618683953071447
1	0.855195958191767	0.0476571680176294	0.010441113531227
1	0.596571467103753	0.310643412010599	0.36468586351006
1	0.495489578372649	0.150902343075722	0.0823459562402002
1	0.455316141651972	0.451400198678213	0.45506649590249
1	0.297403370764597	0.0635034006041464	0.077843105002688
0.871133541487546	1	0.350484183966313	0.249709248429744
0.473354402162401	1	0	0.513079260221691
1	0.0827470158825956	0.0334681760073984	0.100424328995799
1	0.913440086554782	0.704135757394395	0.644878956312682
0.180362726429102	1	0.349357237446456	0.221430452227532
0.742138243831026	1	0.138914860600028	0.154224795394311
0.273194862027087	1	0.201933059046763	0.270677706289146
1	0.804419972509594	0.689710060389456	0.738952530299696
0.384994032015441	1	0.303442719171389	0.364547863428133
1	0.346802513978335	0.0455471305799752	0.276125080682257
1	0.596176263220802	0.391146425631841	0.628776981213402
1	0.90082962418128	0.246330848078844	0.46948201050407
0.997060137977965	0.792317962625051	0.508864781604317	1
0.978104758059005	0.99238207582798	0.653316928117111	1
0.828850519009629	0.822429135346409	0.734561078115697	1
1	0.31989476854754	0.145676964844481	0.0453989322157522
1	0.470626683174059	0.527501481392228	0.333702597192856
1	0.4793081885326	0.983616082842039	0.666596303096666
1	0.54431527098252	0.391468806420909	0.338412475126001
1	0.717026181789292	0.260225112000166	0.490476200303932
0.370658549244971	1	0.42290614448402	0.219552058545063
0.267340588043333	1	0.805758549381713	0.406766281267333
1	0.564717732638904	0.339769197410932	0.56028167513076
1	0.5240541508936	0.274110051911177	0.190440482373878
1	0.657829214659821	0.219695245847101	0.100873863954163
1	0.522044820733534	0.419569195139277	0.176744405315239
1	0.677245598661811	0.286528773885209	0.351150512433616
1	0.434425326384031	0.0955459487238754	0.0440782699057417
1	0.788662500671888	0.189296955830717	0.110713414341154
0.933157179080871	1	0.654679574616435	0.584870263874932
1	0.95018086064528	0.654003204459876	0.824974523280629
0.494463146868447	1	0.67654698446903	0.434977877099178
1	0.665755585800675	0.365371169819149	0.343951485429601
0.753154943992067	1	0.616743940648809	0.59386118044841
1	0.567638608621744	0.445884803559498	0.756092556285298
1	0.584900925698029	0.48176906509942	0.196006147731546
0.739759696306086	1	0.691623405567073	0.636085993606193
1	0.767793930122958	0.422372601724164	0.287144412548481
1	0.499677095819071	0.378124628730003	0.232897675466379
1	0.410631220646321	0.845300002917877	0.322486799662759
1	0.145293631951164	0.120187070101228	0.0409591395346004
1	0.332858646990477	0.17321343205296	0.0873020582545537
1	0.690182217231183	0.586798723379531	0.220047637470475
1	0.406492134383851	0.123193835667542	0.0291366338320342
1	0.828629833064437	0.909996787796481	0.829131602670415
1	0.52704470229787	0.505503051076186	0.488362035203477
0.888190435265741	0.95287805564648	1	0.723034970318497
1	0.86694380948939	0.783342545626247	0.452294801059557
1	0.400733676648801	0.343439952276947	0.155816122196167
0.732267878019821	0.696772749355565	1	0.626205969173393
0.269009310561121	0.396287573403431	1	0.430293188600172
1	0.182113966725231	0.0462226819970611	0.104569599873392
1	0.193792595119366	0.107573317401875	0.0731049719582043
1	0.239733294222665	0.10819352485105	0.0521306544175575
1	0.599930061105531	0.779138356944534	0.124190724875262
1	0.625852208066386	0.598487511201678	0.122171485702354
1	0.889111806710045	0.687701554571969	0.517679895182038
1	0.209209822866864	0.137111450429919	0.0710111266336747
0.156330901292842	0.425222852211524	1	0.328408881890044
1	0.694819316174632	0.928795054389306	0.571578677712417
1	0.276906352323152	0.300661061498839	0.189603635093286
1	0.212403241770667	0.119843088149305	0.109080041291305
1	0.157251320524182	0.189411113521724	0.121233805154794
1	0.576170091126509	0.509382862760994	0.0788750928609606
1	0.776202438684927	0.606777120037751	0.348430942945644
1	0.266444415044132	0.325714358483465	0.0718782300803168
1	0.389696658691093	0.844765496598353	0.169138931929272
0.69248926068799	1	0.814548449529397	0.653251147000732
1	0.782361123822108	0.912684554229012	0.724714848750847
1	0.244997829523578	0.463380856477202	0.0421480591261292
1	0.252233294987616	0.304337014926004	0.142710549283781
1	0.257605112268647	0.119751562668721	0.119085196748268
1	0.609566459446774	0.135917834825967	0.159506686597292
1	0.524106914812804	0.167567547842949	0.0932144031421235
1	0.0382242757918928	0.0913062573983247	0.0548884995026982
1	0.567402178259163	0.324932877429097	0.197269844954071
1	0.543691430605001	0.194594612001499	0.11863188704637
1	0.677019615397717	0.358522367769956	0.287043875851109
1	0.593409519321323	0.351554103764681	0.23813230617319
1	0.456269877128662	0.271888477140569	0.218491902013414
1	0.503441122300367	0.357408284037265	0.391831001415496
1	0.417730450280985	0.506998940217628	0.365398513641087
1	0.739759429315401	0.720215189392814	0.499016704531939
1	0.426220939903471	0.293570288987863	0.111611297261835
0.914446796015705	1	0.677365278517674	0.540941474920344
1	0.631354748816165	0.407689916606596	0.364145009823402
1	0.544833992446264	0.397992067009358	0.334731221929359
1	0.587808951152065	0.340939716159019	0
1	0.422129671990309	0.224787614214036	0.230655569413912
1	0.73264792277994	0.28546258773654	0.298031744323315
1	0.337190683397874	0.29515397636113	0.303965092106631
0	0.884601732563505	1	0.180950075206093
0.771018022350238	1	0.340667946236817	0.23456622038453
1	0.129248167329508	0.098198857783249	0.0442457662720256
1	0.545073000446407	0.177770063410351	0.128248772885948
1	0.547940264975496	0.235128442222168	0.102697362526646
0.157512170202961	0.148730614172296	0.135135849289005	1
1	0.586216886758028	0.593926922049574	0.329970816035959
0.89193270867029	1	0.0644171771876511	0.984637182317773
1	0.196925425919699	0.0846092649707408	0.049759598841608
1	0.379015267365001	0.0705213462476019	0.0186946323876186
1	0.235316013746591	0.240339396825263	0.0756798239654442
1	0.909552379766041	0.41678047558395	0.495712486613531
1	0.547292581334303	0.468403670642164	0.36082450942713
1	0.29076559683305	0.0762494239636022	0.0271899364961218
0.957288599207839	0.718378004222877	1	0.981399636150657
1	0.564835809247668	0.710969290956972	0.40383561333091
1	0.675306680629791	0.402899367677415	0.275703854610549
1	0.656464103920862	0.336248569237243	0.188405286128351
0.209136364193501	0.933913209821922	0.565584744646711	1
1	0.622960170347497	0.268080944815183	0.276339708172813
0.839421521331659	1	0.640420738624328	0.567569565397429
1	0.792052251537336	0.861359663754964	0.589542793828399
1	0.673210103710503	0.152788488565564	0
1	0.663300155730045	0.273551178668011	0.169163790783471
1	0.419814490833852	0.234160904527512	0.193683213129246
1	0.524592356003223	0.499357624104281	0.534364566911516
1	0.33965051379869	0.283120337162746	0.0348271517619945
1	0.802662907313146	0.556925177422246	0.548294605407023
1	0.826794920984371	0.349432140393533	0.252059964566331
1	0.965554176900602	0.273725978726918	0.339427982997781
0.643732906606615	0.744356593273267	0.483212735227543	1
1	0.602384002633586	0.383344867596282	0.180469650056955
1	0.157083395905475	0.126785460441378	0.18859395238333
0.373386125073958	1	0.830909215509518	0.652108461651751
0.897755049932093	0.427535243014963	1	0.915542215658811
1	0.277294579342751	0.434373955936289	0.712901825844411
1	0.233505346447961	0.128613709208651	0.063959568932149
1	0.326434753492069	0.175829537411377	0.0914255749929693
0.318867925455232	0.419810198471211	1	0.711266834543248
1	0.87979491936346	0.860860164423232	0.952116430012465
1	0.62171620463054	0.675669739281907	0.567262658105245
1	0.989963758109958	0.875720816636712	0.883874991673756
0.285593104765158	0.396261790776256	1	0.95398758168464
1	0.213205030444283	0.102846710750059	0.122223973944309
1	0.797784680896667	0.475745780875081	0.79558681359575
1	0.0342181269047594	0.028407139949477	0.0450934486427885
1	0.544316418283005	0.0480287364624279	0.562230496920987
0.0125087048436274	0.661378778158803	0.876755756534087	1
1	0.484138539431008	0.404750293136164	0.300924327097105
1	0.314052511475886	0.323036960051898	0.376629611167284
1	0.918891084589874	0.379514060815072	0.451324263491613
1	0.316884806433296	0.0536228223588308	0.271415576372104
0.0511528838574621	0.781099339023959	1	0.907054784214309
0.610439323323377	0.673643582641876	1	0.944014178613139
1	0.855220349117058	0.757620641583636	0.698232060267911
1	0.393374904673742	0.232343390764318	0.347980253442401
0.537768605713826	0.763193765486852	0.92729793850529	1
1	0.160526015507235	0.204205150748767	0.223804479311203
0.186468358555572	1	0.775360011535614	0.776894908409834
0.896269943589426	1	0.575280983423463	0.552556933989347
0.85375680419792	0.751752379628204	0.841016994283078	1
1	0.228037751242263	0.169014478291123	0.350496885806746
0.0355182718470226	0.51668290908589	0.897923695976057	1
0	0.720687322175751	1	0.991722037807856
1	0.456325781826712	0.209129395050481	0.356927876575018
0.794814816266041	1	0.145092298406227	0.335928890856586
0.858889433596095	1	0.269840236131261	0.282085281782152
1	0.0218441452230106	0.106020417414194	0.0360470290082437
1	0.432007577282667	0.0921384781032314	0.11502824187374
1	0.923173942218674	0.601354115351411	0.586835372961445
1	0.98848776727941	0.960498885574033	0.382463798971999
1	0.547212274490761	0.467594516287449	0.392904597234169
0.883026502977915	0.706730200157946	1	0.293476488226518
1	0.421037948259111	0.556205591829603	0.160860194089177
1	0.592121837683942	0.640251581269713	0.276874469009683
0.939628799939774	0.895573620147983	1	0.472204032018922
1	0.777053926245442	0.543404797847752	0.648150907026454
1	0.427397721849973	0.0797838949603396	0.0356178980443615
0	0.972119532158459	1	0.495855962354223
0.734286077768086	0.850630102693801	1	0.843146429997393
0.808401329929919	0.892302276203443	1	0.797270338329526
1	0.389906183746536	0.0421872972898693	0.0198014379282826
1	0.389015176206815	0.05495274120009	0.0222672113888317
1	0.724299453686836	0.477733850506208	0.551758227036316
0.74531651810051	0.415984665331856	1	0.556280387413146
1	0.428919142000718	0.268385947034161	0.312370312269863
1	0.584173744861614	0.0805717112080583	0.0563619074593843
1	0.39562802949746	0.295712029261052	0.504911995974566
1	0.578042916594882	0.539681671688909	0.492070593850389
1	0.677601199943704	0.0647029036235364	0.079100801992626
1	0.564483167499448	0.0252426076522893	0.0741356810071936
1	0.416874620825714	0.292830841340976	0.84149600682582
1	0.490773816303485	0.200872175824095	0.228723492223186
1	0.262052745668356	0.25766136838396	0.208324917471515
1	0.862526135969647	0.775913731346293	0.607185358389082
1	0.662800601389566	0.64941430810926	0.529256633525278
1	0.167051726778927	0.0927941376392168	0.0696341241123624
1	0.595406343329833	0.640620365819769	0.380423323152252
1	0.41278569718737	0.0814830091999636	0.0816365609749307
1	0.523849792749253	0.294850093092979	0.302663774484132
0.646678143119241	0.212181170524031	0.461835147013902	1
1	0.534755374406733	0.699722746078068	0.64020202021292
0.224037882303123	1	0.0918526822515787	0.203532994744405
1	0.582964161711916	0.0822841276826649	0.119021202864428
1	0.095800028665877	0.146210403127002	0.158127692710766
1	0.586006010833782	0.619910188611964	0.618796426450916
0.42031557832644	0.833101084275751	0.496948308695509	1
0.494130275091147	0.305356185317356	0.324535453376771	1
1	0.797747581806289	0.711089250101208	0.745098178222377
1	0.845008249213661	0.621936712231311	0.67771124637946
1	0.360096091835513	0.250035978299086	0.307276802800495
0.5688210726599	1	0.787245552051613	0.741040732525675
1	0.200200995090664	0.109335317087097	0.0732976315262807
1	0.0187869624133691	0.0510191048756969	0
1	0.49233453502222	0.281080356864585	0.10619642634452
1	0.963125294631244	0.823405670620718	0.494844471877768
1	0.367799421782248	0.37149572358412	0.519415245030634
1	0.757197601206198	0.72044117696915	0.611433286620738
1	0.724627239514723	0.735609452775449	0.250484506999425
1	0.356865294684728	0.216119001379233	0.195289455331955
1	0.747183835182153	0.285473390387304	0.200561645308964
1	0.862236719916795	0.542638788200512	0.670313754808012
1	0.736164711571028	0.21653390553357	0.284867173286303
1	0.662366998611086	0.553847902479177	0.280615150234295
1	0.185355929844959	0.126249473325767	0.0424260670416678
0.414710780402452	0.364787312642224	1	0.632990499629496
0.91905801733567	1	0.421777975541374	0.595508535383739
1	0.515533050700163	0.136187083432688	0.157901300913351
0.785775756247511	1	0.614472208773904	0.907556526171602
0.867087685945847	1	0.4478443268595	0.0346297329867898
1	0.176109129217327	0.0453248980941818	0.0971336118596294
1	0.626460431513567	0.446299431270487	0.259777142274231
1	0.626274794554743	0.671917249937455	0.507935350283957
1	0.809596008608866	0.157484019702743	0.0485836722138587
0.0134358064941491	1	0.839738280424531	0.409737964283273
1	0.18404369895139	0.099097917937993	0.038953810611367
1	0.446359262829329	0.451146217313954	0.406702846502905
1	0.894507705488685	0.865237096770269	0.695123021357257
1	0.64824444540225	0.242353029970583	0.210679951495381
1	0.561916689844734	0.438869329996868	0.67425894075991
1	0.566693105339926	0.562476473681654	0.424832069629218
0.115714636716854	1	0.550268962058989	0.721586947861338
1	0.29233659351005	0.181464250213232	0.163841075887471
1	0.78983378747687	0.592864607685395	0.546866022536538
1	0.599918516126257	0.220529810585279	0.145914005133018
1	0.0533378753561628	0.0279572192292013	0.0083007902527846
1	0.946694187501892	0.825836774804534	0.623708122985277
1	0.400038891915188	0.345106012916766	0.0419415248858424
0.664427637234207	0.236734655291993	0.613676716505259	1
0.979048563071955	0.966061095289335	0.67720286370316	1
0.83747588763691	0.826694553792264	1	0.769057470481134
0.557792420612383	0.64594583574652	0.731563243939583	1
0.577951257350138	0.774722952770255	0.67974748088826	1
0.0681914921194783	0.384304804689773	1	0.575755259124121
1	0.856736906889906	0.405258085606899	0.664954408484469
1	0.465693337229448	0.217787024221984	0.579619127993015
0.858132459606296	1	0.914757619437996	0.899090160148649
0.50097146590797	1	0.91552382071194	0.741079652912552
0.927333995142971	0.820513127498196	1	0.897206548605586
1	0.808227800554184	0.835080830055099	0.814269880546836
0.683346476832192	1	0.505735090243417	0.677827294816935
0.698381213881801	1	0.802948457866472	0.976528918524522
0	1	0.388034980349583	0.286213889505114
1	0.235975780707845	0.142186409292132	0.0733308711014456
0.988176535289064	1	0.84704956710908	0.860474584032781
1	0.522036214870338	0.632803696284579	0.356108447252114
0.100360235930545	0.548883579821563	0.754451570592029	1
0.128519418303376	0.611577906639352	0.671729944146065	1
1	0.445476404327838	0.480986902822835	0.57187038143888
0.0102045614927933	0	1	0.0959000888406366
0.496601601166248	0.501537658114457	1	0.273858909564777
0.443680270046948	1	0.243229902821243	0.346686772848407
1	0.621959149577392	0.331258895069084	0.353315698326191
1	0.526108798886738	0.686616274611495	0.475149251081794
0.971468680464204	1	0.251955411394387	0.351972674574675
0.566641652315951	0.562846531676119	0.489671209195801	1
1	0.647170059609842	0.525271106310499	0.555368004870397
1	0.602119636854788	0.40463204373876	0.443599193763102
1	0.799421425988305	0.285719951789129	0.0738707763091432
1	0.140350431184677	0.0850029963298377	0.065115365667087
1	0.487629258119691	0.339096705284287	0.277853154426769
0.0808790256441149	1	0.443879894911343	0.592560817609005
1	0.579930076483892	0.295771291535606	0.283207225696995
1	0.619607331810952	0.607270928656935	0.575027461682724
0.69730406731505	1	0.823904922644517	0.551123406725307
1	0.680610870209066	0.633269767726417	0.552454843201462
1	0.748678288665104	0.590086344708563	0.580902580852545
1	0.683286942543645	0.391796114725395	0.487277153022997
1	0.506665602576823	0.466855276781702	0.539382690716092
1	0.734788742160142	0.478195662397502	0.317664260963226
1	0.37741191734133	0.44302167045948	0.401575762570287
1	0.162146328971276	0.29418251182301	0.248240832953193
1	0.324038497835667	0.270646436133264	0.213251742925882
1	0.633708178039607	0.192500255928838	0.220206200958717
1	0.40148966073492	0.238714566859269	0.11230398758597
1	0.44030228380272	0.222638756406098	0.602187469447337
0.26748525961848	1	0.548155740228117	0.437477702849576
1	0.943535612277634	0.800438890916912	0.502591617661031
1	0.102518511355429	0.083287884739315	0.175988544177119
1	0.3590434271456	0.153565083391945	0.363124062693806
1	0.81964433859864	0.582187082686948	0.317050907878717
1	0.278794084988972	0.200770654407469	0.0561770244026601
1	0.485457011129479	0.234273847467872	0.121607356718957
1	0.410800408018791	0.106885790632184	0.0550017678513172
1	0.577622636669204	0.211986033373084	0.131431854386454
0.759434409625036	0.59135840436851	1	0.474373489407333
0.641272405121843	0.200316731342167	1	0.780472563590597
1	0.627992318728185	0.622369189705339	0.370570723344109
1	0.614762173831864	0.627856732623801	0.375430792209574
1	0.760636460044378	0.420273581887253	0.533639434118163
0.435168539489157	1	0.263001865733133	0.539477671140148
1	0.498744437147781	0.267862788987513	0.12849099823236
1	0.44324200155326	0.175219314159487	0.106729003442723
1	0.677535443361575	0.435453615854011	0.665070664771917
0.583797210388119	1	0.846466952094333	0.682314750799144
1	0.663219182662139	0.745566610092879	0.335089773933421
1	0.126281335711471	0.111523830655819	0.119065463419139
1	0.0677750874659285	0.189537737873297	0
0.68271414734185	1	0.839181254499855	0.909006941469734
0.911644432400917	1	0.685079320457215	0.90325483022006
1	0.929992611224068	0.437751796724424	0.613745716631137
0.927752717188787	0.544619997197918	1	0.772202471808898
1	0.769499224195707	0.928410445683453	0.484219791128572
1	0.701131697655274	0.593612893998299	0.252108596597486
0.326469915823081	0.454546871138528	1	0.77303401350101
0.853730320555181	0.583503618732237	1	0.551205794124035
0.931061986180248	0.579184792656483	0.284152185771649	1
1	0.858672212855928	0.753492544912844	0.401816616937305
1	0.411700656200766	0.223472797435836	0.339821136871237
0.313826828536629	0.499178005597033	1	0.768124621424717
1	0.695303334553638	0.298566948583439	0.277509257137068
1	0.986267164137364	0.498730112053845	0.427524154704272
1	0.806234487595717	0.449708231944256	0.554305052562862
1	0.240088857592548	0.42755075550223	0.391274908783407
1	0.864396876913521	0.419181521163032	0.588560180553018
1	0.642423775015251	0.443924135949747	0.362136886191234
1	0.528545108268237	0.318334781052197	0.227276492163999
1	0.654543893571425	0.613910306325872	0.767797553738859
1	0.920890135788557	0.965353637414533	0.850779151827786
1	0.982336722698682	0.88751763172859	0.783938819728341
1	0.496074044638854	0.544176232790722	0.474076228962458
1	0.492994775332961	0.62131752443899	0.541352400582975
1	0.83848209421266	0.692598999708016	0.572825238307862
1	0.761715459855448	0.670623644282218	0.853084328494212
1	0.550346358440913	0.835687049483276	0.760972337277001
1	0.231335437851583	0.0820805964375038	0.156913533663344
1	0.592524562666255	0.40485699823341	0.275779803557991
1	0.497607036912274	0.510096923334289	0.335319233027502
1	0.685058647521702	0.316995431983019	0.234093953124682
1	0.740318546921191	0.616000235404195	0.704652942923487
1	0.559467353547112	0.369293388626254	0.421208252950105
0.203741564193138	0.405151197138807	1	0.426919071425244
1	0.725425620959785	0.682129116983104	0.641984996491764
1	0.678905377488333	0.622662446903722	0.258750003121267
0.508309462382164	0.904833198129441	1	0.668430768210263
1	0.714935271536194	0.692044126934126	0.612545817430476
1	0.273501155617191	0.0632761493041105	0.0391687007854041
0.111724513147001	0.203092857449221	1	0.322706979679113
1	0.623921500036424	0.201379134268847	0.290561862448232
1	0.434618577950619	0.134766963860868	0.125145505943775
0.8294902079021	1	0.643333684264536	0.355048790064066
1	0.122232804466495	0.0961233676104649	0.0587391180246709
0.652644614261395	1	0.833568917865518	0.858186955802982
1	0.756829166419569	0.973585010667978	0.897500262439114
0.601201355624418	1	0.869008544420019	0.824857782315912
0.592178051120373	1	0.270986132868162	0.100993180556561
1	0.254401523795803	0.0766069937351756	0.0822666565073895
0.951142148250063	1	0.331974621039989	0.40376895146049
1	0.895810045511479	0.257136318391519	0.311938382278108
1	0.344860849306576	0.110959209537972	0.235067146641856
1	0.142249875007028	0.207711004852159	0.118358194013409
1	0.601388323897359	0.16786862683019	0.176894138173785
1	0.750021963799468	0.250870573820752	0.0624283087918131
1	0.753615025589195	0.0954971853261372	0.0688343774090985
1	0.196229787106762	0.571108193002007	0.154256977537856
1	0.567449829772439	0.826549989064779	0.638077287448377
1	0.758605280188469	0.517148076652666	0.283437130695958
1	0.707432487573108	0.165408072976286	0.0339042727265948
1	0.480555102613086	0.398825114539979	0.390859722899914
1	0.815428220641906	0.690513616212917	0.396634226454657
0.98751875528208	1	0.667252524396623	0.709664549708228
1	0.838719093013177	0.47537459249606	0.534670537350402
1	0.768168230975382	0.495893226949852	0.348682408840102
1	0.182574860744059	0.0873164724438176	0.120913882521884
1	0.743596123327075	0.528197792017603	0.35305535614574
1	0.674221749035713	0.282361235821758	0.308694741793666
1	0.977808807705105	0.304096601883883	0.309068077810212
1	0.913666120689084	0.720360659876906	0.587359829249656
1	0.737413838956809	0.728236256889818	0.574881569101337
1	0.385762358514617	0.0467731362005782	0.0497126100279319
1	0.541096094919512	0.154101434517172	0.243212588850797
1	0.914620574512129	0.186622221783973	0.278536247350369
1	0.662468749246633	0.182626737527064	0.237724232272244
1	0.546580569874159	0.456788560224323	0.47027451045349
1	0.356392727022437	0.0329195936569155	0.106075366652949
1	0.345691896018785	0.713790004556701	0.274320150836485
1	0.627431186566043	0.250829037150496	0.198173812575996
1	0.263293761809112	0.122255539703694	0.0227149260379948
1	0.576233461131746	0.115276583937236	0.0816448264163469
1	0.327126180823883	0.122758881977692	0.0584897864031066
1	0.687828245825594	0.138393781520067	0.139654425645906
1	0.646522390543278	0.376154628510971	0.247053220904718
0.578107604409522	1	0.152926419096245	0.0380890862765929
1	0.495004366144511	0.160547811555245	0.122349562764804
1	0.886603550755635	0.45825123553439	0.366192839633938
1	0.299793021886578	0.199741118640007	0.102395535703241
0.380005321714609	1	0.142721950921164	0.0841185197562662
1	0.703298062225123	0.183064742481208	0.138678323831513
1	0.530311795756985	0.369781574624535	0.242640667471811
1	0.627255234366292	0.40624201309671	0.231621506248818
1	0.473240643108798	0.150584849062794	0.0724125430960506
1	0.664631392394474	0.286646643373184	0.309383950429081
1	0.361092398570586	0.434923488735928	0.260627774627566
1	0.853120379740466	0.220085216998867	0.13186365633534
1	0.710556879527442	0.447865670784686	0.662751132321479
1	0.77167929233067	0.485730489339793	0.23554874728652
1	0.993345993958638	0.145093010690363	0.0384609502051058
1	0.394801248600891	0.0790686195172503	0.0416238359271981
1	0.246840274270022	0.212982219109565	0.306349573810675
1	0.616817467915709	0.338476496361263	0.126941208352573
1	0.798884466712494	0.191787967755843	0.0991589174015041
1	0.34535595660213	0.265418584866804	0.238157362217053
1	0.243604130147332	0.381116140533771	0.191305728842459
1	0.414457997702357	0.121193010078518	0.0783955803728792
0.732228842735218	0.359545109795891	1	0.496759474266677
1	0.378739505806787	0.73271971671758	0.279508131956596
1	0.347011569967993	0.335344750399383	0.161451484233171
1	0.454049482529824	0.319038905411691	0.17294613590792
1	0.76208177038391	0.612330266190386	0.346270539361431
1	0.391850099807643	0.169165774043596	0.069335675971623
0.847833885073059	0.286866143011127	1	0.611051107982241
1	0.396824192936391	0.525367974287822	0.216235496774254
1	0.714710460612081	0.221500624031056	0.0668572070307313
0.221866338326216	0.187742676730168	0.269519884839446	1
1	0.830352936485103	0.422857680343357	0.144831228166655
1	0.703012329173542	0.414682343069464	0.412617719640869
1	0.736670027108658	0.214248888984635	0.169126641127119
1	0.42460672511732	0.148889876829849	0.084675557506747
1	0.515741784187358	0.174732618639629	0.0939958486972236
1	0.769033558883853	0.396728830727606	0.161877420393623
1	0.149898205780744	0.121591297430925	0.161268785406565
0.5381055671942	1	0.375362858541549	0.246679888006978
1	0.772371087187411	0.316280880112668	0.144076026725473
1	0.762439923714666	0.560527462883145	0.162972323205366
1	0.627174166250016	0.496691419432324	0.270992733471643
1	0.402771616223538	0.150263173983231	0.0967922411569354
1	0.754461093830531	0.459067114303518	0.18448900317608
1	0.470884429992859	0.32384540065934	0.295389047501148
1	0.462420462216779	0.263008476901331	0.261473056250116
1	0.271416235630541	0.22581601846896	0.197032561992385
1	0.54413167090628	0.701198399474249	0.58432672469307
1	0.377360918657745	0.306681991186017	0.321302860881767
1	0.378295390505251	0.565911048338989	0.872638060583994
0.869373267886768	1	0.682668862644705	0.526783078320714
1	0.43984493012451	0.119509359462969	0.120090242994574
1	0.539820649145515	0.149644497453054	0.25847659155781
1	0.433567700535356	0.242969018370486	0.192431583428493
0.90228357481382	1	0.517089594358987	0.103975589889848
0.582336061948257	1	0.669142723199447	0.223950933886786
1	0.543190273465404	0.166462278330009	0.0783592964831452
0.321514360019037	1	0.420776208314705	0.477302640600241
1	0.801049494342403	0.733202558809895	0.244703646390506
1	0.187735041893017	0.126952807986856	0.14169865281966
1	0.319826219267927	0.196781352427655	0.191388424569937
0.992508027044225	0.843877283005993	0.733388796273105	1
1	0.564598239623023	0.277261313847599	0.153933472442387
1	0.65995704836296	0.183500732339757	0.244723352081897
1	0.229013871255002	0.134770044920902	0.291017574707155
1	0.761910291563049	0.615224537770241	0.484486515110814
1	0.492340640828	0.373011209685927	0.354306838746268
1	0.720985389126284	0.263015217750503	0.258324885238157
1	0.914114629090533	0.462988053332437	0.0393508590601473
0.572936938140264	0.393463510481167	1	0.32118471252334
1	0.874987705992007	0.563469070630559	0.255266299195133
1	0.588636945177823	0.308383693925714	0.375452218129611
1	0.106633294489152	0.303823997303779	0.145399687630519
1	0.855306841739346	0.336098051680277	0.467684313371906
1	0.331990739545145	0.465063156931005	0.416892967019029
0.548149600873737	1	0.674303782742638	0.398808467102799
1	0.623216006732289	0.207540487763984	0.214779155195257
1	0.472756568740619	0.213145329936383	0.181438100701702
1	0.569458232485668	0.0050417322344748	0.159398653694849
1	0.485760861847828	0.2170824434272	0.188524604671006
1	0.8945763711403	0.246750846786965	0.419383181695516
1	0.301540947623721	0.210379390414737	0.285432874257266
1	0.490621546939687	0.236364650234023	0.0964737945376151
1	0.509139455278289	0.498387185017972	0.194884811181219
1	0.47377862746385	0.393802523229293	0.383787840311767
1	0.735624452819481	0.745609452292458	0.728658931361166
1	0.431851235227207	0.238754531638421	0.247546374819465
1	0.385603233298184	0.286747967720801	0.152069649863455
1	0.544365202394892	0.602534531764689	0.25832820535237
1	0.30218051070937	0.447943266160863	0.293182130773764
1	0.322264341156418	0.214256417446094	0.22784196391896
1	0.334242099998615	0.350094767768499	0.230723593765991
1	0.476470419171964	0.344484363736855	0.307553810471446
1	0.418615483783103	0.307036134023803	0.28565723699392
1	0.809450499751369	0.472448219950724	0.61156989826289
1	0.424630037951837	0.243962581646077	0.2189837518123
0.987496643231397	0.600582353252691	1	0.496670122515551
1	0.22788861676889	0.0562379954681245	0.0578639434376093
1	0.37896862321747	0.320071516905883	0.269600343667711
1	0.285133973002855	0.179336739427602	0.132390563582238
1	0.0945043591606015	0.0749627461301803	0.0816396982574174
1	0.717398910226249	0.601662942093087	0.552427224289036
0.281356650563606	1	0.363300366133844	0.112207255566908
1	0.420214613773395	0.105171110341513	0.0697516259637315
1	0.64928215641866	0.273857122438292	0.135481666640988
1	0.3695243733413	0.574501807143279	0.385178447317737
1	0.435519229625756	0.0867268541397083	0.0772138587672362
1	0.582217273626262	0.396765641572326	0.552995052422789
0.0370690920314885	0.418179575001379	0.597903571010401	1
0.981391082446761	1	0.658189899538959	0.149661480961827
1	0.382631031840867	0.111634582019781	0.15298080466816
1	0.740074327380033	0.491043335196589	0.451353342249168
1	0.988487672150575	0.144001141531613	0.136656079760627
1	0.520810002166208	0.275021591073365	0.339922766558338
1	0.148001629260378	0.23780260127449	0.0646390202644878
1	0.300304977029914	0.145833956446315	0.210735997618152
1	0.329797317429546	0.429558884296759	0.283759931374038
1	0.929692376781332	0.637573233932649	0.467305731761462
1	0.829070443695762	0.669415304444431	0.658380961414463
1	0.548200556874176	0.359996902007677	0.352183948091569
1	0.380124025334141	0.0986311103898432	0.153224359231003
1	0.599888077499599	0.470655092520132	0.583205430936832
0.766735755488708	0.773339664478592	1	0.845047888691756
1	0.580033099383707	0.356993288633618	0.395412854772986
1	0.6375253844849	0.51063800642906	0.617111665915552
1	0.305583107227499	0.100692231791593	0.128474967594123
1	0.401131859749047	0.133473623283094	0.189367447253989
1	0.306003051628774	0.196831076709678	0.308558517544015
1	0.769416416424079	0.494140437492897	0.776250377717642
1	0.645114827017771	0.446521906175154	0.435756042385389
0.850758416571287	1	0.731061554014003	0.662727530249453
1	0.247609263345085	0.295038302459389	0.206415403189667
1	0.40552591490121	0.221117891903492	0.20478582579349
1	0.591340952766205	0.3756976625692	0.638543013867681
0.363172627581126	0.510720895155474	0.567339296676921	1
1	0.570113268520995	0.470224577234225	0.486836505950358
1	0.683332947647466	0.460673043083416	0.483413270712436
0.475185301359664	1	0.283445472019555	0.157803661766735
1	0.531260066362175	0.257035093473674	0.516641094151139
1	0.981020774594647	0.642532137500763	0.572325283247306
0.632651399527657	1	0.727108681026743	0.783444606079105
1	0.648350563557871	0.271111689554963	0.362746977038592
1	0.836999256918762	0.391270460359849	0.400540685821232
1	0.572222718108822	0.210258718151439	0.350822172745242
1	0.638939816765087	0.406195158659626	0.519993191515728
1	0.511617729950219	0.507332798146603	0.397921242637158
1	0.676480577064043	0.424973031987133	0.382270798157442
1	0.297837358752054	0.238649411933993	0.176590514594829
1	0.688456445346909	0.492543902246613	0.552738112199309
1	0.208277552667414	0.640302595486449	0.42650697731456
1	0.76616294586306	0.193101790541251	0.18692962790164
1	0.90830934585735	0.579951692606667	0.876471981967135
1	0.736037188471081	0.354244609450739	0.274905100807102
0.556481476206695	1	0.418848364941587	0.524666450017729
1	0.328679780167671	0.086541936049752	0.100202999472214
0.959981140582108	1	0.120951720090866	0.086599908332113
1	0.928548063506558	0.375451147965155	0.44920868507157
1	0.441651268280955	0.477357705284676	0.283462461972009
1	0.802244553004375	0.428380048269993	0.48914163809155
1	0.670558770203152	0.527557042049211	0.343632979410731
0.4293939318434	0.706027111680147	1	0.918164283536851
1	0.643891525758248	0.430882297215906	0.385284640389711
0.69400819659422	1	0.249513020358531	0.960806862618171
1	0.973663036789953	0.799074920551407	0.711002460192581
1	0.925577236980847	0.341485255042418	0.362109560179627
1	0.810924421712276	0.221086198588028	0.136456335375525
1	0.839478665762707	0.821209633159706	0.440763196604378
1	0.34152201993955	0.34672717326853	0.19504796155486
1	0.372429011321114	0.535385214355144	0.50930718920316
1	0.73681893637369	0.333602654242351	0.246718239782113
0.971055430340178	1	0.632892183786185	0.589987592850374
0.971524035590026	1	0.305693996997868	0.186717871633476
1	0.917491689420512	0.519874711210766	0.556787613501465
0.383630827222808	0.35254128333918	1	0.949741082464169
1	0.521242310886635	0.100243721445131	0.0668814156229694
1	0.549301898290264	0.261326822218183	0.220709418596988
0.943802181712871	1	0.970572640260505	0.565553661095247
1	0.213622411062315	0.249054671319598	0.302360375212858
1	0.463656455216356	0.173402008642249	0.254273090496594
1	0.804898062661975	0.359906562629292	0.273219050830687
1	0.389071381971372	0.214770958275329	0.192020426733366
1	0.740422372440211	0.41168756390954	0.218283714406853
1	0.487658839955063	0.237716431423565	0.126724142301561
1	0.347648307906373	0.424354345628222	0.470028099484802
1	0.385176947826526	0.272549430084392	0.155991500969519
1	0.277349267333705	0.375127957923095	0.337535491113835
1	0.460805870614123	0.3164434644024	0.246355909736943
1	0.250386349942309	0.0993962611857743	0.178283447998479
1	0.778807639487145	0.704279518494824	0.718786897602528
0.891028198253488	1	0.673113040786706	0.632646303319036
1	0.678186246958163	0.780188468990636	0.770862853997703
1	0.308208060773012	0.202825594978217	0.132728372519734
1	0.287537354795355	0.451371917874467	0.304196091769128
0.771967912109334	1	0.236067607757825	0.245407444616502
1	0.904172726968211	0.528462511111222	0.307423482577242
1	0.333018095925996	0.231818610342923	0.1703180526028
1	0.748454299970113	0.465706733714965	0.413670571877617
0.948989613396416	0.68292339248972	1	0.676239903458753
1	0.764297309508567	0.363037030706961	0.233424990446609
1	0.343015775066323	0.109846378099368	0.0759417939190293
1	0.631337598762882	0.117640639481302	0.185186298077245
1	0.821113863175638	0.710952719454702	0.661997547491055
0.0701472052988014	0.139515358629599	0.313611090328716	1
1	0.628104596219403	0.253286053651161	0
1	0.472250306116178	0.39178028980078	0.256889708928213
1	0.264283124417775	0.0890494942354047	0.106781098037133
1	0.588366473683136	0.110758101375436	0.135298472020333
1	0.590650472075684	0.265426164118216	0.149521429255182
1	0.527763408647582	0.368984812982233	0.467106540457671
1	0.336259836415474	0.194141509476028	0.1820693580047
1	0.0969483961722948	0.126031547202828	0.051422885443151
1	0.390293862419429	0.302150335792287	0.205338900961412
1	0.429422469388789	0.258534404253452	0.128808026218488
1	0.231439056351312	0.135610435918485	0.134164075262576
1	0.507341462603312	0.295329650812523	0.257851948227759
1	0.352324775522696	0.142539254481967	0.210858019512992
1	0.578202002657595	0.469259078886754	0.37721464749847
1	0.502606136603294	0.238244905216389	0.05548624579782
1	0.131226240881681	0.0268014932389166	0.0807173301524184
1	0.504039759760807	0.294424251044039	0.258547781496717
1	0.494810399559337	0.486615810517762	0.445155977091751
1	0.883743136953147	0.575325580219594	0.702463321219851
1	0.359105392673482	0.266913282606984	0.139737625059196
1	0.337722339515228	0.216352052960155	0.295954073329373
1	0.201377210567409	0.149416842080728	0.135139718807148
1	0.652576635982059	0.456459205533163	0.578921110195237
1	0.940945808961601	0.719478209058477	0.557325429606292
1	0.224004747961916	0.11369935182276	0.118731434565146
1	0.586784213814869	0.288697264044454	0.276962795181247
1	0.594102344282432	0.205110273985091	0.374996183721805
1	0.27984073463277	0.233622305087151	0.17870591140048
1	0.411349828904694	0.255088292701064	0.247009158143381
1	0.446663159546195	0.203315677672369	0.305058697543375
1	0.304294949250807	0.321621160662176	0.326421604575337
1	0.559715110456962	0.379282632949565	0.288661957886816
1	0.699968601121401	0.363888615928854	0.259991785025211
1	0.599187451956696	0.365711265395356	0.295782277751415
1	0.278100938810653	0.0317543217571568	0.0707023644811563
1	0.464464699121681	0.35998165796854	0.27643702408178
1	0.453320540591146	0.452849256861381	0.353682417587275
1	0.457576390285058	0.333189964863266	0.275778377419593
1	0.734944702380378	0.389104614882864	0.480309463389821
1	0.527136246222498	0.182742777968014	0.266237945870138
1	0.355540424201406	0.207039472880453	0.168986186578223
1	0.364424514046903	0.146586055358326	0.155333020190192
1	0.322691075415573	0.238694285178608	0.0644638885866711
1	0.695791620879441	0.345054764664321	0.195466282806913
1	0.511121518145135	0.34401827236011	0.198543106525658
1	0.59338293844979	0.31263759476593	0.407367429734742
1	0.212527964537835	0.148449294977443	0.31422247156663
1	0.245335950230464	0.132838735404371	0.12670073259582
1	0.409357749711754	0.196416239881738	0.116384673466871
1	0.218200191053856	0.119393075721918	0.131569095659385
1	0.226259264076619	0.0852420960472199	0.0473573651269356
1	0.497012865895836	0.123297664104383	0.101574441840795
1	0.5765785568757	0.18925084499791	0.121856925104805
0.99477646196054	0.992200301628961	0.902310519710921	1
1	0.341449950773547	0.431233619802773	0.310656342331039
1	0.574120471381298	0.321567923694403	0.274223607763329
1	0.475672156032869	0.109224886377738	0.102132811856638
1	0.80370370020101	0.0712902161936588	0.0519074122829923
1	0.582238803184657	0.173979717282351	0.342344791149789
0.49872385037516	1	0.181949183727596	0.0716990692389047
1	0.886914037600426	0.144319499273422	0.113903537223521
1	0.46844231751124	0.309232573265685	0.28103276133115
0.860057905216048	1	0.70598659816741	0.530691980706935
1	0.71349877137817	0.096766752587153	0.0038879512279299
1	0.940037594548626	0.667388672847099	0.555288599051426
0.916341338737259	1	0.211530242325311	0.35805617286136
1	0.70062351645983	0.334152048471656	0.327500024893452
1	0.622235880652334	0.200259595503085	0.125573570175543
1	0.429839003538797	0.186924595611503	0.198793065338125
1	0.0654172654615092	0.0553784322444657	0.0619632699538578
0.222274538897316	0.25123859312967	1	0.330631290824314
0.670147335799381	0.824455187621453	0.88853910741187	1
0.276435046019791	0.654497342587989	1	0.808669751874973
1	0.585469826872623	0.163679951755426	0.0524037973288583
1	0.807039275110651	0.727000123848585	0.398579660163855
1	0.370971639859301	0.122393268430591	0.157503487722338
1	0.84291306155707	0.968838257532325	0.833381808248749
1	0.635393336469251	0.409536618659352	0.285055613897321
1	0.077635289366365	0.215848076172562	0.120786210097921
