# Supplementary material for: Diversity of spatiotemporal coding reveals specialized visual processing streams in the mouse cortex
Source: Nat Commun. 2022 Jun 6;13:3249. doi: 10.1038/s41467-022-29656-z (PMC9170684; doi:10.1038/s41467-022-29656-z)
Supplement: Supplementary file 7 — Source Data [file 41467_2022_29656_MOESM7_ESM.zip › source data/FigureS8A and C_V1.txt]

Row	s1t1	s2t1	s3t1	s4t1	s5t1	s1t2	s2t2	s3t2	s4t2	s5t2	s1t3	s2t3	s3t3	s4t3	s5t3	s1t4	s2t4	s3t4	s4t4	s5t4	s1t5	s2t5	s3t5	s4t5	s5t5	s1t6	s2t6	s3t6	s4t6	s5t6
s1t1	0.5	0.762125	0.870375	0.927875	0.925125	0.5	0.782625	0.889375	0.92	0.9545	0.6795	0.8085	0.911875	0.908125	0.95925	0.805	0.794125	0.8795	0.91275	0.963	0.864	0.892	0.94125	0.927125	0.940375	0.916875	0.90025	0.92175	0.88125	0.898625
s2t1	0.762125	0.5	0.82025	0.933	0.96275	0.8425	0.58375	0.84925	0.96425	0.956875	0.920625	0.75525	0.92725	0.944125	0.98325	0.936625	0.852	0.9415	0.95075	0.9645	0.968125	0.940625	0.967	0.960125	0.961	0.952	0.944125	0.93325	0.969375	0.937375
s3t1	0.870375	0.82025	0.5	0.827875	0.909625	0.93725	0.836	0.57375	0.823875	0.9175	0.923625	0.8965	0.8315	0.860125	0.942125	0.957625	0.94275	0.877125	0.8865	0.9535	0.9715	0.969875	0.960375	0.92825	0.950375	0.940125	0.937125	0.9325	0.907375	0.96075
s4t1	0.927875	0.933	0.827875	0.5	0.786875	0.957875	0.953375	0.83075	0.58425	0.759875	0.9195	0.947	0.85475	0.733125	0.838875	0.943	0.949125	0.936625	0.847	0.81175	0.966375	0.94925	0.94325	0.89525	0.878625	0.928875	0.947375	0.906875	0.853875	0.86
s5t1	0.925125	0.96275	0.909625	0.786875	0.5	0.954	0.96325	0.91075	0.836625	0.640625	0.932875	0.9725	0.959875	0.8505	0.716875	0.9425	0.978875	0.9545	0.929	0.777125	0.967	0.974125	0.925375	0.9145	0.82425	0.944625	0.9345	0.899875	0.8505	0.84575
s1t2	0.5	0.8425	0.93725	0.957875	0.954	0.5	0.81675	0.946125	0.94725	0.942375	0.589375	0.81825	0.9005	0.923375	0.97025	0.746875	0.846125	0.920875	0.92775	0.95575	0.8965	0.866625	0.935375	0.933375	0.939875	0.919625	0.86725	0.93575	0.92725	0.95525
s2t2	0.782625	0.58375	0.836	0.953375	0.96325	0.81675	0.5	0.7865	0.965625	0.949875	0.855875	0.6585	0.886125	0.957875	0.979125	0.9135	0.805625	0.941375	0.9465	0.974875	0.947625	0.931625	0.951	0.952875	0.979125	0.973	0.94725	0.96225	0.965375	0.967875
s3t2	0.889375	0.84925	0.57375	0.83075	0.91075	0.946125	0.7865	0.5	0.858125	0.948125	0.92425	0.8805	0.6755	0.794	0.956875	0.939375	0.897375	0.83425	0.87475	0.945625	0.949375	0.951	0.92775	0.909875	0.971125	0.953625	0.944125	0.909	0.911875	0.9245
s4t2	0.92	0.96425	0.823875	0.58425	0.836625	0.94725	0.965625	0.858125	0.5	0.8415	0.96325	0.937125	0.8905	0.6825	0.79475	0.949125	0.946125	0.88225	0.763625	0.8475	0.9625	0.9425	0.939625	0.882375	0.89775	0.9585	0.944	0.891875	0.832	0.89275
s5t2	0.9545	0.956875	0.9175	0.759875	0.640625	0.942375	0.949875	0.948125	0.8415	0.5	0.968375	0.983875	0.905375	0.8095	0.51575	0.93775	0.966375	0.948625	0.841875	0.64375	0.936875	0.938625	0.913375	0.859	0.757375	0.90375	0.89525	0.848625	0.829625	0.79175
s1t3	0.6795	0.920625	0.923625	0.9195	0.932875	0.589375	0.855875	0.92425	0.96325	0.968375	0.5	0.837625	0.92925	0.9565	0.9505	0.666	0.77875	0.92725	0.949625	0.97025	0.825625	0.862875	0.943625	0.956625	0.9685	0.89525	0.885375	0.937875	0.936375	0.965
s2t3	0.8085	0.75525	0.8965	0.947	0.9725	0.81825	0.6585	0.8805	0.937125	0.983875	0.837625	0.5	0.828	0.940375	0.982375	0.841875	0.683125	0.928125	0.954375	0.977	0.9275	0.85725	0.9495	0.954	0.96775	0.933625	0.889875	0.962125	0.952	0.970875
s3t3	0.911875	0.92725	0.8315	0.85475	0.959875	0.9005	0.886125	0.6755	0.8905	0.905375	0.92925	0.828	0.5	0.82775	0.9325	0.95475	0.8905	0.69425	0.83325	0.956875	0.9565	0.92	0.86525	0.886	0.95675	0.960375	0.946625	0.891875	0.91475	0.96475
s4t3	0.908125	0.944125	0.860125	0.733125	0.8505	0.923375	0.957875	0.794	0.6825	0.8095	0.9565	0.940375	0.82775	0.5	0.8565	0.936625	0.959125	0.808375	0.683625	0.877125	0.9715	0.929625	0.88625	0.7695	0.886125	0.947125	0.889875	0.88125	0.816125	0.836625
s5t3	0.95925	0.98325	0.942125	0.838875	0.716875	0.97025	0.979125	0.956875	0.79475	0.51575	0.9505	0.982375	0.9325	0.8565	0.5	0.9615	0.971	0.926	0.858625	0.621875	0.916875	0.931875	0.921625	0.857875	0.768875	0.929875	0.930375	0.881625	0.80075	0.8225
s1t4	0.805	0.936625	0.957625	0.943	0.9425	0.746875	0.9135	0.939375	0.949125	0.93775	0.666	0.841875	0.95475	0.936625	0.9615	0.5	0.812875	0.919	0.93375	0.94125	0.622625	0.824625	0.910625	0.9435	0.95025	0.783875	0.79275	0.89325	0.949	0.9365
s2t4	0.794125	0.852	0.94275	0.949125	0.978875	0.846125	0.805625	0.897375	0.946125	0.966375	0.77875	0.683125	0.8905	0.959125	0.971	0.812875	0.5	0.894	0.9365	0.975625	0.853625	0.725375	0.892625	0.955	0.978125	0.874625	0.805625	0.906875	0.934625	0.968125
s3t4	0.8795	0.9415	0.877125	0.936625	0.9545	0.920875	0.941375	0.83425	0.88225	0.948625	0.92725	0.928125	0.69425	0.808375	0.926	0.919	0.894	0.5	0.806375	0.9055	0.9095	0.876625	0.74875	0.871125	0.96225	0.927125	0.926125	0.871375	0.8885	0.9445
s4t4	0.91275	0.95075	0.8865	0.847	0.929	0.92775	0.9465	0.87475	0.763625	0.841875	0.949625	0.954375	0.83325	0.683625	0.858625	0.93375	0.9365	0.806375	0.5	0.823625	0.95125	0.9575	0.82825	0.6865	0.813125	0.9465	0.94475	0.8475	0.811875	0.837
s5t4	0.963	0.9645	0.9535	0.81175	0.777125	0.95575	0.974875	0.945625	0.8475	0.64375	0.97025	0.977	0.956875	0.877125	0.621875	0.94125	0.975625	0.9055	0.823625	0.5	0.938625	0.9685	0.922875	0.83775	0.69075	0.87875	0.9145	0.91475	0.79325	0.763375
s1t5	0.864	0.968125	0.9715	0.966375	0.967	0.8965	0.947625	0.949375	0.9625	0.936875	0.825625	0.9275	0.9565	0.9715	0.916875	0.622625	0.853625	0.9095	0.95125	0.938625	0.5	0.69425	0.91775	0.927625	0.9355	0.630125	0.763	0.906625	0.89725	0.905625
s2t5	0.892	0.940625	0.969875	0.94925	0.974125	0.866625	0.931625	0.951	0.9425	0.938625	0.862875	0.85725	0.92	0.929625	0.931875	0.824625	0.725375	0.876625	0.9575	0.9685	0.69425	0.5	0.854125	0.929	0.93475	0.787	0.67575	0.848625	0.92525	0.9645
s3t5	0.94125	0.967	0.960375	0.94325	0.925375	0.935375	0.951	0.92775	0.939625	0.913375	0.943625	0.9495	0.86525	0.88625	0.921625	0.910625	0.892625	0.74875	0.82825	0.922875	0.91775	0.854125	0.5	0.832375	0.895625	0.856625	0.792875	0.69475	0.8685	0.92275
s4t5	0.927125	0.960125	0.92825	0.89525	0.9145	0.933375	0.952875	0.909875	0.882375	0.859	0.956625	0.954	0.886	0.7695	0.857875	0.9435	0.955	0.871125	0.6865	0.83775	0.927625	0.929	0.832375	0.5	0.83075	0.905	0.860625	0.816375	0.7355	0.853625
s5t5	0.940375	0.961	0.950375	0.878625	0.82425	0.939875	0.979125	0.971125	0.89775	0.757375	0.9685	0.96775	0.95675	0.886125	0.768875	0.95025	0.978125	0.96225	0.813125	0.69075	0.9355	0.93475	0.895625	0.83075	0.5	0.894	0.917375	0.835875	0.773375	0.617875
s1t6	0.916875	0.952	0.940125	0.928875	0.944625	0.919625	0.973	0.953625	0.9585	0.90375	0.89525	0.933625	0.960375	0.947125	0.929875	0.783875	0.874625	0.927125	0.9465	0.87875	0.630125	0.787	0.856625	0.905	0.894	0.5	0.68575	0.875375	0.875625	0.893125
s2t6	0.90025	0.944125	0.937125	0.947375	0.9345	0.86725	0.94725	0.944125	0.944	0.89525	0.885375	0.889875	0.946625	0.889875	0.930375	0.79275	0.805625	0.926125	0.94475	0.9145	0.763	0.67575	0.792875	0.860625	0.917375	0.68575	0.5	0.801125	0.884	0.893125
s3t6	0.92175	0.93325	0.9325	0.906875	0.899875	0.93575	0.96225	0.909	0.891875	0.848625	0.937875	0.962125	0.891875	0.88125	0.881625	0.89325	0.906875	0.871375	0.8475	0.91475	0.906625	0.848625	0.69475	0.816375	0.835875	0.875375	0.801125	0.5	0.68075	0.798875
s4t6	0.88125	0.969375	0.907375	0.853875	0.8505	0.92725	0.965375	0.911875	0.832	0.829625	0.936375	0.952	0.91475	0.816125	0.80075	0.949	0.934625	0.8885	0.811875	0.79325	0.89725	0.92525	0.8685	0.7355	0.773375	0.875625	0.884	0.68075	0.5	0.735125
s5t6	0.898625	0.937375	0.96075	0.86	0.84575	0.95525	0.967875	0.9245	0.89275	0.79175	0.965	0.970875	0.96475	0.836625	0.8225	0.9365	0.968125	0.9445	0.837	0.763375	0.905625	0.9645	0.92275	0.853625	0.617875	0.893125	0.893125	0.798875	0.735125	0.5
